# Supplementary material for: Uncovering leading compounds for alzheimer’s disease treatment: mendelian randomization and virtual screening insights into plasma protein modulation
Source: Biol Res. 2025 Apr 5;58:19. doi: 10.1186/s40659-025-00598-2 (PMC11971886; doi:10.1186/s40659-025-00598-2)
Supplement: Supplementary file 1 — Additional file 1. [file 40659_2025_598_MOESM1_ESM.xlsx]

## Sheet: Sheet1
Title	Molecular weight	docking score	SMILE
8012-8955	390.265	-6.130	OC(CNC(CC(N1c(cc2)ccc2Br)=O)C1=O)c1ccccc1
V029-1447	382.322	-5.929	CN(C(CN1CCC(O)=O)=C(C(c2ccc(C(F)(F)F)cc2)N2)C1=O)C2=O
Y205-7846	377.486	-5.773	CC(CC(Nc1c(C(NC2CC2)=O)c(CCC(C)C2)c2s1)=O)CC(O)=O
Y200-6022	427.547	-5.728	CC(CC(Nc1c(C(Nc2c(C)cccc2)=O)c(CCCCC2)c2s1)=O)CC(O)=O
Y200-5995	399.492	-5.641	CC(CC(Nc1c(C(NCc2ccccc2)=O)c(CCC2)c2s1)=O)CC(O)=O
Y500-7024	333.316	-5.491	Cn1nc(C2CC2)c2c(C(F)(F)F)cc(-c(cc3)ccc3O)nc12
Y042-2962	339.374	-5.465	COc1ccc(C(Nc2c3cccc2)N(CCCC(O)=O)C3=O)cc1
8008-1533	296.285	-5.463	C12C(C(N(C1=O)c1ccc(C#N)cc1)=O)[C@@H]\1O[C@]2(\C=C1)CO
Y200-5995	399.492	-5.448	CC(CC(Nc1c(C(NCc2ccccc2)=O)c(CCC2)c2s1)=O)CC(O)=O
Y205-6769	409.488	-5.440	NC(c1c(NC(C(C2CC3CC2)C3C(O)=O)=O)sc-2c1CCc1c2cccc1)=O
8013-2958	289.351	-5.404	Fc1cccc(F)c1CNCC1NCCc2c1cccc2
7627-0037	282.302	-5.325	Oc(cc1)ccc1NC(CC(N1c2ccccc2)=O)C1=O
Y205-6782	337.421	-5.319	CC(CC(Nc1c(C(N)=O)c(CCC(C)C2)c2s1)=O)CC(O)=O
D718-0032	309.689	-5.317	O=C(C(C1)Nc2ncnn2C1=O)Nc(cc1)cc(Cl)c1F
8020-7345	307.275	-5.309	Oc1cc(NC(CC2c3cccc(C(F)(F)F)c3)=O)c2cc1
Y042-8028	308.340	-5.298	OC(C(Cc1c2[nH]c3c1cccc3)NC2c(cc1)ccc1O)=O
4013-2119	394.559	-5.273	OC(CN1CCCCC1)COc1cccc(OCC(CN2CCCCC2)O)c1
8015-6650	339.354	-5.272	CN(C(CN1Cc2ccco2)=C(C(c(cc2)ccc2O)N2)C1=O)C2=O
8020-5324	267.310	-5.258	N#Cc1ccc(C(c2c3)NCCc2cc(O)c3O)cc1
3844-1168	353.376	-5.213	OC(CCCC(N(C(C1)c(cccc2)c2F)N=C1c1ccccc1)=O)=O
S664-6281	341.413	-5.199	NC(COC(CC1)C1(CC1)CCN1C(c1cc(cccc2)c2[nH]1)=O)=O
8017-1990	281.337	-5.199	COc1ccc(C(c2c3cccc2)(NCC2)N2C3=O)cc1
SA24-1369	332.301	-5.193	OC[C@H](CC(C1)(F)F)N1C(C1)CN1C(c(ccc(F)c1)c1F)=O
S830-2088	313.347	-5.163	COc1cccc(CCC(N(CC2)CC(CO)C2(F)F)=O)c1
S664-6404	332.403	-5.161	COc(cc1)ccc1C(N(CC1)CCC1(CC1)C1OCC(N)=O)=O
C753-0597	276.338	-5.155	Cn1c(C(O)=O)c(CNCCCOC)c2c1cccc2
SA24-2076	328.365	-5.130	CCOC[C@H](CC(C1)(F)F)N1C(C1)CN1C(c1c[nH]nc1C)=O
8015-8852	267.287	-5.120	CC(c(cc1)ccc1O)N(C(c1c2cccc1)=O)C2=O
Y041-8008	393.446	-5.119	N1(C(N[C@H](C1=O)CC(N1Cc2c(CC1)cccc2)=O)=O)Cc1ccc(cc1)OC
8018-5830	259.308	-5.095	CC(C1CC1)(c1cc(-c(cc2)ccc2OC)no1)O
Y040-6109	315.304	-5.090	COc(cc1)cc(F)c1C(CC(c(cccc1)c1N1)(C1=O)O)=O
8010-5821	349.331	-5.086	FC(Oc(cc1)cc(C2C=CCC22)c1NC2c(cc1)ccc1F)(F)F
D718-1614	293.235	-5.073	O=C(CC1n2ncnc2NC1=O)Nc(cc1)cc(F)c1F
Y202-7483	286.355	-5.049	Oc1ccc(C(Nc2c3c(CCC4)c4s2)NC3=O)cc1
Y200-5208	375.427	-5.044	OC(CCCC(Nc1c(C(NCc2ccco2)=O)c(CCC2)c2s1)=O)=O
Y041-7977	397.865	-5.029	N1(C(N[C@H](C1=O)CC(N1Cc2c(CC1)cccc2)=O)=O)Cc1c(Cl)cccc1
G396-0601	376.887	-5.022	Cc1c(CNCC2OCCC2)c(C(O)=O)c(C)n1Cc(cc1)ccc1Cl
K603-0011	283.330	-5.012	N1(C([C@H]2[C@@H](C1=O)C(\C=C/C2)C)=O)c1cc(C(=O)C)ccc1
S531-0012	313.316	-5.010	O=C(C(Cn1c2ccc1)NC2=O)Nc(cc1)cc2c1OCCO2
SC19-0158	333.457	-5.005	CCn1nc(CN(CCC2)CC2NC(C2CC2)=O)c2c1CCOC2
5586-1789	278.418	-4.999	CC(C)(C1)OCCC1C(CCN)c(cccc1)c1OC
8018-7705	446.482	-4.992	Cc1noc(C)c1N(C(C=C1)=O)N=C1c(s1)ccc1S(Nc(cc1)ccc1F)(=O)=O
8018-6958	349.393	-4.976	CN(C(CN1Cc2ccccc2)=C(C(c(cc2)ccc2O)N2)C1=O)C2=O
5568-0374	291.462	-4.965	CCCCC(CC)(NC1=S)NN1c1cc(C)c(C)cc1
8015-9176	317.348	-4.964	CN(C(CN1CCCO)=C(C(c(cc2)ccc2O)N2)C1=O)C2=O
D399-1618	286.373	-4.960	COc1ccc(C2N(Cc(cc3)ccc3F)CCC2)cc1
8015-8852	267.287	-4.958	CC(c(cc1)ccc1O)N(C(c1c2cccc1)=O)C2=O
S836-4523	341.212	-4.958	CNC([C@@H](C1)[C@@H](CO)CN1C(c(cc1)ccc1Br)=O)=O
Y041-9026	272.306	-4.940	CC(C)(C(C1)C(Nc2cc([nH]cc3)c3cc2)=O)OC1=O
S296-0742	325.338	-4.938	COCCN(C([C@H]1[C@@H]2CN(Cc3cc(F)cc(F)c3)C1)=O)C2=O
8019-8185	421.455	-4.938	NC(COc1cccc(C(C2)c(sc(C(O)=O)c3-c4ccccc4)c3NC2=O)c1)=O
S664-1963	263.342	-4.929	Cc1n[nH]cc1C(N(CC1)CCC1(CC1)C1OC)=O
SC66-0034	362.382	-4.927	Cn1c(C(CN(C2)C(c(cc3)cc(F)c3F)=O)C22CCOCC2)nnc1
S664-1758	333.391	-4.919	COc(cc1)ncc1C(N(CC1)CCC1(CC1)C1OCC(N)=O)=O
G894-0856	389.502	-4.899	CC(CC1)(C(NCc2ccc(C)cc2)=O)N(CCc2c[nH]c3c2cccc3)C1=O
SC74-1374	383.454	-4.898	NC([C@H](C[C@H]1c2nc(-c3ccccc3)no2)C[C@@H]1NC(NC1CCCC1)=O)=O
S997-0625	361.434	-4.896	CS(N(C1)C[C@]2(CO)[C@H]1CN(Cc(cc1)cc(F)c1F)CC2)(=O)=O
8016-8414	338.209	-4.890	O=C(C(C1)C2(CCCC2)OC1=O)Nc(cc1)ccc1Br
P734-2968	334.419	-4.881	CCOC(C(C(NCC1OCCC1)=O)=C1N2CCCCC1)=CC2=O
Y040-2655	344.347	-4.877	CC(C(NCC(O)=O)=O)Oc(cc1)c(C)c(O2)c1C(CCC1)=C1C2=O
D399-1635	314.408	-4.873	COc1ccc(C2N(Cc(cc3)cc(OC)c3O)CCC2)cc1
5954-0122	318.422	-4.869	NC(c(cc1)cc(C2C3C4CC2CC4)c1NC3c1ccccc1)=O
8016-6273	275.244	-4.869	O=C(C(CC(N1)=O)n2c1nnc2)Nc(cc1)ccc1F
S664-4588	306.365	-4.866	COc(cc1)nc(OC)c1C(N(CC1)CCC1(CC1)C1O)=O
8020-3664	421.377	-4.866	O=C(C(C1)C(c(cc2)cc3c2OCCO3)OC1=O)NCc1cccc(C(F)(F)F)c1
Y041-6245	338.416	-4.865	c1([nH]nc2c1CCC2)C(N[C@H](c1n2c(nn1)cccc2)CC(C)C)=O
E216-5061	312.756	-4.861	CC(C1)Oc(ccc(Cl)c2)c2N1C(NCCC(OC)=O)=O
SA85-0663	326.358	-4.857	OC(CN(Cc1ccccc1)C(C1)=O)CN1C(c1ncncc1)=O
S997-1066	367.491	-4.842	CS(N(C1)C[C@]2(CO)[C@H]1CN(Cc(cc1)cc3c1OCC3)CC2)(=O)=O
S727-0293	352.396	-4.839	OCc1cn(C(C2)CN2S(c2cccc3nsnc23)(=O)=O)nn1
Y041-4490	375.429	-4.836	c1(sc(nc1C)c1ccccc1)C(N[C@H](C(=O)O)CCCNC(=O)N)=O
SA49-0229	357.456	-4.832	O=C(CC1COC(C2)(CN2C(C2CCCC2)=O)C1)NCc1ccncc1
Y501-9367	325.293	-4.831	FC(C(C1)n2nccc2NC1c(cc1)cc2c1OCCO2)(F)F
8388-0645	278.399	-4.830	CC(C)[C@@H](c(o1)nnc1SCc1ccc(C)cc1)N
S720-2049	330.409	-4.830	Cc1ccc(C(N(C[C@H](C2)Oc3ccccc3)[C@@H]2C(N)=O)=O)s1
SA02-0052	340.449	-4.827	Cc1ncc(CO)c(C2CCN(Cc(cc3)cc4c3OCC4)CC2)n1
SA24-0085	296.320	-4.827	OC[C@H](CC(C1)(F)F)N1C(C1)CN1C(c1ccccc1)=O
8013-4887	390.285	-4.822	CCOc1cc(C(C2)c(cc(C)c(C)c3)c3NC2=O)cc(Br)c1O
SB21-0980	359.403	-4.821	NC(c1cn(C[C@H](C[C@@H](C2)F)N2S(c2cccs2)(=O)=O)nn1)=O
S720-2076	364.407	-4.820	Cn1nc(C(N(C[C@H](C2)Oc3ccccc3)[C@@H]2C(N)=O)=O)c2c1cccc2
D715-2798	263.251	-4.813	OC(CCNC(Cn(cc1)c2c1ccc(F)c2)=O)=O
S664-6404	332.403	-4.809	COc(cc1)ccc1C(N(CC1)CCC1(CC1)C1OCC(N)=O)=O
8015-8119	374.341	-4.804	O=C(C(Nc(ccc(F)c1)c1F)=C1C2=CCCC1)N2c(ccc(F)c1)c1F
D442-0253	336.518	-4.804	CC(C)CCC1(CCNCc(cc2)ccc2F)CC(C)(C)OCC1
S824-2072	300.404	-4.803	OC[C@@H](CN(C1)C(CC2=CCCCC2)=O)[C@H]1c1ccncc1
V022-4428	451.585	-4.802	CC(CN(CCCOC)CC(N(CC1)C(COc(cc2)ccc2F)c2c1scc2)=O)O
S562-0028	330.365	-4.793	O=C(c1c[nH]nc1-c(cc1)ccc1F)NCC(CCCC1)NC1=O
D442-0282	407.408	-4.793	CC1(C)OCCC(CCNCc(cc2)ccc2Cl)(Cc(cccc2)c2Cl)C1
S924-0268	341.336	-4.790	O=C(Nc1c(C(F)(F)F)cccc1)N(CC1)CCC1(CC1)NC1=O
S779-2120	405.568	-4.789	Cc1cnc(C2CCC2)n1CC(CC1)CN1C(CCCc1c[nH]c2c1cccc2)=O
J500-0423	288.412	-4.785	CC(C)NC(C(C1)C2(CCCC2)CN1S(C)(=O)=O)=O
SA47-0114	315.416	-4.783	CC1(COC(C2)(CN2C(C2(CCCC2)c2ccccc2)=O)C1)O
Y030-3946	253.731	-4.783	O=C(Cc(cc1)ccc1Cl)NCC1OCCC1
K906-1240	416.524	-4.781	O=C(C(c1ccccc1)NS(c1cccc2nsnc12)(=O)=O)NC1CCCC1
S956-0647	376.405	-4.780	N#Cc(cc1)c(C(F)(F)F)cc1N1CC(COCc2ccccc2)NCC1
S830-4126	320.361	-4.776	CS(N(CC1)CC(COCc2cnccc2)C1(F)F)(=O)=O
8013-2958	289.351	-4.776	Fc1cccc(F)c1CNCC1NCCc2c1cccc2
8020-7345	307.275	-4.773	Oc1cc(NC(CC2c3cccc(C(F)(F)F)c3)=O)c2cc1
V007-6131	419.382	-4.772	CN(C(CN1Cc(cc2)ccc2F)=C(C(c2ccc(C(F)(F)F)cc2)N2)C1=O)C2=O
Y206-4118	273.314	-4.767	OC(C(C1CC2CC1)C2C(NCc1ccncc1)=O)=O
S976-0561	336.410	-4.765	COCCNC(C(CCC1)(CN1C(CCc1ccccc1)=O)F)=O
T853-0218	316.379	-4.762	CCN(C(CC1)=O)C2=CCCCC12C(Nc(cc1)ccc1F)=O
S664-1627	317.391	-4.759	Cc(nccc1)c1C(N(CC1)CCC1(CC1)C1OCC(N)=O)=O
Y043-5980	362.435	-4.759	CN(CC(C1)C(NC(Cc2ccccc2)c2nc(cccc3)c3[nH]2)=O)C1=O
S664-1963	263.342	-4.751	Cc1n[nH]cc1C(N(CC1)CCC1(CC1)C1OC)=O
SD60-0041	314.388	-4.750	COCCC1COC(C2)(CN2C(c2c(cc[nH]3)c3ccc2)=O)C1
8016-1161	400.360	-4.750	OC(C(F)(F)F)(c1nc(cccc2)c2[nH]1)c(cc(cc1)Oc2ccccc2)c1O
SB21-0908	346.388	-4.744	NC(c1cn(C[C@H](C2)N(Cc(cc3)cc4c3OCC4)C[C@H]2F)nn1)=O
SD12-0010	390.464	-4.743	Cc1noc(CC(C(NCC2)=O)N2S(c2cc(CCCC3)c3cc2)(=O)=O)n1
8602-0388	396.413	-4.742	CC(C)CC(NC(C(F)(F)F)(C(C(C)=O)=C(C)N1Cc2ccccc2)C1=O)=O
Y041-6023	405.460	-4.740	O=C(CCC(C(N1CCc2ccccc2)=O)NC1=O)NCc1nc(cccc2)c2[nH]1
SD60-0283	422.504	-4.738	O=C(Cc1c[nH]c2c1cccc2)N(C1)CC11OCC(CCOCc(cccc2)c2F)C1
5568-0374	291.462	-4.732	CCCCC(CC)(NC1=S)NN1c1cc(C)c(C)cc1
Z603-9491	257.295	-4.730	NC(c1cc(N2CCOCC2)nc2ccccc12)=O
Y501-9367	325.293	-4.728	FC(C(C1)n2nccc2NC1c(cc1)cc2c1OCCO2)(F)F
SB03-0403	364.469	-4.719	CC(N(CCC1)CC1N(CCNC(c1cocc1)=O)C1CCOCC1)=O
SC02-0656	365.455	-4.719	COCCC(CC1)(CN1C(c1cc([nH]cc2)c2cc1)=O)NS(C)(=O)=O
V010-9375	330.470	-4.716	CCCC(CN(Cc(cc1)ccc1F)Cc1c(C)cc(C)cc1)O
SA93-0353	341.400	-4.710	NC(C1(CC2CC2)CN(Cc2ccc(C(F)(F)F)cc2)CCC1)=O
SA93-0034	301.335	-4.709	CC1(CN(Cc2c(C(F)(F)F)cccc2)CCC1)C(N)=O
L409-0072	383.516	-4.708	CC(C)C(C(N(CC1)c2c1cccc2)=O)NC(Nc1cccc(SC)c1)=O
8018-4534	357.391	-4.705	O=C(CC1)Nc(cc2)c1cc2S(N(C1)c(cccc2)c2NC1=O)(=O)=O
SA93-0217	289.401	-4.705	CCC1(CN(Cc(cc2)cc3c2OCC3)CCC1)C(N)=O
S835-1641	358.464	-4.703	COc1cccc(-c2n[nH]cc2CN(CC2)CCC2(C2)OCCC2O)c1
D399-1632	284.382	-4.702	COc1ccc(C2N(Cc(cc3)ccc3O)CCC2)cc1
8019-6648	329.421	-4.700	COc(ccc(C(CC(N1)=O)c2c1sc1c2CCCC1)c1)c1O
Y030-7544	255.341	-4.695	COCc1nnc(NC(C2CCCCC2)=O)s1
D236-0050	274.322	-4.694	OC(CC(C(NCC1)=O)N1C(C1)Cc2c1cccc2)=O
6882-0252	290.365	-4.693	CCN(CCOC1CC(Nc2cc(C)cc(C)c2)=O)C1=O
D347-2965	413.499	-4.692	Cc1ccc(Cn2c(cccc3)c3nc2C(C2)CN(Cc(cc3)ccc3F)C2=O)cc1
4393-0356	381.364	-4.690	Cc(cc1)ccc1C(C(C(c(cc1)ccc1F)N(CCC(O)=O)C1=O)=C1O)=O
G804-2022	331.377	-4.685	COc(cc1)ccc1NC(c(nccc1)c1C1=O)N1c1ccccc1
4239-0860	276.405	-4.683	Cc1cc(NC(CCN2CCN(C)CC2)=O)cc(C)c1
8012-8954	341.390	-4.680	COc(cc1)ccc1N(C(CC1NCC(c2ccccc2)O)=O)C1=O
S512-0592	324.426	-4.679	Cc1ccc(CNC(N(CC2)CC2OCc2ccccc2)=O)cc1
S720-2073	300.361	-4.678	NC([C@H](C[C@@H](C1)Oc2ccccc2)N1C(C1CC=CC1)=O)=O
SC68-0176	421.570	-4.673	CCn1c(C(CN(Cc2c[nH]nc2-c2cccc(OC)c2)C2)C22CCCCC2)nnc1
S976-1496	367.450	-4.667	O=C(C1(CN(Cc(cc2)cc3c2[nH]cc3)CCC1)F)NCc1ccncc1
Y042-8028	308.340	-4.667	OC(C(Cc1c2[nH]c3c1cccc3)NC2c(cc1)ccc1O)=O
C884-0140	326.358	-4.664	O=C(Cn1c(C(NN=C2)=O)c2c2c1cccc2)NCC1OCCC1
D718-0032	309.689	-4.664	O=C(C(C1)Nc2ncnn2C1=O)Nc(cc1)cc(Cl)c1F
Y030-1770	250.252	-4.659	OC(C(C1)CN(CCc(cc2)ccc2F)C1=O)=O
J025-0061	351.427	-4.654	COc(cc(C(C1)c(scc2-c3ccccc3)c2NC1=O)cc1)c1O
SA85-1038	422.934	-4.652	OC(CN(CCc1ccccc1)C(C1)=O)CN1S(Cc(cc1)ccc1Cl)(=O)=O
7627-0145	309.775	-4.648	O=C(CC(C1=O)NCC2OCCC2)N1c(cc1)ccc1Cl
S823-7669	314.344	-4.647	OC[C@@H](CN(C1)C(c2ccco2)=O)[C@H]1NC(c1ccccc1)=O
8019-6647	329.421	-4.646	COc(cc(C(CC(N1)=O)c2c1sc1c2CCCC1)cc1)c1O
SA93-0541	316.427	-4.644	COCCC1(CN(Cc2cc([nH]cc3)c3cc2)CCC1)C(N)=O
SA24-1150	314.338	-4.643	Cc1cn(CC(N(C2)CC2N(C2)[C@H](CO)CC2(F)F)=O)nc1
C614-0553	383.376	-4.642	Cc1cc(N(C(c2c3cccc2)Nc2cccc(C(F)(F)F)c2)C3=O)ncc1
S830-4126	320.361	-4.634	CS(N(CC1)CC(COCc2cnccc2)C1(F)F)(=O)=O
8014-9483	477.407	-4.634	O=C(C(Cc1c(C2)cccc1)N2S(c1cccs1)(=O)=O)Nc(cc1)ccc1Br
Y010-1446	343.813	-4.633	COc1ccc(CN(C(CC2Cc(cc3)ccc3Cl)=O)C2=O)cc1
8017-2959	354.380	-4.633	OC(c(cccc1C2C3C4CC2CC4)c1NC3c(cc(cc1)F)c1F)=O
Y207-5299	298.365	-4.632	OC(C(C1CC2CC1)C2C(Nc1cc(CCC2)c2cc1)=O)=O
S296-0747	328.394	-4.627	COCCN(C([C@H]1[C@@H]2CN(Cc3c(cc[nH]4)c4ccc3)C1)=O)C2=O
Y041-0536	377.896	-4.625	OC(CC1)(CCN1C(c1csc(NC2CC2)n1)=O)c(cc1)ccc1Cl
S562-0085	278.329	-4.622	O=C(Cc(cccc1)c1F)NCC(CCCC1)NC1=O
3448-6757	277.435	-4.621	CCCC(CC)(NC1=S)NN1c1c(C)c(C)ccc1
S634-2765	344.417	-4.621	Cc1noc(C)c1CCC(N(CCC1)CC1c([nH]cc1)c1C(N)=O)=O
E245-0966	340.404	-4.618	CC(Cc1c2cccc1)N2S(c(cc1)cc(C=C2)c1NC2=O)(=O)=O
S981-0532	338.413	-4.617	Cn(c(CC1)c2CN1C(C1CCC1)=O)nc2NC(c1ccccc1)=O
C884-0951	380.837	-4.617	CC(C(NCc(cccc1)c1Cl)=O)n1c(C(NN=C2)=O)c2c2c1cccc2
Y031-3975	363.847	-4.615	Cc(ccc(N(CC(C1)C(N(CC2)CCC2C(N)=O)=O)C1=O)c1)c1Cl
P633-0094	342.423	-4.614	O=S(c1c[nH]c2c1cccn2)(N(CC1)CCN1c1ccccc1)=O
D399-1635	314.408	-4.612	COc1ccc(C2N(Cc(cc3)cc(OC)c3O)CCC2)cc1
8011-0485	305.353	-4.606	O=C(CC(C1=O)NCc2cccs2)N1c(cc1)ccc1F
S664-2214	321.354	-4.603	NC(COC(CC1)C1(CC1)CCN1C(c(cc1)ncc1F)=O)=O
Y041-0791	401.897	-4.602	OC(CC1)(CCN1C(CN1N=C(CCCC2)C2=CC1=O)=O)c(cc1)ccc1Cl
D212-0444	297.381	-4.602	O=C(C1)N(Cc2cccs2)CC1c1nc(cccc2)c2[nH]1
8015-3623	280.760	-4.600	Clc1ccc(C2Nc(cccc3)c3-n3c2ccc3)cc1
S296-4728	392.429	-4.599	O=C1N(CCCN(C([C@H]2[C@@H]3CN(Cc(ccc(F)c4)c4F)C2)=O)C3=O)CCC1
D731-0561	319.722	-4.596	O=C(C(Cc(cc1)c2cc1Cl)OC2=O)Nc(cc1)ccc1F
Y042-8000	352.393	-4.595	COc1cc(OC)c(C(c2c(C3)c(cccc4)c4[nH]2)NC3C(O)=O)cc1
Y020-6086	324.353	-4.592	O=C(CC1NC(CCCC2)C2NC1=O)Nc(cc1)cc(F)c1F
1959-0141	299.778	-4.585	Fc1ccc(C(C2C3C=CC2)Nc(cc2)c3cc2Cl)cc1
C800-1029	295.430	-4.585	CSc1ccc(C2NCCc3c2[nH]c2c3cccc2)cc1
S824-2053	333.393	-4.585	OC[C@@H](CN(C1)C(c2nc3ccccc3cc2)=O)[C@H]1c1ccncc1
FF11-0269	286.233	-4.585	OC(C(C1)CN(Cc2ccc(C(F)(F)F)cc2)C1=O)=O
S296-1847	281.285	-4.581	CN(C([C@H]1[C@@H]2CN(Cc(ccc(F)c3)c3F)C1)=O)C2=O
S831-2344	299.396	-4.581	COc1c(CN(C[C@@H]2CO)C[C@@H]2c2ncccc2)cccc1
SA93-0130	330.454	-4.580	CCn1c(ccc(OC)c2)c2c(CN(CCC2)CC2(C)C(N)=O)c1
8005-2720	292.336	-4.579	CN(C(CC1N(CC2)CCN2c(cc2)ccc2F)=O)C1=O
Y043-8445	322.413	-4.578	c1(nc2c([nH]1)cccc2)[C@H]1N(C(=O)CCCn2cccc2)CCC1
S836-2989	306.365	-4.577	COC[C@@H](CN(C1)C(Cc(cc2)ccc2OC)=O)[C@H]1C(N)=O
L707-0908	483.635	-4.577	CC(CC1)CCN1S(c(cc1)cc(CCC2)c1N(CC(Nc1cc(C)cc(C)c1)=O)C2=O)(=O)=O
E643-0104	304.417	-4.576	CCC(C(NC1CCCC1)=O)Sc([nH]1)nc2c1nccc2
S664-4588	306.365	-4.571	COc(cc1)nc(OC)c1C(N(CC1)CCC1(CC1)C1O)=O
6225-0622	392.845	-4.571	OC(CC(c1ccncc1)=O)(c(cccc1)c1N1Cc(cccc2)c2Cl)C1=O
V027-8753	359.496	-4.570	CCC(N(CC1)CCN1C(C1CCCC1)C(NCc1ncccc1)=O)=O
Y044-5606	268.274	-4.570	OC(CC(c1cnccc1)=O)(c(cccc1)c1N1)C1=O
E643-0104	304.417	-4.569	CCC(C(NC1CCCC1)=O)Sc([nH]1)nc2c1nccc2
7001-0077	265.312	-4.567	COc1cc(CCN(CCC(O)=O)C2)c2cc1OC
Y202-8238	307.351	-4.565	NC(c1c(NC(C(C2CC3CC2)C3C(O)=O)=O)scc1)=O
C753-2244	444.965	-4.565	OC(c1c(CNC(CCC2)c3c2cccc3)c(cccc2)c2n1Cc(cc1)ccc1Cl)=O
Y020-1030	257.254	-4.561	O=C(C(C1)Nc2ncnn2C1=O)Nc1ccccc1
S971-0512	332.425	-4.559	OC(CC1)C1(CC1)CCN1S(c1cccc2cccnc12)(=O)=O
J007-0366	394.924	-4.558	COc(c(NC(N(CCCCC1)C1c1cccs1)=O)c1)cc(OC)c1Cl
SA24-1197	351.375	-4.557	Cc1noc(C)c1S(N(C1)CC1N(C1)[C@H](CO)CC1(F)F)(=O)=O
S831-3193	286.336	-4.556	COC[C@@H](CN(C1)C(c2c[nH]nc2)=O)[C@H]1c1ncccc1
Y202-7483	286.355	-4.555	Oc1ccc(C(Nc2c3c(CCC4)c4s2)NC3=O)cc1
S976-1497	367.450	-4.553	O=C(C1(CN(Cc2cc([nH]cc3)c3cc2)CCC1)F)NCc1ccncc1
S836-2314	313.359	-4.549	COC[C@@H](CN(C1)C(c2nc3ccccc3cc2)=O)[C@H]1C(N)=O
D399-1618	286.373	-4.548	COc1ccc(C2N(Cc(cc3)ccc3F)CCC2)cc1
Y204-3610	316.337	-4.545	OC(C(C1CC2CC1)C2C(Nc(cc1)cc2c1OCCO2)=O)=O
S296-3666	349.457	-4.541	Cc1c(CN(C[C@H]2C(N3CCc4ccccc4)=O)C[C@@H]2C3=O)cccc1
Y031-6222	255.338	-4.540	CCS(c(cccc1)c1C(NC(C)C)=O)(=O)=O
Y200-0052	286.399	-4.540	CC(CC1)Cc2c1c(C(NCc1cnccc1)=O)cs2
D702-0596	277.234	-4.539	OC(CN(C(C=CN1Cc(cc2)ccc2F)=O)C1=O)=O
SA24-1313	350.362	-4.538	OC[C@H](CC(C1)(F)F)N1C(C1)CN1S(c(cc1)ccc1F)(=O)=O
S831-3392	308.407	-4.537	COC[C@@H](CN(Cc(cc1)ccc1C#N)C1)[C@H]1c1ncccc1
1959-0141	299.778	-4.534	Fc1ccc(C(C2C3C=CC2)Nc(cc2)c3cc2Cl)cc1
V004-5575	298.288	-4.528	OC(C(C1)C(CCCC2)N2c2c1cc(C(F)(F)F)cc2)=O
Y042-7753	260.316	-4.528	COCCn1c(cccc2)c2c(CCCC(O)=O)c1
V030-2949	410.516	-4.527	CC(CN(CC1CC1)Cc(c(C)nn1-c2ccccc2)c1Oc1cccc(F)c1)O
C155-0668	368.480	-4.527	CC(CC1)CCC1C(NC(Cc1ccccc1)C(NCc1ccco1)=O)=O
0910-0097	351.638	-4.526	O=C(CNC1c(cccc2)c2Cl)Nc(cc2)c1cc2Br
S694-1377	319.433	-4.524	Cc1cnc(-c2ccncc2)n1C1CN(Cc2ccccc2)CC1
C481-1374	511.582	-4.522	O=C(C(c1ccccc1)NS(c1cccc2nsnc12)(=O)=O)N(CC1)CCN1C(c1ccco1)=O
8018-1050	371.462	-4.521	CN(c(ccc(S(N(CCCC1)c2c1cccc2)(=O)=O)c1)c1N1C)C1=O
CL9902-3191	316.366	-4.521	O=C(c1n[nH]cc1)N(CCC1)[C@@H]1c1nnc(C2CCOCC2)[nH]1
8017-3635	268.362	-4.511	N1(C2/C(=C(\CC1)/O)/CCCC2)c1ccc(cc1)CC#N
S997-0637	364.490	-4.509	CS(N(C1)C[C@]2(CO)[C@H]1CN(Cc(cc1)cc3c1[nH]cc3)CC2)(=O)=O
E686-0310	319.448	-4.509	CC(CC1)CCC1NC(C(C1(CCCCCC1)O1)=C(C)C1=O)=O
D399-1060	288.800	-4.507	Oc1ccc(CN(CCC2)C2c(cc2)ccc2Cl)cc1
Y207-3131	300.426	-4.506	CC(c1ccncc1)NC(c1csc2c1CCC(C)C2)=O
SA55-0890	279.342	-4.505	Cn1nc(CCNC(C2COCC2)=O)c2c1CCOC2
SA85-1004	328.374	-4.504	OC(CN(CCc1ccccc1)C(C1)=O)CN1C(c1c[nH]nc1)=O
D090-0055	257.338	-4.501	Cc(cc1)cc2c1n(C)c1c2CCCC1NC(N)=O
3448-6757	277.435	-4.500	CCCC(CC)(NC1=S)NN1c1c(C)c(C)ccc1
8019-6648	329.421	-4.497	COc(ccc(C(CC(N1)=O)c2c1sc1c2CCCC1)c1)c1O
SA93-0546	341.413	-4.496	COCCC(CCC1)(CN1C(c1nccc2ccccc12)=O)C(N)=O
8015-6489	297.360	-4.496	O=C(C(c1c2cccc1)=NNC2=O)NCC1C(CC2)CC2C1
S824-0053	297.360	-4.495	Cc1cccc(C(N(C[C@@H]2CO)C[C@@H]2c2ccncc2)=O)n1
Z250-0554	438.354	-4.495	O=C1NC(N(CC2)Cc3c2cccc3)=Nc2c1scc2-c1cccc(Br)c1
Y501-9367	325.293	-4.495	FC(C(C1)n2nccc2NC1c(cc1)cc2c1OCCO2)(F)F
Y030-4736	347.483	-4.495	O=C(C(c1ccccc1)Sc1ccccc1)NCCc1ccccc1
SD56-0386	339.357	-4.494	O=C(c1n[nH]cc1)N(CCC1)CC(C(N2c3ccccc3)=O)N1C2=O
C276-0948	267.331	-4.494	Cc1c(C)c(NC(CC2c(cc3)ccc3O)=O)c2cc1
S625-0790	419.435	-4.489	CC(C)C(N(C[C@@H](C1)O)[C@@H]1c1nnc(C2)n1CCN2C(c(cc(cc1)F)c1F)=O)=O
Y040-5608	338.369	-4.489	OC(CCC(N(CCc1c2[nH]cn1)C2c1c(cc[nH]2)c2ccc1)=O)=O
D149-0024	355.418	-4.489	Cc1cc(COC)c(c(NC(c(cc2)ccc2O)NC2=O)c2s2)c2n1
S664-2214	321.354	-4.487	NC(COC(CC1)C1(CC1)CCN1C(c(cc1)ncc1F)=O)=O
3448-6755	263.408	-4.486	CCC(CC)(NC1=S)NN1c1c(C)c(C)ccc1
Y041-0424	267.331	-4.485	OC(C(C1)CN1C(c1ccccc1)c1ccccc1)=O
Y041-4414	355.459	-4.483	O=C(C(CC1)=NN(C(CC2)CS2(=O)=O)C1=O)NC1CCCCCC1
M381-3009	372.474	-4.482	O=C(C1(CC1)c1ccccc1)Nc1cc2c(N3CCCCC3)ncnc2cc1
3448-4397	350.808	-4.477	Oc(cc1)ccc1N(C(c(cc1)ccc1Cl)Nc1c2cccc1)C2=O
J106-0402	366.398	-4.477	CN(Cc1ccccc1)C(C(CC1=O)CN1c1n[nH]c2cccc(F)c12)=O
D718-1614	293.235	-4.477	O=C(CC1n2ncnc2NC1=O)Nc(cc1)cc(F)c1F
C430-0423	369.349	-4.476	O=C(c1c(C2Nc3cccc(C(F)(F)F)c3)cccc1)N2c1cnccc1
S582-0073	290.368	-4.475	CN(C(CNC(NC1CCCC1)=O)Cn1c2ccc1)C2=O
Y205-5780	407.469	-4.472	OC(C(C1CC2CC1)C2C(Nc1cccc(S(N2CCOCC2)(=O)=O)c1)=O)=O
8010-5821	349.331	-4.471	FC(Oc(cc1)cc(C2C=CCC22)c1NC2c(cc1)ccc1F)(F)F
D341-0231	316.428	-4.471	NC(C(CC1)CCN1c1c(c(CCCC2)c2s2)c2ncn1)=O
C276-1479	351.836	-4.470	O=C(CC(C1)c(cccc2)c2Cl)C(C(C2)c3ccccc3)=C1NC2=O
8013-2733	323.395	-4.470	COc1cccc(C(C2)c(cc(CCC3)c3c3)c3NC2=O)c1OC
8012-6062	328.248	-4.470	OC(c1nn(C(CC(c(cc2)ccc2F)N2)C(F)(F)F)c2c1)=O
8014-1642	267.331	-4.469	CC(C(N(C1)c2ccc(C)cc2)=O)Oc2c1cccc2
G631-1702	465.374	-4.469	Cc(cc1)c(C)cc1S(N(C(CC1)C(Nc(cc2)cc(C)c2Br)=O)C1=O)(=O)=O
V019-6292	364.407	-4.469	CN(C(CN1Cc2ccncc2)=C(C(c2cc(OC)ccc2)N2)C1=O)C2=O
SA04-1134	346.454	-4.466	Cc1c(C(N(CCC2)CC2c2nc(C)ncc2CO)=O)sc(C)n1
M100-0403	387.482	-4.464	CN(C(C=C1)=O)N=C1c1csc(S(N(CC2)Cc3c2cccc3)(=O)=O)c1
S515-0060	306.365	-4.464	COc1cccc(CNC(C(CCCC2)NC2=O)=O)c1OC
SB25-0874	413.520	-4.464	CN(C1CCN(C)CC1)C(C(CC1)CCC(N=C(c(cc2)ccc2F)N2)=C1C2=O)=O
SD68-0120	317.414	-4.461	O=C(NCCc1ccccc1)N1CC(C(NCC2)=O)N2CCC1
S823-3931	301.771	-4.461	CN(C)[C@@H](C1)[C@@H](CO)CN1C(c(ccc(F)c1)c1Cl)=O
Y031-6305	254.332	-4.458	CCCN(CC(C1)C(NCC2OCCC2)=O)C1=O
