# Supplementary material for: Uncovering leading compounds for alzheimer’s disease treatment: mendelian randomization and virtual screening insights into plasma protein modulation
Source: Biol Res. 2025 Apr 5;58:19. doi: 10.1186/s40659-025-00598-2 (PMC11971886; doi:10.1186/s40659-025-00598-2)
Supplement: Supplementary file 3 — Additional file 3. [file 40659_2025_598_MOESM3_ESM.csv]

gene.exposure	exposure	SNP	chr.exposure	pos.exposure	effect_allele.exposure	other_allele.exposure	eaf.exposure	beta.exposure	pval.exposure	se.exposure	mr_keep.exposure	pval_origin.exposure	id.exposure
A4GALT	A4GALT	rs5758871	22	42699594	C	T	0.3961	0.08	1.62E-17	0.009391757	TRUE	reported	WEqQcI
A4GNT	A4GNT	rs7632402	3	138142761	T	G	0.3006	0.06	1.48E-14	0.007803023	TRUE	reported	lYxX0H
ABLIM3	ABLIM3	rs114464628	5	149154161	A	G	0.0443	-0.27	8.13E-46	0.019002869	TRUE	reported	7jQDv0
ABO	ABO	rs1053878	9	133256264	A	G	0.0607	-0.53	4.17E-50	0.035608006	TRUE	reported	WHygNO
ACAA1	ACAA1	rs2229528	3	38125604	G	A	0.0765	-0.6	1.00E-200	0	FALSE	reported	G9MR0X
ACAA1	ACAA1	rs61489189	3	38160356	T	C	0.0437	-0.23	7.24E-33	0.019261545	TRUE	reported	G9MR0X
ACADM	ACADM	rs77931234	1	75761161	G	A	0.0019	-0.56	5.62E-10	0.090313263	TRUE	reported	qvoARX
ACADSB	ACADSB	rs11593582	10	123041939	G	A	0.1109	-0.11	4.07E-20	0.011974627	TRUE	reported	7jbh0P
ACADSB	ACADSB	rs7913063	10	123039167	T	A	0.0932	0.17	4.27E-36	0.013551853	TRUE	reported	7jbh0P
ACADVL	ACADVL	rs507506	17	7215003	A	G	0.4419	0.05	1.15E-09	0.008213793	TRUE	reported	9jcY3l
ACAN	ACAN	rs12441312	15	88710195	C	G	0.2058	0.09	4.07E-21	0.009543305	TRUE	reported	w6hhYN
ACAN	ACAN	rs34949187	15	88843421	A	G	0.1638	-0.14	1.48E-39	0.010637815	TRUE	reported	w6hhYN
ACAP2	ACAP2	rs62285629	3	195469445	A	T	0.2343	-0.06	4.07E-10	0.009598198	TRUE	reported	j1MXln
ACAT2	ACAT2	rs25683	6	159775311	A	G	0.43	0.27	1.00E-200	0.008234173	TRUE	reported	ZN0dQZ
ACE	ACE	rs3730025	17	63480412	G	A	0.0153	-0.92	8.13E-191	0.03122366	TRUE	reported	Atkizc
ACE	ACE	rs4363	17	63497131	G	A	0.4979	0.62	1.00E-200	0	FALSE	reported	Atkizc
ACE	ACE	rs4365	17	63497351	A	G	0.0678	-0.24	2.82E-53	0.015620103	TRUE	reported	Atkizc
ACP1	ACP1	rs11553742	2	272051	T	C	0.0701	0.36	2.69E-184	0.012434615	TRUE	reported	0FtrJ7
ACP1	ACP1	rs79716074	2	277003	G	A	0.3648	1.09	1.00E-200	0	FALSE	reported	0FtrJ7
ACP5	ACP5	rs10403399	19	11595843	G	C	0.281	0.24	5.50E-140	0.009528548	TRUE	reported	bZTGcq
ACP5	ACP5	rs2876698	19	11564326	C	G	0.1968	-0.16	8.91E-52	0.010568504	TRUE	reported	bZTGcq
ACP5	ACP5	rs74747135	19	11579208	T	G	0.1074	-0.14	9.12E-13	0.019599135	TRUE	reported	bZTGcq
ACP6	ACP6	rs140566115	1	147654322	A	G	0.0262	-0.82	1.00E-200	0.021782916	TRUE	reported	Mu2Y7L
ACP6	ACP6	rs3766509	1	147658160	A	G	0.412	-0.13	2.75E-41	0.009659515	TRUE	reported	Mu2Y7L
ACP6	ACP6	rs75583687	1	147656613	C	T	0.0287	-1.79	1.00E-200	0	FALSE	reported	Mu2Y7L
ACTN1	ACTN1	rs147824601	14	68883007	T	C	0.0011	0.84	7.94E-12	0.12281479	TRUE	reported	Irhr1N
ACVRL1	ACVRL1	rs2277382	12	51912437	T	C	0.0903	0.32	4.57E-115	0.014035004	TRUE	reported	qe11cI
ACVRL1	ACVRL1	rs3847858	12	51924594	T	A	0.1023	-0.1	5.37E-15	0.012791126	TRUE	reported	qe11cI
ACVRL1	ACVRL1	rs706819	12	51922139	T	C	0.2443	-0.07	3.98E-14	0.009257286	TRUE	reported	qe11cI
ACYP2	ACYP2	rs6739140	2	54596365	G	C	0.2632	-0.07	2.40E-15	0.008839763	TRUE	reported	kB0NVo
ACYP2	ACYP2	rs7559380	2	54129660	T	A	0.4499	-0.22	8.51E-166	0.008016729	TRUE	reported	kB0NVo
ADAM22	ADAM22	rs2024018	7	88042020	T	G	0.4327	-0.24	7.94E-193	0.008102273	TRUE	reported	hIDt6n
ADAM22	ADAM22	rs2279542	7	87935182	G	C	0.4827	-0.28	1.00E-200	0.008179039	TRUE	reported	hIDt6n
ADAM22	ADAM22	rs371764398	7	87934328	T	C	0.0308	-0.28	6.61E-31	0.024222438	TRUE	reported	hIDt6n
ADAM23	ADAM23	rs114051435	2	206287554	G	T	0.0258	-0.23	7.41E-21	0.024552454	TRUE	reported	nwu2eK
ADAM23	ADAM23	rs13008974	2	206574564	C	T	0.1448	0.15	1.82E-39	0.011411242	TRUE	reported	nwu2eK
ADAM23	ADAM23	rs1448903	2	206444237	G	A	0.0981	0.63	1.00E-200	0	FALSE	reported	nwu2eK
ADAM23	ADAM23	rs7598482	2	206475415	T	C	0.3423	-0.25	1.00E-200	0.00819579	TRUE	reported	nwu2eK
ADAMTS13	ADAMTS13	rs28615428	9	133477646	A	C	0.0375	0.69	1.00E-200	0.020846664	TRUE	reported	ipSj2c
ADAMTS13	ADAMTS13	rs28647808	9	133440409	G	C	0.106	-0.88	1.00E-200	0	FALSE	reported	ipSj2c
ADAMTS15	ADAMTS15	rs116897071	11	130462562	C	T	0.0099	0.32	1.51E-15	0.0401212	TRUE	reported	UXCrOP
ADAMTS5	ADAMTS5	rs151058	21	26939253	T	C	0.1208	-0.56	1.00E-200	0	FALSE	reported	b7mXXT
ADAMTS5	ADAMTS5	rs226794	21	26930036	A	G	0.0902	0.25	3.02E-71	0.014007525	TRUE	reported	b7mXXT
ADAMTSL1	ADAMTSL1	rs10963680	9	18629285	A	G	0.2423	-0.1	2.24E-23	0.010038303	TRUE	reported	55hvr2
ADAMTSL1	ADAMTSL1	rs146084664	9	18687069	A	G	0.0383	0.16	2.40E-13	0.021844648	TRUE	reported	55hvr2
ADAMTSL1	ADAMTSL1	rs1755286	9	17960184	C	T	0.3872	-0.05	8.13E-10	0.008140139	TRUE	reported	55hvr2
ADAMTSL1	ADAMTSL1	rs1856894	9	18528567	A	G	0.4349	-0.1	2.75E-34	0.008190114	TRUE	reported	55hvr2
ADAMTSL1	ADAMTSL1	rs35264941	9	18626299	C	G	0.0197	-0.68	8.91E-120	0.029222093	TRUE	reported	55hvr2
ADAMTSL1	ADAMTSL1	rs575507	9	18700145	C	A	0.2582	-0.08	1.91E-13	0.01087656	TRUE	reported	55hvr2
ADAMTSL1	ADAMTSL1	rs702208	9	18639745	G	A	0.0468	0.55	1.45E-173	0.019582592	TRUE	reported	55hvr2
ADAMTSL1	ADAMTSL1	rs776760	9	18681454	G	A	0.1226	-0.12	5.89E-23	0.012163902	TRUE	reported	55hvr2
ADAMTSL2	ADAMTSL2	rs11534419	9	133523101	T	C	0.3929	0.11	1.17E-37	0.008576429	TRUE	reported	klx22M
ADAMTSL2	ADAMTSL2	rs56355857	9	133540118	G	C	0.2395	-0.08	6.46E-15	0.010263394	TRUE	reported	klx22M
ADAMTSL2	ADAMTSL2	rs62574238	9	133574956	A	G	0.1598	0.08	5.25E-11	0.012188205	TRUE	reported	klx22M
ADGRE2	ADGRE2	rs150665764	19	14388802	C	G	0.0198	-0.24	6.92E-10	0.038910851	TRUE	reported	TaP2HI
ADGRE2	ADGRE2	rs557240144	19	14397452	A	G	0.0137	-0.31	5.50E-17	0.037012377	TRUE	reported	TaP2HI
ADGRE2	ADGRE2	rs67023356	19	14396821	G	A	0.2643	0.36	1.00E-200	0.009445412	TRUE	reported	TaP2HI
ADGRE2	ADGRE2	rs8112061	19	14770704	A	G	0.4731	0.14	6.03E-67	0.008099167	TRUE	reported	TaP2HI
ADGRF5	ADGRF5	rs2021916	6	46946784	T	G	0.1452	-0.14	3.39E-36	0.011144156	TRUE	reported	o5E50p
ADGRF5	ADGRF5	rs41273668	6	46878306	A	T	0.0372	-0.17	5.75E-14	0.022625781	TRUE	reported	o5E50p
ADGRF5	ADGRF5	rs9395219	6	46859876	A	G	0.1972	-0.23	3.24E-128	0.009547806	TRUE	reported	o5E50p
ADH1A	ADH1A	rs77326813	4	99185386	T	C	0.0107	-0.6	4.27E-52	0.039505633	TRUE	reported	vvgBfZ
ADH1B	ADH1B	rs1229984	4	99318162	T	C	0.0041	-0.43	3.55E-12	0.061834003	TRUE	reported	xxlgBF
ADH1C	ADH1C	rs283415	4	99349450	T	C	0.4861	0.13	2.51E-55	0.008297281	TRUE	reported	3tRqKF
ADH4	ADH4	rs748259104	4	98262079	T	G	0.0019	-0.69	1.07E-14	0.089257209	TRUE	reported	UmJxNu
ADH5	ADH5	rs28894371	4	99083469	A	G	0.046	-0.36	1.41E-77	0.019309154	TRUE	reported	bl0vYG
ADH6	ADH6	rs28730617	4	99078444	A	G	0.0456	-0.36	5.25E-79	0.019129306	TRUE	reported	CVeaX7
ADH7	ADH7	rs1154455	4	99417500	A	T	0.4782	-0.12	4.27E-48	0.008235268	TRUE	reported	C5EKHV
ADI1	ADI1	rs10179340	2	3519553	A	G	0.1322	0.11	7.76E-22	0.011454713	TRUE	reported	W4eTSB
ADIPOQ	ADIPOQ	rs143257534	3	186834099	T	C	0.0344	-0.64	1.86E-154	0.024173398	TRUE	reported	GgbqPI
ADIPOQ	ADIPOQ	rs17300539	3	186841671	A	G	0.0685	0.36	3.80E-100	0.016946517	TRUE	reported	GgbqPI
ADIPOQ	ADIPOQ	rs17366653	3	186853027	C	T	0.0033	-0.69	2.09E-22	0.070861161	TRUE	reported	GgbqPI
ADIPOQ	ADIPOQ	rs266770	3	186827389	A	G	0.1195	0.09	5.01E-11	0.013697415	TRUE	reported	GgbqPI
ADIPOQ	ADIPOQ	rs7616259	3	186836827	A	C	0.3877	-0.11	2.75E-36	0.008744719	TRUE	reported	GgbqPI
ADM2	ADM2	rs373805046	22	50481709	A	G	0.0015	-0.77	1.91E-14	0.100563522	TRUE	reported	74crFl
ADPRHL2	ADPRHL2	rs766063732	1	36025106	C	A	0.0056	-1.36	5.50E-142	0.053607968	TRUE	reported	HsVyjZ
ADSSL1	ADSSL1	rs10142660	14	104759283	T	G	0.1327	0.37	1.00E-200	0.012171967	TRUE	reported	DPT4Ln
AES	AES	rs11539938	19	3062859	C	T	0.4359	-0.05	5.37E-11	0.007621614	TRUE	reported	0NZKjn
AFM	AFM	rs72858937	4	73539253	T	C	0.0139	-0.76	1.29E-98	0.036057948	TRUE	reported	PWLmOu
AGFG1	AGFG1	rs397826729,rs56147940	2	227576443	G	GC	0.3527	0.1	2.63E-31	0.008592276	TRUE	reported	D1Cs9s
AGRN	AGRN	rs189343112	1	1019790	A	G	0.0683	-0.16	1.10E-18	0.018130706	TRUE	reported	X1yWqM
AGRN	AGRN	rs4970394	1	1027511	C	T	0.4588	-0.24	2.88E-178	0.008430398	TRUE	reported	X1yWqM
AGT	AGT	rs11568055	1	230708860	T	C	0.068	0.23	3.63E-47	0.015945133	TRUE	reported	wFkLw4
AGT	AGT	rs2071404	1	230715194	A	C	0.0929	0.28	6.92E-92	0.013772453	TRUE	reported	wFkLw4
AGT	AGT	rs57150750	1	230719363	T	C	0.0228	0.24	3.31E-19	0.026792204	TRUE	reported	wFkLw4
AHSG	AHSG	rs4686790	3	186604193	G	T	0.2935	-0.36	1.00E-200	0	FALSE	reported	wAkklC
AIF1L	AIF1L	rs113409341	9	131059144	C	T	0.3038	0.54	1.00E-200	0	FALSE	reported	WYXlqV
AIF1L	AIF1L	rs4740413	9	131087714	G	A	0.3854	-0.24	5.01E-184	0.008295891	TRUE	reported	WYXlqV
AK1	AK1	rs9919018	9	127880476	A	G	0.2443	-0.06	2.04E-10	0.00943668	TRUE	reported	KK0XLM
AKR1A1	AKR1A1	rs2229540	1	45566639	G	A	0.0646	-0.92	1.00E-200	0	FALSE	reported	y9X1gm
AKR1A1	AKR1A1	rs487174	1	45543864	A	G	0.1011	-0.16	7.08E-32	0.013617265	TRUE	reported	y9X1gm
AKR1B1	AKR1B1	rs2229542	7	134450869	C	T	0.017	-0.2	9.77E-11	0.030909842	TRUE	reported	uJNqDP
AKR1B1	AKR1B1	rs75627053	7	134468104	T	C	0.012	0.3	8.32E-16	0.037269692	TRUE	reported	uJNqDP
AKR1C3	AKR1C3	rs1937883	10	5020020	A	G	0.2894	-0.07	2.34E-13	0.009553007	TRUE	reported	zggb8G
AKR1C3	AKR1C3	rs7903755	10	5111103	A	G	0.3306	0.14	1.45E-55	0.008915566	TRUE	reported	zggb8G
AKR1C3	AKR1C3	rs9888112	10	4893290	T	G	0.207	0.08	1.05E-16	0.009639349	TRUE	reported	zggb8G
AKR1C4	AKR1C4	rs142122182	10	5221378	G	A	0.1866	-0.66	1.00E-200	0	FALSE	reported	D9rNJ5
AKR7A2	AKR7A2	rs2227295	1	19311815	A	G	0.2397	-0.14	2.00E-48	0.00957377	TRUE	reported	W9e1kV
AKR7A2	AKR7A2	rs61766662	1	19330519	C	T	0.3241	-0.15	1.82E-68	0.008578107	TRUE	reported	W9e1kV
AKR7A3	AKR7A3	rs12094043	1	19245382	G	A	0.3468	-0.23	3.47E-161	0.008501651	TRUE	reported	V4Okpo
ALAD	ALAD	rs1800435	9	113391611	G	C	0.0868	-0.42	1.12E-179	0.014694519	TRUE	reported	tZf3IH
ALAD	ALAD	rs1805312	9	113390710	G	C	0.0877	-0.38	8.51E-155	0.014336974	TRUE	reported	tZf3IH
ALAD	ALAD	rs6478004	9	113346389	A	G	0.41	0.05	1.78E-09	0.008309976	TRUE	reported	tZf3IH
ALAD	ALAD	rs8177813	9	113389221	C	T	0.0476	-0.3	3.02E-55	0.019161898	TRUE	reported	tZf3IH
ALB	ALB	rs149432908	4	73409403	T	A	0.0023	-0.72	4.57E-20	0.0784853	TRUE	reported	nLD621
ALCAM	ALCAM	rs1017915	3	105502572	A	G	0.2429	-0.09	1.35E-20	0.009672962	TRUE	reported	MhyluE
ALCAM	ALCAM	rs13322383	3	105529822	T	C	0.119	-0.15	8.32E-33	0.012573983	TRUE	reported	MhyluE
ALCAM	ALCAM	rs77228368	3	105513153	G	C	0.0361	0.3	4.47E-40	0.022640218	TRUE	reported	MhyluE
ALDH1A1	ALDH1A1	rs348452	9	72938469	T	C	0.2399	0.1	1.38E-27	0.009188156	TRUE	reported	mGqhYv
ALDH2	ALDH2	rs4766462	12	111433337	T	A	0.2714	-0.09	2.95E-21	0.009509273	TRUE	reported	FYVrxX
ALDH3A1	ALDH3A1	rs4646787	17	19745936	A	G	0.3358	-0.13	6.76E-53	0.00849229	TRUE	reported	F0CFaN
ALDH3B1	ALDH3B1	rs192970887	11	67847195	T	C	0.0205	0.17	8.32E-10	0.02769296	TRUE	reported	RaU5YS
ALDH3B1	ALDH3B1	rs475325	11	68017592	T	C	0.2336	0.14	6.17E-47	0.009730414	TRUE	reported	RaU5YS
ALDOA	ALDOA	rs752587498	16	30067543	A	G	0.0012	-1.06	4.17E-15	0.135036158	TRUE	reported	Zre9mn
ALDOB	ALDOB	rs1800546	9	101427574	G	C	2.00E-04	-2.47	1.00E-25	0.235548342	TRUE	reported	JNtjHJ
ALDOC	ALDOC	rs141921160	17	28576910	T	C	0.0103	-0.61	7.41E-56	0.038742038	TRUE	reported	8voqMS
ALKBH3	ALKBH3	rs2434484	11	43927458	G	T	0.3393	-0.24	1.86E-172	0.008572918	TRUE	reported	95LbK6
ALKBH3	ALKBH3	rs7926272	11	43870198	C	T	0.3973	0.16	4.68E-86	0.00813804	TRUE	reported	95LbK6
ALKBH3	ALKBH3	rs7928422	11	43727649	G	A	0.4173	-0.08	1.17E-19	0.008818918	TRUE	reported	95LbK6
ALOX15B	ALOX15B	rs35362199,rs397857001	17	8058194	C	CA	0.3359	-0.07	3.39E-18	0.008048156	TRUE	reported	GrovRn
ALPPL2	ALPPL2	rs11689384	2	232383769	T	G	0.0636	0.28	7.94E-63	0.016736548	TRUE	reported	GhYcIs
ALPPL2	ALPPL2	rs12478529	2	232421944	T	C	0.224	0.2	1.66E-92	0.009803744	TRUE	reported	GhYcIs
ALPPL2	ALPPL2	rs73001992	2	232386824	A	C	0.2242	-0.1	5.62E-22	0.010377541	TRUE	reported	GhYcIs
AMIGO2	AMIGO2	rs215379	12	47360853	T	C	0.4977	0.06	1.35E-11	0.008871427	TRUE	reported	YQPGR1
AMIGO2	AMIGO2	rs79609374	12	47079943	G	A	0.2848	-0.11	3.24E-31	0.009465892	TRUE	reported	YQPGR1
AMY1A	AMY1A	rs142370265	1	103485310	T	C	0.0591	-0.24	5.50E-50	0.016144438	TRUE	reported	gSIFSb
AMY1A	AMY1A	rs143801286	1	104164765	A	G	0.0112	0.23	1.15E-09	0.03778345	TRUE	reported	gSIFSb
AMY1A	AMY1A	rs1566154	1	103787255	G	A	0.2176	0.2	1.95E-29	0.017753844	TRUE	reported	gSIFSb
AMY1A	AMY1A	rs35297534	1	103611243	G	A	0.0235	0.46	5.25E-76	0.024932718	TRUE	reported	gSIFSb
AMY1A	AMY1A	rs370981115	1	103662158	T	C	0.1561	0.3	3.89E-148	0.011573754	TRUE	reported	gSIFSb
AMY2A	AMY2A	rs7524694	1	103477009	C	T	0.0978	-0.09	1.32E-10	0.014007672	TRUE	reported	zCp4Ro
AMY2A	AMY2A	rs77729677	1	103566260	G	A	0.0462	0.76	1.00E-200	0	FALSE	reported	zCp4Ro
AMY2B	AMY2B	rs12751859	1	103766047	C	T	0.0274	0.21	1.35E-17	0.024591832	TRUE	reported	GdHHme
AMY2B	AMY2B	rs140942684	1	103186127	T	G	0.0069	-0.35	2.82E-14	0.046013889	TRUE	reported	GdHHme
AMY2B	AMY2B	rs150062710	1	104367062	C	T	0.0151	0.28	1.26E-17	0.032758501	TRUE	reported	GdHHme
AMY2B	AMY2B	rs77729677	1	103566260	G	A	0.0462	0.74	1.00E-200	0.0193751	TRUE	reported	GdHHme
ANG	ANG	rs28535078	14	20676917	A	G	0.2211	0.56	1.00E-200	0	FALSE	reported	WVwVqG
ANG	ANG	rs36071889	14	20691107	T	C	0.2269	-0.35	1.00E-200	0.00975392	TRUE	reported	WVwVqG
ANG	ANG	rs76758305	14	20685569	T	C	0.0544	0.8	1.00E-200	0	FALSE	reported	WVwVqG
ANGPT1	ANGPT1	rs1461993	8	107072760	A	G	0.3577	0.07	1.12E-15	0.008736113	TRUE	reported	00D1lD
ANGPT1	ANGPT1	rs6993770	8	105569300	T	A	0.2245	-0.12	1.32E-32	0.01009167	TRUE	reported	00D1lD
ANGPT2	ANGPT2	rs1968586	8	6421990	T	C	0.3488	-0.13	2.51E-49	0.008805392	TRUE	reported	DxxCTu
ANGPTL1	ANGPTL1	rs12739010	1	178941695	G	C	0.4915	-0.07	1.12E-16	0.008442784	TRUE	reported	8EJRi6
ANGPTL1	ANGPTL1	rs4650995	1	178548181	T	C	0.4923	-0.3	1.00E-200	0.007948222	TRUE	reported	8EJRi6
ANGPTL3	ANGPTL3	rs10889352	1	62633352	C	T	0.3377	-0.24	6.03E-175	0.008510959	TRUE	reported	NULHJJ
ANGPTL4	ANGPTL4	rs116843064	19	8364439	A	G	0.0243	-0.32	6.61E-35	0.02596253	TRUE	reported	uF0EiS
ANGPTL4	ANGPTL4	rs539432790	19	10101623	G	C	0.021	0.24	2.82E-18	0.027527578	TRUE	reported	uF0EiS
ANKRD27	ANKRD27	rs17693106	19	32634149	A	G	0.4023	-0.05	1.29E-10	0.007777801	TRUE	reported	QUtpeH
ANTXR2	ANTXR2	rs11098925	4	79876442	A	G	0.1367	-0.19	1.45E-53	0.01233123	TRUE	reported	YYMypB
ANTXR2	ANTXR2	rs7674623	4	79873527	T	C	0.2132	0.22	1.32E-100	0.010332036	TRUE	reported	YYMypB
ANXA1	ANXA1	rs10781113	9	73102376	C	G	0.4073	-0.07	3.55E-18	0.008052997	TRUE	reported	0C2Ejq
ANXA1	ANXA1	rs7357731	9	73175019	G	A	0.026	0.34	2.34E-40	0.025565733	TRUE	reported	0C2Ejq
ANXA11	ANXA11	rs1832683	10	80272575	T	C	0.2126	0.07	1.70E-10	0.010960773	TRUE	reported	TRkD9e
ANXA11	ANXA11	rs2152546	10	80146628	T	G	0.4544	-0.15	1.70E-76	0.008103496	TRUE	reported	TRkD9e
ANXA2	ANXA2	rs16942556	15	60395052	T	C	0.0411	0.17	1.70E-11	0.025260549	TRUE	reported	wjoY5K
ANXA2	ANXA2	rs62005030	15	60433140	T	C	0.132	-0.19	1.23E-33	0.015718765	TRUE	reported	wjoY5K
ANXA2	ANXA2	rs74857903	15	60373917	C	T	0.0625	0.11	5.25E-11	0.016758782	TRUE	reported	wjoY5K
ANXA2	ANXA2	rs8023979	15	60391750	G	A	0.1418	-0.08	1.58E-09	0.013254949	TRUE	reported	wjoY5K
ANXA2	ANXA2	rs8033800	15	60396980	T	A	0.366	0.56	1.00E-200	0	FALSE	reported	wjoY5K
ANXA4	ANXA4	rs17037076	2	69806517	A	G	0.2209	-0.29	2.69E-200	0.009603994	TRUE	reported	o3pYYH
ANXA5	ANXA5	rs12649582	4	121691736	A	G	0.4869	-0.09	2.69E-26	0.008482954	TRUE	reported	rvfbNv
ANXA5	ANXA5	rs9995591	4	121694605	A	G	0.0684	0.26	3.98E-64	0.015378054	TRUE	reported	rvfbNv
ANXA7	ANXA7	rs553718083	10	73413629	C	G	0.0109	-0.4	6.92E-26	0.038019432	TRUE	reported	4Hd20p
AOC1	AOC1	rs10452848	7	150826456	G	A	0.4952	0.76	1.00E-200	0	FALSE	reported	1yJMa8
AOC1	AOC1	rs145606964	7	150904523	A	G	0.026	-0.76	4.57E-20	0.082845595	TRUE	reported	1yJMa8
AOC1	AOC1	rs149882444	7	150607723	G	A	0.0182	-0.16	4.37E-10	0.025639474	TRUE	reported	1yJMa8
AOC1	AOC1	rs2301257	7	150858459	T	C	0.175	0.57	1.00E-200	0	FALSE	reported	1yJMa8
AOC1	AOC1	rs4725938	7	150763916	A	G	0.3857	0.3	1.00E-200	0	FALSE	reported	1yJMa8
AOC1	AOC1	rs57564091	7	151119138	C	T	0.2375	0.08	2.69E-18	0.009170376	TRUE	reported	1yJMa8
AOC2	AOC2	rs34230945	17	42844639	G	A	0.0343	0.17	8.51E-16	0.02112689	TRUE	reported	LpHinx
AP1G2	AP1G2	rs12897422	14	23563818	A	G	0.1337	-0.14	9.12E-31	0.012140327	TRUE	reported	0DvIyw
AP1G2	AP1G2	rs140983547	14	23565870	T	C	0.0102	-0.62	7.76E-49	0.042213025	TRUE	reported	0DvIyw
AP2A2	AP2A2	rs7482118	11	972603	A	G	0.3424	0.06	1.02E-13	0.008066836	TRUE	reported	LRbJ2x
APCS	APCS	rs146174215	1	159574733	C	A	0.031	-0.54	2.69E-115	0.023660024	TRUE	reported	SHcdFW
APCS	APCS	rs28383573	1	159588882	T	G	0.139	0.21	1.41E-72	0.011655142	TRUE	reported	SHcdFW
APCS	APCS	rs61823707	1	159587594	A	G	0.028	-0.18	5.37E-13	0.024946007	TRUE	reported	SHcdFW
APLP1	APLP1	rs776145418	19	36075121	A	G	0.0013	-0.98	1.95E-19	0.108694989	TRUE	reported	Cz6hj0
APLP2	APLP2	rs73583419	11	130069495	A	C	0.0631	0.28	2.63E-63	0.016671076	TRUE	reported	buNJ3l
APMAP	APMAP	rs12242	20	24983922	C	T	0.075	-0.18	3.16E-31	0.015487021	TRUE	reported	zOr2qp
APMAP	APMAP	rs12479636	20	24960745	G	C	0.4384	-0.06	2.57E-11	0.008996457	TRUE	reported	zOr2qp
APMAP	APMAP	rs6036977	20	24921032	C	T	0.1192	0.16	2.34E-38	0.012355047	TRUE	reported	zOr2qp
APOA1BP	APOA1BP	rs10796961	1	156586529	G	A	0.0194	-0.54	1.82E-79	0.028608765	TRUE	reported	9hnYBp
APOA4	APOA4	rs1729408	11	116804102	G	A	0.3437	-0.07	2.40E-17	0.008261883	TRUE	reported	3hoQrI
APOA5	APOA5	rs35120633	11	116784884	A	G	0.0538	1.26	1.00E-200	0	FALSE	reported	7WyfeC
APOA5	APOA5	rs662799	11	116792991	G	A	0.0639	-0.33	6.03E-99	0.015630089	TRUE	reported	7WyfeC
APOB	APOB	rs563290	2	21065354	G	A	0.1402	-0.09	2.00E-13	0.012246376	TRUE	reported	5RvMFl
APOBEC3G	ABC3G	rs61362448	22	39094963	A	G	0.1055	-0.09	2.57E-10	0.014234435	TRUE	reported	OGFpAL
APOBEC3G	ABC3G	rs6519166	22	39076172	C	A	0.3627	0.12	1.38E-43	0.008667932	TRUE	reported	OGFpAL
APOC1	APOC1	rs1064725	19	44919304	G	T	0.07	-0.1	5.01E-10	0.016080448	TRUE	reported	q8DaAW
APOC1	APOC1	rs5112	19	44927023	G	C	0.4878	0.3	1.00E-200	0.008112761	TRUE	reported	q8DaAW
APOC3	APOC3	rs964184	11	116778201	G	C	0.1232	0.2	2.95E-63	0.011912757	TRUE	reported	AlvRJV
APOE	APOE	rs35136575	19	44935906	G	C	0.285	-0.2	8.51E-96	0.009630415	TRUE	reported	id2TJd
APOE	APOE	rs483082	19	44912921	T	G	0.2321	-0.19	1.62E-78	0.010128249	TRUE	reported	id2TJd
APOE	APOE	rs5112	19	44927023	G	C	0.4878	0.12	5.75E-20	0.013116406	TRUE	reported	id2TJd
APOF	APOF	rs11575222	12	56360210	A	G	0.0468	-0.14	2.14E-11	0.02090714	TRUE	reported	QP4wQO
APOF	APOF	rs2020854	12	56349583	C	T	0.0901	-0.31	3.24E-102	0.014441431	TRUE	reported	QP4wQO
APOH	APOH	rs1801689	17	66214462	C	A	0.0107	-1.89	1.00E-200	0	FALSE	reported	znvVNH
APOH	APOH	rs62069916	17	66284385	T	C	0.4632	0.05	3.98E-10	0.007993902	TRUE	reported	znvVNH
APOL1	APOL1	rs136148	22	36256885	C	T	0.2486	-0.35	1.00E-200	0.009146314	TRUE	reported	BmZqda
APOL1	APOL1	rs136179	22	36268440	T	C	0.3727	-0.15	1.05E-67	0.008627463	TRUE	reported	BmZqda
APOL3	APOL3	rs132631	22	36146146	A	C	0.1707	-1	1.00E-200	0	FALSE	reported	CVNdRu
APP	APP	rs439826	21	26156328	T	G	0.3171	0.08	7.59E-19	0.009023291	TRUE	reported	15m45V
APRT	APRT	rs104894506	16	88810550	A	T	0.0118	-0.99	6.31E-150	0.037961568	TRUE	reported	qHxiBG
ARF4	ARF4	rs1354034	3	56815721	T	C	0.3812	-0.09	1.00E-25	0.008582733	TRUE	reported	IhyRDL
ARF4	ARF4	rs191829509	3	57624220	A	G	0.0622	0.13	1.62E-14	0.016932522	TRUE	reported	IhyRDL
ARFIP1	ARFP1	rs4619875	4	152779978	T	C	0.3724	0.22	8.51E-154	0.008327655	TRUE	reported	9pwe2f
ARG1	ARG1	rs2781668	6	131576138	T	C	0.1932	-0.11	3.72E-29	0.009814214	TRUE	reported	3X5HsA
ARG1	ARG1	rs74451798	6	131575564	G	A	0.029	0.16	9.55E-12	0.023484075	TRUE	reported	3X5HsA
ARHGAP25	ARHGAP25	rs13413887	2	68769536	A	G	0.2319	-0.17	1.05E-75	0.009232967	TRUE	reported	aKPTFt
ARHGEF25	ARHGEF25	rs10437954	12	57610139	G	A	0.1156	0.18	1.38E-48	0.012288078	TRUE	reported	4wkdTu
ARHGEF25	ARHGEF25	rs1552842	12	57618380	A	G	0.3186	0.06	2.95E-14	0.007894278	TRUE	reported	4wkdTu
ARL3	ARL3	rs8354	10	102676884	T	C	0.1063	-0.24	5.01E-72	0.013372269	TRUE	reported	anEXgM
ARL4D	ARL4D	rs5820482	17	43073637	T	TA	0.1514	0.07	7.41E-11	0.0107493	TRUE	reported	1zQmq7
ARRB1	ARRB1	rs504683	11	75340189	G	A	0.3039	0.08	9.77E-20	0.008799473	TRUE	reported	OaUEqK
ARSA	ARSA	rs28871051	22	50616803	G	T	0.0048	0.35	4.68E-10	0.056183708	TRUE	reported	MPJPlT
ARSB	ARSB	rs11743362	5	78880898	A	G	0.4951	-0.13	5.37E-62	0.007823956	TRUE	reported	AfJRr3
ARSB	ARSB	rs671947	5	78982476	T	C	0.2646	0.08	5.25E-20	0.008734775	TRUE	reported	AfJRr3
ARSK	ARSK	rs62365862	5	95610286	C	G	0.0396	-0.2	6.92E-22	0.020801069	TRUE	reported	9XnVC6
ART3	NAR3	rs187119299	4	76052700	T	C	0.0318	0.15	9.77E-10	0.024537532	TRUE	reported	BXvRhm
ART3	NAR3	rs4599438	4	76106989	A	G	0.3991	0.08	2.00E-13	0.010885667	TRUE	reported	BXvRhm
ART4	ART4	rs11276	12	14840505	T	C	0.3974	0.88	1.00E-200	0	FALSE	reported	nbJDfR
ASAH2	ASAH2	rs11594356	10	50287603	A	G	0.2403	0.15	2.45E-55	0.009572892	TRUE	reported	cIE6gm
ASAH2	ASAH2	rs1369862	10	50246248	G	A	0.3794	-0.26	1.00E-200	0.008420588	TRUE	reported	cIE6gm
ASAH2	ASAH2	rs189945378	10	50154492	A	G	0.0089	0.51	8.91E-34	0.042100311	TRUE	reported	cIE6gm
ASAH2	ASAH2	rs4444026	10	50270141	A	T	0.1793	-0.54	1.00E-200	0	FALSE	reported	cIE6gm
ASAH2	ASAH2	rs575244023	10	50178272	A	G	0.0315	-0.86	1.00E-200	0.024794456	TRUE	reported	cIE6gm
ASF1A	ASF1A	rs11759256	6	118948082	C	T	0.3942	-0.06	2.29E-11	0.008973747	TRUE	reported	eDWHwS
ASF1A	ASF1A	rs75259763	6	119019145	T	C	0.0164	0.22	1.10E-11	0.032385168	TRUE	reported	eDWHwS
ASGR1	ASGR1	rs552653	17	7112392	T	C	0.3223	0.07	4.07E-16	0.008603369	TRUE	reported	SgGuzt
ASGR1	ASGR1	rs55714927	17	7176997	T	C	0.2117	-0.1	8.13E-17	0.01200573	TRUE	reported	SgGuzt
ASIP	ASIP	rs62211989	20	33950585	C	G	0.0816	0.68	1.00E-200	0	FALSE	reported	QxvOLF
ASL	ARLY	rs10255397	7	66332421	C	T	0.3888	-0.12	2.40E-45	0.008491136	TRUE	reported	MBZyyS
ASPH	HAAH	rs112800350	8	61779251	T	C	0.0357	-0.24	1.38E-30	0.020876676	TRUE	reported	wnHiW2
ASPN	ASPN	rs111930381	9	92342361	A	G	0.0118	-0.34	2.82E-21	0.035905664	TRUE	reported	618tcx
ASPN	ASPN	rs2761681	9	92424655	G	A	0.3681	-0.39	1.00E-200	0	FALSE	reported	618tcx
ASPN	ASPN	rs75406669	9	92801001	T	C	0.0839	-0.14	8.13E-19	0.015804483	TRUE	reported	618tcx
ASRGL1	Asparaginase-like protein 1	rs12275541	11	62322339	A	G	0.3159	-0.21	5.13E-132	0.008589229	TRUE	reported	wkYT4f
ATF6	ATF6A	rs775002441	1	161912381	T	G	7.00E-04	-1.49	1.32E-29	0.131863142	TRUE	reported	fVZzq8
ATP1B2	AT1B2	rs1050541	17	7657517	T	G	0.4114	0.08	3.02E-17	0.009472174	TRUE	reported	qM7jaE
ATP1B2	AT1B2	rs12325768	17	7645550	A	G	0.3335	-0.18	1.66E-26	0.016894113	TRUE	reported	qM7jaE
ATRN	Attractin	rs709016	20	3598522	T	C	0.0692	-0.46	2.34E-186	0.01579962	TRUE	reported	qaA8g2
ATXN3	ATX3	rs112586446	14	92060953	T	C	0.135	0.19	1.91E-56	0.012001862	TRUE	reported	jvwspp
ATXN3	ATX3	rs2273185	14	91993754	A	C	0.3681	-0.24	3.31E-192	0.008115473	TRUE	reported	jvwspp
AZGP1	AZGP1	rs2525546	7	99954321	T	C	0.3122	-0.24	1.38E-158	0.008944653	TRUE	reported	HFBKpA
B3GALT6	B3GT6	rs60252802	1	1231507	C	T	0.1451	-0.07	2.95E-10	0.011108783	TRUE	reported	rm8hzc
B3GALTL	B3GLT	rs2025727	13	31311017	G	A	0.233	-0.27	7.59E-191	0.009162737	TRUE	reported	ycjDIF
B3GALTL	B3GLT	rs9542651	13	31255874	A	G	0.4965	0.06	3.24E-15	0.007612809	TRUE	reported	ycjDIF
B3GNT2	B3GN2	rs4073090	2	62336639	G	A	0.4475	0.16	1.86E-86	0.008118768	TRUE	reported	tBkwQ8
B3GNT2	B3GN2	rs80161321	2	62186659	T	C	0.0111	-0.24	5.25E-10	0.038638002	TRUE	reported	tBkwQ8
B3GNT8	B3GN8	rs284663	19	41426707	C	T	0.4327	-0.82	1.00E-200	0	FALSE	reported	vzZmOn
B3GNT8	B3GN8	rs45563938	19	41426158	G	A	0.1218	0.16	6.61E-42	0.011796515	TRUE	reported	vzZmOn
B4GALT1	B4GT1	rs62544389	9	33174644	A	G	0.1855	-0.07	7.59E-11	0.010755012	TRUE	reported	NHJfuk
B4GALT1	B4GT1	rs7019909	9	33113324	T	C	0.0923	0.3	5.37E-99	0.014205512	TRUE	reported	NHJfuk
B4GALT2	B4GT2	rs2993619	1	43989531	T	C	0.0854	-0.09	1.55E-10	0.014061429	TRUE	reported	pm2BVc
B4GALT2	B4GT2	rs3762423	1	43979995	C	T	0.0304	-0.55	1.74E-127	0.022898018	TRUE	reported	pm2BVc
B4GALT2	B4GT2	rs79401056	1	43994960	C	G	0.047	-0.13	8.13E-12	0.019016225	TRUE	reported	pm2BVc
B4GALT6	B4GT6	rs117750096	18	31624513	G	T	0.0376	-1.1	1.00E-200	0	FALSE	reported	3UQCha
B4GALT6	B4GT6	rs2595372	18	31658394	C	A	0.1805	0.08	6.76E-17	0.009579533	TRUE	reported	3UQCha
B4GALT6	B4GT6	rs9951594	18	31681631	A	G	0.0621	0.21	3.98E-42	0.015440693	TRUE	reported	3UQCha
B4GALT7	B4GT7	rs73337767	5	177601825	T	C	0.0306	0.17	2.09E-12	0.024187615	TRUE	reported	7gt4Y8
BAG1	BAG-1	rs201889975	9	33261124	G	A	7.00E-04	-1.01	8.32E-11	0.155510435	TRUE	reported	QOYRfM
BCAM	BCAM	rs1135062	19	44819487	G	A	0.2827	0.09	1.45E-22	0.009207417	TRUE	reported	tDVz1d
BCAM	BCAM	rs28399656	19	44813447	A	T	0.0154	1.48	1.00E-200	0	FALSE	reported	tDVz1d
BCAN	PGCB	rs2365715	1	156645322	G	A	0.3942	-0.2	6.92E-124	0.008448609	TRUE	reported	cUtZip
BCAT2	BCAT2	rs117048185	19	48806519	C	G	0.0153	-0.48	3.39E-50	0.032218771	TRUE	reported	9d2bJj
BCHE	Pseudocholinesterase	rs150539161	3	165720075	A	G	0.0048	-0.38	2.04E-12	0.05404173	TRUE	reported	idzyjq
BDH2	BDH2	rs139884268	4	103063620	T	C	0.0055	-0.62	2.40E-31	0.053236188	TRUE	reported	j7Ajq3
BDH2	BDH2	rs2711897	4	103102410	T	C	0.387	0.2	5.25E-138	0.00799805	TRUE	reported	j7Ajq3
BDH2	BDH2	rs6830624	4	103099265	C	T	0.2951	0.12	4.57E-38	0.009303182	TRUE	reported	j7Ajq3
BDNF	BDNF	rs10501089	11	27767312	T	C	0.0706	0.16	6.17E-24	0.015858515	TRUE	reported	saG0iI
BDNF	BDNF	rs28383487	11	27722009	T	G	0.0357	-0.15	3.72E-11	0.022675714	TRUE	reported	saG0iI
BID	BID	rs183393610	22	17769676	A	G	0.0098	-0.47	3.47E-30	0.041169256	TRUE	reported	dcLbby
BIN1	BIN1	rs35103166	2	127124606	C	T	0.3495	0.13	1.20E-54	0.008350497	TRUE	reported	XvSPxD
BLVRA	BIEA	rs1050916	7	43791281	G	A	0.0112	-0.29	9.12E-15	0.037414725	TRUE	reported	7AGIwm
BMP10	BMP10	rs150404607	2	68655516	A	G	0.0091	-0.26	4.37E-10	0.041664145	TRUE	reported	kGXc4p
BMP7	BMP-7	rs6123685	20	57260984	A	G	0.2317	0.06	7.24E-11	0.009208797	TRUE	reported	ByAtsJ
BMPER	BMPER	rs17170410	7	33771877	T	C	0.1086	0.15	2.51E-29	0.013341833	TRUE	reported	adWvb6
BMPER	BMPER	rs17823568	7	34054928	G	C	0.2447	-0.08	1.23E-17	0.009356662	TRUE	reported	adWvb6
BMPER	BMPER	rs77897447	7	33742313	G	C	0.1474	0.14	1.66E-32	0.011792701	TRUE	reported	adWvb6
BOC	BOC	rs115551340	3	113263906	T	G	0.0157	-0.21	2.34E-10	0.033139194	TRUE	reported	2NSAAZ
BOC	BOC	rs116765948	3	113211469	A	T	0.0192	-0.28	3.63E-20	0.030439841	TRUE	reported	2NSAAZ
BOC	BOC	rs4682481	3	113265008	T	C	0.1632	0.27	3.24E-128	0.011208294	TRUE	reported	2NSAAZ
BOLA1	BOLA1	rs141873458,rs563869237,rs757486024	1	149901961	C	CTTGG	0.0923	0.96	1.00E-200	0	FALSE	reported	IO5KtE
BPHL	BPHL	rs7765391	6	3138265	A	G	0.1363	-0.08	2.57E-13	0.010936165	TRUE	reported	4yJHuc
BPHL	BPHL	rs9503407	6	3143886	C	T	0.0755	0.21	4.90E-42	0.015457928	TRUE	reported	4yJHuc
BPI	BPI	rs118051921	20	38350670	A	G	0.0373	-0.37	1.86E-33	0.030696842	TRUE	reported	KMrx7u
BPI	BPI	rs1609800	20	38350107	T	A	0.4052	0.12	7.59E-39	0.009204923	TRUE	reported	KMrx7u
BPI	BPI	rs1934913	20	38296880	C	T	0.4054	0.29	1.00E-200	0.008553655	TRUE	reported	KMrx7u
BPI	BPI	rs5741798	20	38304396	G	C	0.1509	-0.24	1.05E-83	0.012381152	TRUE	reported	KMrx7u
BPI	BPI	rs6024863	20	38322588	T	A	0.1048	-0.31	1.66E-62	0.01857855	TRUE	reported	KMrx7u
BPIFA2	SPLC2	rs1321426	20	33178398	G	T	0.0317	-0.14	6.46E-10	0.022657895	TRUE	reported	XabBOp
BPIFA2	SPLC2	rs3818222	20	33225117	G	A	0.4925	0.08	6.92E-21	0.008533344	TRUE	reported	XabBOp
BPIFB1	LPLC1	rs117258330	20	33303949	C	T	0.0149	-0.97	3.16E-192	0.032798313	TRUE	reported	Lbcohm
BPIFB1	LPLC1	rs182726108	20	33202998	T	C	0.013	-0.23	8.71E-11	0.035451131	TRUE	reported	Lbcohm
BPIFB1	LPLC1	rs41311304	20	33306960	T	C	0.0629	-0.25	1.29E-49	0.016882039	TRUE	reported	Lbcohm
BPIFB1	LPLC1	rs6119356	20	33263623	C	T	0.2541	0.2	3.47E-102	0.009318446	TRUE	reported	Lbcohm
BPNT1	BPNT1	rs12404566	1	220200137	A	T	0.197	0.06	1.07E-10	0.00929296	TRUE	reported	4fbQTh
BRSK2	BR serine, threonine kinase 2	rs4255564	11	1384495	C	T	0.2146	0.17	2.45E-70	0.009588199	TRUE	reported	UVomur
BST1	BST1	rs140592625	4	15703040	C	T	0.0167	0.17	6.92E-12	0.024783753	TRUE	reported	544u0t
BST1	BST1	rs4283655	4	15737865	A	G	0.0564	-0.22	1.86E-59	0.013529178	TRUE	reported	544u0t
BST1	BST1	rs73224659	4	15712566	A	C	0.1537	-1.4	1.00E-200	0	FALSE	reported	544u0t
BTC	BTC	rs10025144	4	74704104	A	G	0.258	-0.1	8.13E-26	0.009518606	TRUE	reported	r3at3P
BTC	BTC	rs28549760	4	74794307	C	A	0.0947	-0.21	1.86E-52	0.013777758	TRUE	reported	r3at3P
BTD	Biotinidase	rs13078881	3	15645186	C	G	0.0288	-1.36	1.00E-200	0	FALSE	reported	ua6LsG
BTD	Biotinidase	rs35034250	3	15645027	T	C	0.0351	-0.7	1.00E-200	0.021415317	TRUE	reported	ua6LsG
BTD	Biotinidase	rs4407396	3	15604712	G	A	0.1121	-0.22	8.32E-72	0.012277176	TRUE	reported	ua6LsG
BTNL8	BTNL8	rs10068582	5	181005290	C	G	0.1126	0.17	2.95E-38	0.013145191	TRUE	reported	zAozdX
BTNL9	BTNL9	rs138692142	5	180922778	T	C	0.0073	-0.28	1.62E-09	0.046420926	TRUE	reported	zHC4KC
C10orf54	GI24	rs10762477	10	71771312	G	A	0.1548	0.36	1.00E-200	0.011069263	TRUE	reported	fA8rbF
C10orf54	GI24	rs4747193	10	71799095	G	A	0.3104	-0.13	8.91E-48	0.008952516	TRUE	reported	fA8rbF
C1orf198	CA198	rs56148170	1	230872285	G	A	0.1296	0.14	3.98E-33	0.011675832	TRUE	reported	dDUSBz
C1QC	C1QC	rs12073436	1	22644415	T	C	0.0827	0.48	1.00E-200	0.014494116	TRUE	reported	eYWX90
C1QC	C1QC	rs139104615	1	22615055	T	C	0.0089	0.44	1.51E-23	0.043997014	TRUE	reported	eYWX90
C1QC	C1QC	rs15940	1	22644149	T	C	0.2256	-0.17	4.90E-66	0.009904169	TRUE	reported	eYWX90
C1QC	C1QC	rs292004	1	22667221	G	A	0.0752	0.36	3.89E-127	0.015008737	TRUE	reported	eYWX90
C1QC	C1QC	rs74909167	1	22643939	A	G	0.0144	-0.23	2.19E-12	0.032754385	TRUE	reported	eYWX90
C1QC	C1QC	rs78865058	1	22617716	A	G	0.0434	1.03	1.00E-200	0	FALSE	reported	eYWX90
C1QL1	C1QRF	rs12452548	17	44811682	T	C	0.2224	-0.09	1.91E-14	0.011754178	TRUE	reported	1XsWdC
C1QTNF3	C1QT3	rs840390	5	34018518	A	G	0.1311	-0.18	4.47E-54	0.011625093	TRUE	reported	pxVOAg
C1QTNF5	C1QTNF5	rs883247	11	119346544	C	T	0.3588	0.11	1.86E-38	0.008482524	TRUE	reported	6prH07
C1QTNF5	C1QTNF5	rs9640	11	119339269	A	T	0.1348	0.28	1.66E-117	0.012150261	TRUE	reported	6prH07
C1QTNF9	C1T9A	rs11840418	13	24359488	T	C	0.2944	-0.21	3.47E-128	0.008718598	TRUE	reported	wZ3mDz
C3	C3d	rs2230199	19	6718376	C	G	0.2387	0.1	3.63E-28	0.0090871	TRUE	reported	fOya2O
C3	C3b	rs11085197	19	6713164	C	G	0.2405	-0.1	6.46E-28	0.00913025	TRUE	reported	3u3veZ
C3	C3	rs745884378	19	6707865	A	C	0.0014	-0.75	2.04E-11	0.111890083	TRUE	reported	u92nm7
C4BPA	C4b-binding protein alpha chain	rs2808467	1	207100456	T	G	0.1536	0.15	6.92E-13	0.020888339	TRUE	reported	kUN9rR
C5	C5a	rs17220750	9	121025721	A	G	0.1074	0.19	4.07E-48	0.01303636	TRUE	reported	lrOW2a
C5	C5a	rs2269067	9	120974762	C	G	0.1776	0.17	1.91E-56	0.010738508	TRUE	reported	lrOW2a
C5	C5	rs1035029	9	120980540	G	A	0.3792	-0.19	3.98E-26	0.017970517	TRUE	reported	j0oH3F
C5	C5	rs72758178	9	121022647	G	A	0.0529	-0.22	1.10E-31	0.01878293	TRUE	reported	j0oH3F
C6	C6	rs11741451	5	40997357	G	A	0.3277	-0.06	1.17E-12	0.008440849	TRUE	reported	phWujq
C7	C7	rs150940760	5	40982930	G	T	0.0164	-0.31	5.25E-22	0.03214672	TRUE	reported	rEjuLd
C7	C7	rs35648492	5	40975457	A	G	0.271	-0.35	1.00E-200	0.009231716	TRUE	reported	rEjuLd
C7	C7	rs380649	5	41263747	A	G	0.3019	0.27	1.32E-191	0.009144348	TRUE	reported	rEjuLd
C7	C7	rs74480769	5	40972109	G	A	0.0219	-1.28	1.00E-200	0	FALSE	reported	rEjuLd
C8G	CO8G	rs7862602	9	136946019	G	T	0.4365	0.46	1.00E-200	0	FALSE	reported	jowI8v
C9	C9	rs835222	5	39362065	A	G	0.3975	-0.06	1.02E-10	0.00928294	TRUE	reported	UlHyZH
C9orf89	BINCA	rs188791736	9	93110721	T	C	2.00E-04	2.71	4.79E-19	0.303910248	TRUE	reported	2h4Sla
CA1	Carbonic anhydrase I	rs117634905	8	85629747	G	A	0.0079	-1.09	1.02E-126	0.045519567	TRUE	reported	X57wDb
CA1	Carbonic anhydrase I	rs2453868	8	85390467	C	T	0.4191	0.1	1.12E-33	0.008267859	TRUE	reported	X57wDb
CA1	Carbonic anhydrase I	rs72682933	8	85359743	C	T	0.0399	-0.14	5.75E-11	0.021374104	TRUE	reported	X57wDb
CA10	Carbonic Anhydrase X	rs117399000	17	52136371	A	G	0.0268	-0.56	6.61E-106	0.025620586	TRUE	reported	voX7PJ
CA10	Carbonic Anhydrase X	rs16950591	17	51828640	C	T	0.1504	0.18	1.02E-55	0.011446912	TRUE	reported	voX7PJ
CA10	Carbonic Anhydrase X	rs203019	17	51959398	G	C	0.3594	0.1	1.38E-28	0.009015957	TRUE	reported	voX7PJ
CA10	Carbonic Anhydrase X	rs4793712	17	51639018	A	G	0.4766	-0.11	1.70E-39	0.00836492	TRUE	reported	voX7PJ
CA11	CAH11	rs2303147	19	48639768	T	C	0.1616	0.18	7.94E-65	0.010587021	TRUE	reported	Ay4UTQ
CA13	Carbonic anhydrase XIII	rs4739698	8	85259557	T	C	0.3498	-0.2	4.90E-112	0.008891791	TRUE	reported	0cUVTA
CA13	Carbonic anhydrase XIII	rs6987314	8	85227011	A	G	0.0906	-0.58	1.00E-200	0	FALSE	reported	0cUVTA
CA3	Carbonic anhydrase III	rs2072696	8	85438822	C	G	0.2478	-0.2	5.01E-97	0.009567933	TRUE	reported	ktkufM
CA3	Carbonic anhydrase III	rs72682933	8	85359743	C	T	0.0399	-0.17	1.26E-15	0.021253851	TRUE	reported	ktkufM
CA6	Carbonic anhydrase 6	rs114157194	1	8966004	T	C	0.0066	-1.08	8.91E-100	0.050935589	TRUE	reported	5E5LMl
CA6	Carbonic anhydrase 6	rs17032907	1	8950346	T	C	0.1488	0.09	1.12E-13	0.012120102	TRUE	reported	5E5LMl
CA6	Carbonic anhydrase 6	rs2274329	1	8949392	C	G	0.1153	-0.79	1.00E-200	0	FALSE	reported	5E5LMl
CA6	Carbonic anhydrase 6	rs3765963	1	8974539	G	A	0.4313	0.58	1.00E-200	0	FALSE	reported	5E5LMl
CA6	Carbonic anhydrase 6	rs72641546	1	8945251	T	C	0.0113	-0.32	4.90E-16	0.039437981	TRUE	reported	5E5LMl
CA8	Carbonic Anhydrase VIII	rs143254961	8	60280811	A	G	0.0866	-0.22	1.66E-50	0.014719883	TRUE	reported	LjTfP8
CA8	Carbonic Anhydrase VIII	rs35552143	8	60276129	A	G	0.4112	0.42	1.00E-200	0	FALSE	reported	LjTfP8
CA8	Carbonic Anhydrase VIII	rs6986917	8	60232705	G	A	0.4261	-0.1	2.57E-33	0.008314789	TRUE	reported	LjTfP8
CACNA2D3	CA2D3	rs10446427	3	54056707	T	C	0.0771	0.11	1.32E-12	0.015509605	TRUE	reported	ZXFfkL
CACNA2D3	CA2D3	rs114218694	3	54123689	G	A	8.00E-04	1.15	5.50E-15	0.147152525	TRUE	reported	ZXFfkL
CACNA2D3	CA2D3	rs73082000	3	54099523	A	G	0.1461	0.23	2.88E-80	0.01212287	TRUE	reported	ZXFfkL
CACNA2D3	CA2D3	rs7652529	3	54434006	T	C	0.2255	0.07	2.88E-13	0.009589431	TRUE	reported	ZXFfkL
CACNA2D3	CA2D3	rs9814659	3	54562788	C	T	0.3347	-0.06	2.63E-12	0.008576103	TRUE	reported	ZXFfkL
CACNA2D3	CA2D3	rs9830773	3	54121449	A	G	0.1729	0.09	5.01E-12	0.013033581	TRUE	reported	ZXFfkL
CACYBP	CYBP	rs776050019	1	174392069	C	T	9.00E-04	-0.84	4.37E-11	0.127444165	TRUE	reported	7d334b
CADM1	Nectin-like protein 2	rs11215406	11	115194362	C	T	0.3163	0.15	1.15E-68	0.008565259	TRUE	reported	MBV0vA
CADM3	Nectin-like protein 1	rs144788078	1	159171311	C	T	0.0124	-0.29	2.88E-16	0.035460648	TRUE	reported	I5myOk
CALB2	CALB2	rs35769636,rs796290710	16	72117248	A	AT	0.3143	0.05	5.89E-10	0.008073125	TRUE	reported	e1hch3
CALCB	CALCB	rs10766205	11	15070774	G	A	0.2753	-0.25	6.61E-179	0.008765759	TRUE	reported	Y8vWM2
CAMP	LL-37	rs55771110	3	47305227	A	G	0.1494	0.11	1.32E-21	0.01152036	TRUE	reported	qWxls4
CAMP	Cathelicidin peptide	rs55771110	3	47305227	A	G	0.1494	0.1	1.62E-17	0.011739696	TRUE	reported	HRGbMJ
CAPG	CAPG	rs62623452	2	85402143	T	C	0.017	-1.21	1.00E-200	0	FALSE	reported	pJ0IB9
CAPN2	CAN2	rs150394890	1	223676678	T	G	0.0126	-0.78	2.75E-96	0.037460974	TRUE	reported	dL5buv
CAPN2	CAN2	rs17599	1	223766378	C	A	0.2836	-0.11	1.07E-31	0.0093899	TRUE	reported	dL5buv
CASC4	CASC4	rs372115513	15	44288755	CGCTG	C	0.0074	0.34	1.86E-13	0.046206062	TRUE	reported	ym5SBA
CASP3	Caspase-3	rs111667591	4	184671855	G	A	0.1182	-0.23	3.72E-73	0.012713122	TRUE	reported	cWoAqb
CASS4	CT032	rs2426628	20	56451641	A	G	0.0791	-0.1	1.55E-12	0.014144178	TRUE	reported	Kzwhhr
CAT	Catalase	rs1001179	11	34438684	T	C	0.2691	-0.14	2.82E-48	0.009589199	TRUE	reported	V565Rq
CAT	Catalase	rs769218	11	34449132	A	G	0.2199	-0.21	3.02E-107	0.00954639	TRUE	reported	V565Rq
CBL	CBL	rs73564493	11	119185564	A	G	0.0507	-0.2	3.89E-28	0.018184491	TRUE	reported	4rQXwq
CBLN1	CBLN1	rs114398277	16	49461811	A	G	0.0331	-0.43	1.51E-72	0.023870355	TRUE	reported	w1iGwx
CBLN1	CBLN1	rs11647003	16	49353261	T	C	0.3169	0.06	1.58E-11	0.008902202	TRUE	reported	w1iGwx
CBLN1	CBLN1	rs117813853	16	49356108	T	C	0.0434	0.24	1.91E-23	0.024053272	TRUE	reported	w1iGwx
CBLN1	CBLN1	rs27817	16	49422380	A	G	0.0244	-0.5	3.80E-69	0.028448852	TRUE	reported	w1iGwx
CBLN1	CBLN1	rs62029101	16	49379117	G	A	0.0525	0.28	7.41E-48	0.019265598	TRUE	reported	w1iGwx
CBLN1	CBLN1	rs72780345	16	49725582	A	G	0.0266	-0.37	1.35E-39	0.028099371	TRUE	reported	w1iGwx
CBLN4	CBLN4	rs422330	20	56003787	G	C	0.1726	0.12	6.92E-29	0.010759376	TRUE	reported	XctQJ8
CBLN4	CBLN4	rs4389378	20	56016641	G	A	0.24	-0.07	1.62E-10	0.0109487	TRUE	reported	XctQJ8
CBLN4	CBLN4	rs4811585	20	55196666	C	T	0.374	-0.1	1.35E-34	0.008151432	TRUE	reported	XctQJ8
CBLN4	CBLN4	rs6024417	20	55794632	G	A	0.2974	-0.15	1.95E-61	0.00906995	TRUE	reported	XctQJ8
CBLN4	CBLN4	rs6024672	20	56191539	T	C	0.307	-0.13	1.15E-47	0.008963239	TRUE	reported	XctQJ8
CBLN4	CBLN4	rs7351418	20	55721241	T	C	0.3446	0.15	5.25E-70	0.008480634	TRUE	reported	XctQJ8
CBR1	CBR1	rs34244763	21	36076418	A	C	0.0739	-0.13	2.75E-18	0.014906314	TRUE	reported	hRtgIM
CBR3	Carbonyl reductase 3	rs113596566	21	36173978	T	C	0.0143	-0.32	1.26E-22	0.032690724	TRUE	reported	2XKTl9
CBR3	Carbonyl reductase 3	rs11702672	21	36157012	A	G	0.1442	0.31	1.78E-155	0.011670008	TRUE	reported	2XKTl9
CCBL2	KAT3	rs12729558	1	88937277	G	C	0.4945	-0.29	1.00E-200	0.008201547	TRUE	reported	VwEJTL
CCDC126	CC126	rs76363413	7	23555496	G	A	0.1149	-0.09	1.23E-10	0.013984818	TRUE	reported	qUgUCJ
CCDC126	CC126	rs7781145	7	23586983	A	C	0.256	0.31	1.00E-200	0.009478621	TRUE	reported	qUgUCJ
CCDC134	CC134	rs5996067	22	41802533	A	G	0.3952	0.1	3.89E-37	0.007853781	TRUE	reported	24HlJu
CCDC80	URB	rs9990056	3	112764617	A	G	0.4096	-0.05	3.98E-10	0.007993902	TRUE	reported	NraV8E
CCL11	Eotaxin	rs1989357	17	34227435	T	A	0.3912	-0.12	2.69E-44	0.008595296	TRUE	reported	bH9n2L
CCL11	Eotaxin	rs9675315	17	34214241	C	T	0.4013	-0.06	6.92E-12	0.008747207	TRUE	reported	bH9n2L
CCL14	HCC-1	rs2526333	17	35959741	T	C	0.1395	0.08	2.82E-12	0.011450663	TRUE	reported	rp7h8L
CCL14	HCC-1	rs7222922	17	36008654	T	C	0.0816	-0.86	1.00E-200	0	FALSE	reported	rp7h8L
CCL15	MIP-5	rs1635276	17	35975141	G	A	0.182	0.06	1.15E-09	0.009856552	TRUE	reported	2YNnpL
CCL15	MIP-5	rs2075746	17	35998496	T	C	0.4457	-0.05	2.57E-11	0.007497047	TRUE	reported	2YNnpL
CCL15	MIP-5	rs73992656	17	35988871	A	T	0.0118	0.26	4.47E-10	0.041688212	TRUE	reported	2YNnpL
CCL16	HCC-4	rs1635277	17	35975155	A	G	0.182	0.14	9.55E-38	0.010901812	TRUE	reported	QE6xN9
CCL17	TARC	rs223900	16	57411464	T	C	0.2949	0.19	1.12E-91	0.009356519	TRUE	reported	gO5C4E
CCL17	TARC	rs28695417	16	57410006	A	G	0.0746	0.4	7.59E-138	0.016005518	TRUE	reported	gO5C4E
CCL18	PARC	rs1063340	17	36088417	C	G	0.2467	0.16	1.41E-61	0.009663272	TRUE	reported	i7Oxpr
CCL18	PARC	rs2015086	17	36064257	G	A	0.1135	0.89	1.00E-200	0	FALSE	reported	i7Oxpr
CCL18	PARC	rs60764079	17	35960639	T	A	0.1491	0.08	2.00E-11	0.011928958	TRUE	reported	i7Oxpr
CCL18	PARC	rs66967287	17	36024968	T	C	0.0605	0.17	7.59E-21	0.018152177	TRUE	reported	i7Oxpr
CCL21	6Ckine	rs10814138	9	34723038	A	C	0.2824	-0.08	2.69E-16	0.009772304	TRUE	reported	EAzOiI
CCL21	6Ckine	rs10972211	9	34729993	A	G	0.1471	0.15	1.82E-40	0.011262971	TRUE	reported	EAzOiI
CCL22	MDC	rs223883	16	57354818	G	A	0.2393	-0.19	1.05E-85	0.009684082	TRUE	reported	PLLLIM
CCL22	MDC	rs72784876	16	57349752	T	C	0.1117	0.16	7.08E-34	0.013187402	TRUE	reported	PLLLIM
CCL23	MPIF-1	rs1005107	17	36013552	T	C	0.1304	0.08	4.37E-11	0.012137539	TRUE	reported	SGGFI6
CCL23	MPIF-1	rs2072667	17	36017925	A	G	0.0115	-0.37	1.78E-18	0.042186734	TRUE	reported	SGGFI6
CCL23	MPIF-1	rs2735487	17	35968308	G	A	0.1812	0.22	2.95E-88	0.011046341	TRUE	reported	SGGFI6
CCL23	MPIF-1	rs34111696	17	36023622	G	A	0.0437	-0.21	2.19E-13	0.028622869	TRUE	reported	SGGFI6
CCL23	MPIF-1	rs41341749	17	35983666	G	A	0.0366	0.61	3.02E-166	0.022197724	TRUE	reported	SGGFI6
CCL23	MPIF-1	rs854471	17	36069898	G	A	0.3242	0.07	1.38E-13	0.009461756	TRUE	reported	SGGFI6
CCL23	Ck-b-8-1	rs1005107	17	36013552	T	C	0.1304	0.08	4.17E-10	0.012804965	TRUE	reported	SIIDp7
CCL23	Ck-b-8-1	rs2526333	17	35959741	T	C	0.1395	0.17	1.91E-48	0.011622801	TRUE	reported	SIIDp7
CCL23	Ck-b-8-1	rs33995560	17	35976735	C	T	0.0618	0.21	2.75E-34	0.017199239	TRUE	reported	SIIDp7
CCL23	Ck-b-8-1	rs4993527	17	36102272	T	C	0.4494	0.07	2.69E-14	0.009195582	TRUE	reported	SIIDp7
CCL23	Ck-b-8-1	rs712045	17	36031415	C	T	0.4223	-0.24	5.13E-193	0.008098241	TRUE	reported	SIIDp7
CCL23	Ck-b-8-1	rs712048	17	35999179	A	C	0.0933	-0.74	1.00E-200	0	FALSE	reported	SIIDp7
CCL25	TECK	rs2081165	19	8029805	A	G	0.4992	0.21	2.19E-150	0.008039961	TRUE	reported	LyN2EM
CCL25	TECK	rs74959615	19	8056212	A	G	0.0839	-1.12	1.00E-200	0	FALSE	reported	LyN2EM
CCL28	CCL28	rs7703662	5	43420061	T	G	0.4761	0.06	1.95E-11	0.008942237	TRUE	reported	aOacUZ
CCL3	MIP-1a	rs854469	17	36062001	G	A	0.1135	0.44	1.00E-200	0.0125832	TRUE	reported	Dvwr8c
CCL3L1	LD78-beta	rs854469	17	36062001	G	A	0.1135	0.09	1.45E-11	0.013326866	TRUE	reported	fdJbim
CCL4L1	LAG-1	rs113308217	17	36467153	C	T	0.0278	-0.15	1.45E-09	0.024792011	TRUE	reported	tB7BfS
CCL4L1	LAG-1	rs113877493	17	36443746	T	C	0.0853	-0.13	2.00E-17	0.015304797	TRUE	reported	tB7BfS
CCL5	RANTES	rs4239252	17	35836561	A	G	0.1846	-0.26	1.07E-132	0.010606583	TRUE	reported	INrUul
CCL7	MCP-3	rs12601658	17	34206404	A	T	0.217	-0.13	1.15E-40	0.009736135	TRUE	reported	m6z8fR
CCL7	MCP-3	rs3138036	17	34320525	G	A	0.1745	-0.59	1.00E-200	0	FALSE	reported	m6z8fR
CCL7	MCP-3	rs34202026	17	34320338	T	A	0.0192	0.99	1.00E-200	0.028770029	TRUE	reported	m6z8fR
CCL8	MCP-2	rs1860190	17	34249554	A	T	0.4099	0.06	4.57E-12	0.008672648	TRUE	reported	jQKcY3
CCL8	MCP-2	rs3138036	17	34320525	G	A	0.1745	-1.12	1.00E-200	0	FALSE	reported	jQKcY3
CCL8	MCP-2	rs34202026	17	34320338	T	A	0.0192	-0.94	1.00E-200	0.026345425	TRUE	reported	jQKcY3
CCL8	MCP-2	rs57723662	17	34208797	C	G	0.1738	-0.16	2.82E-64	0.009452043	TRUE	reported	jQKcY3
CCM2	CCM2	rs6958168	7	44980215	G	T	0.1718	0.07	1.05E-11	0.010294313	TRUE	reported	dvBqga
CCNH	Cyclin H	rs2230641	5	87399457	G	A	0.2022	-0.1	1.38E-22	0.010225585	TRUE	reported	gIGRU1
CCS	CCS	rs498045	11	66595526	A	G	0.4484	-0.11	8.32E-45	0.007832211	TRUE	reported	kbCfS1
CCT5	TCP-1-epsilon	rs11557652	5	10256060	T	A	0.0339	-0.15	1.20E-11	0.022124092	TRUE	reported	AiFSOA
CD109	CD109	rs150805678	6	73790177	T	C	0.0033	-0.98	2.29E-50	0.065664799	TRUE	reported	av1Jzz
CD109	CD109	rs34748010	6	73798747	T	G	0.0169	-0.23	2.00E-14	0.030061693	TRUE	reported	av1Jzz
CD109	CD109	rs4708089	6	73804430	G	A	0.4312	0.52	1.00E-200	0	FALSE	reported	av1Jzz
CD109	CD109	rs72953374	6	73701180	T	G	0.0339	0.23	2.57E-25	0.022122697	TRUE	reported	av1Jzz
CD109	CD109	rs74940534	6	73713935	G	A	0.0336	0.14	1.17E-11	0.020639028	TRUE	reported	av1Jzz
CD14	sCD14	rs5744454	5	140633982	G	T	0.3075	-0.24	3.55E-161	0.008871566	TRUE	reported	lSqn2q
CD14	sCD14	rs76148587	5	140627133	T	C	0.1157	0.17	6.03E-40	0.012851262	TRUE	reported	lSqn2q
CD14	CD14	rs5744454	5	140633982	G	T	0.3075	-0.19	1.07E-104	0.008743733	TRUE	reported	wxBKLx
CD14	CD14	rs76148587	5	140627133	T	C	0.1157	0.12	1.48E-20	0.012910872	TRUE	reported	wxBKLx
CD160	BY55	rs3753436	1	145716953	C	T	0.4609	-0.13	1.10E-61	0.007844191	TRUE	reported	slx2Wh
CD177	CD177	rs10411127	19	43099301	C	T	0.078	-0.28	7.94E-64	0.016601007	TRUE	reported	dKJPrm
CD177	CD177	rs111712264	19	43343853	G	T	0.0658	-0.15	1.62E-16	0.018188043	TRUE	reported	dKJPrm
CD177	CD177	rs117243018	19	43486643	A	G	0.026	-0.17	3.55E-14	0.022437597	TRUE	reported	dKJPrm
CD177	CD177	rs12981004	19	43341879	G	A	0.4479	-0.14	6.03E-55	0.008967424	TRUE	reported	dKJPrm
CD177	CD177	rs144339158	19	43252241	G	A	0.0264	-0.26	4.27E-32	0.022047873	TRUE	reported	dKJPrm
CD177	CD177	rs1962260	19	43355397	T	C	0.3686	-0.31	1.00E-200	0.00829639	TRUE	reported	dKJPrm
CD177	CD177	rs3745997	19	43373254	T	G	0.0362	0.15	1.29E-15	0.01876005	TRUE	reported	dKJPrm
CD177	CD177	rs3896477	19	43188786	C	A	0.0115	-0.57	4.90E-63	0.034012326	TRUE	reported	dKJPrm
CD177	CD177	rs4078630	19	43187907	G	A	0.4336	-0.2	2.88E-129	0.008268122	TRUE	reported	dKJPrm
CD177	CD177	rs45553433	19	43353892	T	A	0.065	-0.77	1.00E-200	0	FALSE	reported	dKJPrm
CD177	CD177	rs62113716	19	43330924	A	G	0.0847	-0.64	1.00E-200	0	FALSE	reported	dKJPrm
CD177	CD177	rs62114806	19	43368292	A	G	0.2482	-0.24	8.91E-122	0.010227226	TRUE	reported	dKJPrm
CD177	CD177	rs77356507	19	41925396	C	T	0.0277	0.17	1.02E-15	0.021186355	TRUE	reported	dKJPrm
CD177	CD177	rs78530667	19	43396545	C	T	0.1142	-0.63	1.00E-200	0	FALSE	reported	dKJPrm
CD200	OX2G	rs58425909	3	112328764	G	A	0.1821	-0.08	1.74E-14	0.010432048	TRUE	reported	doo44i
CD200	OX2G	rs7619941	3	112337567	A	G	0.0677	-0.13	5.13E-16	0.016032735	TRUE	reported	doo44i
CD200R1	MO2R1	rs62263730	3	112859161	A	G	0.3474	0.12	1.45E-42	0.008775571	TRUE	reported	cjDIBk
CD209	DC-SIGN	rs11260027	19	7739930	G	A	0.4415	-0.19	2.19E-111	0.008472253	TRUE	reported	RpVxR8
CD209	DC-SIGN	rs4804774	19	7707287	C	G	0.2173	-0.36	1.00E-200	0.0095623	TRUE	reported	RpVxR8
CD209	DC-SIGN	rs8111374	19	7772270	T	C	0.329	-0.06	6.92E-14	0.00801131	TRUE	reported	RpVxR8
CD244	CD244	rs115868021	1	160841584	G	C	0.016	-0.37	4.79E-31	0.031931841	TRUE	reported	lHRc7d
CD274	B7-H1	rs1411262	9	5459419	T	C	0.2599	-0.24	1.91E-164	0.008781797	TRUE	reported	GsJV3m
CD274	B7-H1	rs2890658	9	5465130	A	C	0.0482	0.19	1.45E-25	0.018179572	TRUE	reported	GsJV3m
CD300A	CM35H	rs2272111	17	74473827	A	G	0.198	-0.68	1.00E-200	0	FALSE	reported	3zcQKD
CD300C	CLM6	rs58440339	17	74543335	T	C	0.113	0.17	1.00E-42	0.012407764	TRUE	reported	RnL6xB
CD300C	CLM6	rs72844326	17	74462952	G	T	0.0422	-0.61	1.45E-200	0.020187759	TRUE	reported	RnL6xB
CD33	Siglec-3	rs11672446	19	51260103	C	T	0.0856	0.29	1.20E-96	0.013901305	TRUE	reported	rtJNkE
CD33	Siglec-3	rs116953977	19	51246242	T	C	0.055	0.26	5.62E-59	0.016056027	TRUE	reported	rtJNkE
CD33	Siglec-3	rs12459419	19	51225221	T	C	0.3497	-1.08	1.00E-200	0	FALSE	reported	rtJNkE
CD33	Siglec-3	rs146181856	19	51225559	C	T	0.0035	-0.46	4.37E-14	0.060930185	TRUE	reported	rtJNkE
CD36	CD36 ANTIGEN	rs12113010	7	80590764	A	G	0.0579	0.25	3.16E-44	0.017921618	TRUE	reported	15a29W
CD4	sCD4	rs61916271	12	6781356	A	G	0.2098	-0.06	4.68E-10	0.009631493	TRUE	reported	QTmlrZ
CD46	CD46	rs10746399	1	207770727	T	C	0.4526	0.24	3.16E-189	0.00817983	TRUE	reported	2KyJqe
CD48	CD48	rs1980606	1	160684996	A	G	0.1829	-0.19	9.33E-67	0.011007803	TRUE	reported	fpScfp
CD48	CD48	rs352684	1	160711985	A	G	0.4035	-0.2	1.05E-117	0.008671256	TRUE	reported	fpScfp
CD48	CD48	rs7515941	1	160676771	G	A	0.2373	0.08	2.24E-17	0.0094332	TRUE	reported	fpScfp
CD55	DAF	rs61822669	1	207247869	A	G	0.2592	-0.41	1.00E-200	0	FALSE	reported	vEJ3X0
CD58	sLFA-3	rs10754443	1	116506110	T	A	0.113	-0.09	7.94E-12	0.013158727	TRUE	reported	3XDlyA
CD58	sLFA-3	rs61789227	1	116537006	G	A	0.0211	0.67	6.76E-130	0.027629909	TRUE	reported	3XDlyA
CD59	CD59	rs831603	11	33737092	G	A	0.3817	0.1	1.02E-27	0.009165214	TRUE	reported	U8MVjB
CD59	CD59	rs831630	11	33721473	T	C	0.3266	-0.18	5.13E-101	0.008435975	TRUE	reported	U8MVjB
CD5L	CD5L	rs1925036	1	157940512	A	G	0.4803	0.18	1.35E-96	0.008630674	TRUE	reported	0Gv1q3
CD5L	CD5L	rs2281870	1	157841795	T	G	0.0571	-0.16	5.37E-16	0.019746231	TRUE	reported	0Gv1q3
CD5L	CD5L	rs2765501	1	157834858	A	G	0.4669	0.3	1.00E-200	0.008319867	TRUE	reported	0Gv1q3
CD68	CD68	rs1641511	17	7656359	G	A	0.2222	0.06	3.02E-10	0.009527211	TRUE	reported	0MIeIe
CD7	CD7	rs3176831	17	82314615	T	C	0.0412	-0.45	9.33E-117	0.019590895	TRUE	reported	gB8dqc
CD72	CD72	rs34791102	9	35612981	A	G	0.0697	0.23	6.03E-47	0.015983911	TRUE	reported	xcELR6
CD72	CD72	rs869487	9	35615899	G	C	0.2454	-0.07	1.62E-12	0.009909886	TRUE	reported	xcELR6
CD8A	CD8A	rs3020726	2	86789383	G	A	0.1957	0.4	1.00E-200	0	FALSE	reported	LCoZ97
CD93	C1QR1	rs1000470607	20	23084967	T	C	4.00E-04	-1.63	6.17E-17	0.194929249	TRUE	reported	hoZ2L0
CD97	CD97	rs150665764	19	14388802	C	G	0.0198	-0.38	4.27E-36	0.030292377	TRUE	reported	e3O3p9
CDCP1	CDCP1	rs2037358	3	45095595	G	T	0.4769	0.06	3.16E-13	0.008233502	TRUE	reported	nXxliQ
CDCP1	CDCP1	rs2276862	3	45146293	G	C	0.1742	-0.29	4.47E-166	0.010558483	TRUE	reported	nXxliQ
CDCP1	CDCP1	rs35935457	3	45141695	A	G	0.2063	0.08	4.90E-15	0.010217754	TRUE	reported	nXxliQ
CDCP1	CDCP1	rs62242502	3	45068106	G	C	0.1287	0.11	2.69E-18	0.012609266	TRUE	reported	nXxliQ
CDCP1	CDCP1	rs7645593	3	45108576	T	C	0.2855	-0.08	4.37E-16	0.009842548	TRUE	reported	nXxliQ
CDCP1	CDCP1	rs79885994	3	45089187	T	G	0.0764	-0.23	3.39E-50	0.015438161	TRUE	reported	nXxliQ
CDH17	CAD17	rs1051624	8	94130944	T	G	0.418	0.19	9.77E-118	0.008236625	TRUE	reported	YVlPae
CDH17	CAD17	rs76294589	8	94195640	C	T	0.0641	-0.21	1.05E-35	0.016836272	TRUE	reported	YVlPae
CDH17	CAD17	rs7833351	8	94169950	G	A	0.3118	0.27	1.00E-200	0.008684528	TRUE	reported	YVlPae
CDH5	Cadherin-5	rs11649312	16	66395395	G	A	0.3145	-0.15	2.75E-69	0.008525791	TRUE	reported	VL1vro
CDHR5	MUCDL	rs12360820	11	620927	A	C	0.1777	-0.07	2.57E-11	0.010495866	TRUE	reported	F8xGSZ
CDKN1B	p27Kip1	rs111909987	12	12699174	G	C	0.0993	0.12	1.41E-19	0.013257739	TRUE	reported	CpfnrA
CDNF	ARMEL	rs61738953	10	14820083	G	C	0.0401	-0.76	1.00E-200	0.021029045	TRUE	reported	8Rhp0a
CDNF	ARMEL	rs72772427	10	14869641	T	C	0.1122	0.17	2.69E-42	0.01247338	TRUE	reported	8Rhp0a
CDON	CDON	rs35887873	11	126349501	C	T	0.2631	0.06	4.47E-12	0.008668561	TRUE	reported	VO4M5Y
CDON	CDON	rs3740910	11	126019778	G	A	0.077	-0.66	1.00E-200	0	FALSE	reported	VO4M5Y
CDON	CDON	rs637858	11	125965572	C	A	0.3265	0.06	6.61E-12	0.008738829	TRUE	reported	VO4M5Y
CDON	CDON	rs650735	11	126134673	T	C	0.0844	0.11	1.41E-14	0.014294593	TRUE	reported	VO4M5Y
CEACAM8	CEAM8	rs12459454	19	41759235	G	A	0.3212	-0.07	5.01E-17	0.008346831	TRUE	reported	NSwXbr
CECR1	CECR1	rs2041144	22	17242284	C	G	0.4438	0.14	3.24E-64	0.008274515	TRUE	reported	RZYz97
CECR1	CECR1	rs2231495	22	17188416	C	T	0.389	-0.7	1.00E-200	0	FALSE	reported	RZYz97
CECR1	CECR1	rs5747039	22	17245579	T	G	0.3054	0.07	2.14E-15	0.008823824	TRUE	reported	RZYz97
CECR1	CECR1	rs737963	22	17228881	T	C	0.3492	-0.21	3.55E-130	0.008650657	TRUE	reported	RZYz97
CEL	CEL	rs116842520	9	133078678	A	G	0.0588	0.21	2.69E-32	0.017749627	TRUE	reported	pef8G9
CEL	CEL	rs592267	9	133065586	T	C	0.0237	0.97	1.00E-200	0.027680403	TRUE	reported	pef8G9
CEL	CEL	rs7035838	9	133027948	A	G	0.3484	0.07	8.91E-15	0.009027736	TRUE	reported	pef8G9
CELA2A	ELA2A	rs78880003	1	15414434	T	C	0.0611	-0.2	5.62E-31	0.017281061	TRUE	reported	UzwteB
CETN3	CETN3	rs4873	5	90407824	G	C	0.289	-0.08	2.14E-19	0.008883011	TRUE	reported	5LRZfp
CFD	Factor D	rs3761005	19	850793	A	T	0.3603	0.1	1.78E-31	0.00856773	TRUE	reported	J4YbzT
CFD	Factor D	rs56236063	19	859374	C	T	0.0278	-0.17	8.13E-11	0.026161064	TRUE	reported	J4YbzT
CFD	Factor D	rs71335273	19	847674	A	G	0.1622	-0.08	4.17E-12	0.011541778	TRUE	reported	J4YbzT
CFD	Factor D	rs71335276	19	859368	T	G	0.225	-0.15	5.50E-52	0.009887224	TRUE	reported	J4YbzT
CFH	Factor H	rs12134598	1	196711871	G	T	0.1332	0.18	7.41E-50	0.012124689	TRUE	reported	NLcGnd
CFH	Factor H	rs70620	1	196735867	A	G	0.1819	-0.28	1.10E-156	0.010499336	TRUE	reported	NLcGnd
CFHR1	FHR1	rs1963605	1	196853038	C	A	0.2331	-0.13	1.05E-47	0.008959335	TRUE	reported	grJvBA
CFHR1	FHR1	rs60642321	1	196853238	G	A	0.1676	-0.42	1.05E-15	0.05236121	TRUE	reported	grJvBA
CFHR2	FHR2	rs114645367	1	196747868	A	G	0.025	-1.47	1.00E-200	0	FALSE	reported	M7e9U7
CFHR2	FHR2	rs2336502	1	196873444	C	T	0.2926	-0.39	1.00E-200	0	FALSE	reported	M7e9U7
CFHR2	FHR2	rs365299	1	196805588	T	C	0.2847	0.09	5.13E-13	0.012462186	TRUE	reported	M7e9U7
CFHR2	FHR2	rs41310132	1	196959058	G	A	0.0156	-1.44	1.00E-200	0	FALSE	reported	M7e9U7
CFHR2	FHR2	rs79351096	1	196949611	A	G	0.019	-1.52	1.00E-200	0	FALSE	reported	M7e9U7
CFHR3	FHR3	rs10922098	1	196695521	C	T	0.4001	0.11	1.17E-41	0.008135464	TRUE	reported	QzZOce
CFHR4	FHR4	rs10494745	1	196918327	A	G	0.1648	-0.97	1.00E-200	0	FALSE	reported	BbbmYy
CFHR4	FHR4	rs61822232	1	196813976	C	T	0.3986	-0.07	2.29E-19	0.007779184	TRUE	reported	BbbmYy
CFHR4	FHR4	rs6674110	1	196920476	A	G	0.0175	-0.15	5.50E-12	0.02176388	TRUE	reported	BbbmYy
CFHR5	complement factor H-related 5	rs139017763	1	196996063	A	G	0.0094	-1.09	6.76E-169	0.039348531	TRUE	reported	qQWxSc
CFHR5	complement factor H-related 5	rs35662416	1	196998224	A	G	0.03	-1.15	1.00E-200	0	FALSE	reported	qQWxSc
CFHR5	complement factor H-related 5	rs6695321	1	196706731	G	A	0.403	-0.25	1.00E-200	0.007949995	TRUE	reported	qQWxSc
CFI	Factor I	rs13117504	4	109737700	G	C	0.3832	0.2	3.09E-124	0.008436506	TRUE	reported	EdzPl5
CFL2	COF2	rs6571678	14	34716139	G	A	0.144	0.15	1.17E-43	0.010825862	TRUE	reported	hPRXTu
CFP	Properdin	rs2765815	X	47634335	A	G	0.2902	0.08	2.19E-25	0.007683505	TRUE	reported	kqGnjQ
CHAD	CHAD	rs28590506	17	50457426	A	G	0.3235	-0.06	4.37E-10	0.009614803	TRUE	reported	lxRsQK
CHGA	CgA	rs729940	14	92932756	T	C	0.1417	-0.34	1.62E-184	0.01173672	TRUE	reported	vGERMW
CHGA	CgA	rs9658667	14	92932705	A	G	0.0264	-0.44	5.62E-64	0.026055791	TRUE	reported	vGERMW
CHGB	SCG1	rs36054946	20	5886044	C	T	0.0143	-0.29	1.45E-16	0.035105014	TRUE	reported	fo4b69
CHI3L1	CHI3L1	rs12141494	1	203182297	G	A	0.4428	1	1.00E-200	0	FALSE	reported	FV3URd
CHI3L2	CH3L2	rs11556868	1	111235703	T	C	0.1316	0.09	2.14E-13	0.012261792	TRUE	reported	Oow2hi
CHIT1	Chitotriosidase-1	rs113689597	1	203230276	C	T	0.0625	0.85	1.00E-200	0	FALSE	reported	Lct3qx
CHIT1	Chitotriosidase-1	rs115551220	1	203229717	T	C	0.0442	0.24	6.31E-38	0.018642305	TRUE	reported	Lct3qx
CHIT1	Chitotriosidase-1	rs3766537	1	203226749	T	G	0.205	0.17	1.74E-67	0.009794165	TRUE	reported	Lct3qx
CHIT1	Chitotriosidase-1	rs3766568	1	203131901	A	G	0.3148	0.14	2.34E-66	0.00813612	TRUE	reported	Lct3qx
CHKB	CHKB	rs117323981	22	50573508	G	A	0.0349	-0.14	3.63E-11	0.021153111	TRUE	reported	i1gJUr
CHKB	CHKB	rs131752	22	50584995	T	C	0.4071	-0.08	1.07E-24	0.007797577	TRUE	reported	i1gJUr
CHL1	CHL1	rs13077895	3	51395	G	A	0.3554	-0.23	6.17E-156	0.008645444	TRUE	reported	U2XBNJ
CHL1	CHL1	rs1391892	3	202151	T	C	0.1377	0.22	4.57E-73	0.012168061	TRUE	reported	U2XBNJ
CHL1	CHL1	rs36046822	3	380153	G	A	0.2506	-0.07	1.95E-12	0.009945973	TRUE	reported	U2XBNJ
CHL1	CHL1	rs62230378	3	382221	G	A	0.0308	-0.31	1.51E-39	0.023558275	TRUE	reported	U2XBNJ
CHMP2A	CHM2A	rs773474943	19	58552429	T	G	0.0033	-0.56	8.13E-15	0.072113247	TRUE	reported	QnnT5L
CHRD	CHRD	rs34095724	3	184381262	T	C	0.0538	-0.19	7.08E-27	0.017701447	TRUE	reported	e9ideP
CHRDL2	CRDL2	rs6592590	11	74669984	T	C	0.444	0.08	2.63E-16	0.009768996	TRUE	reported	la5C3E
CHRDL2	CRDL2	rs7935154	11	74710367	C	T	0.2234	0.09	1.78E-20	0.009703635	TRUE	reported	la5C3E
CHST11	CHSTB	rs1650132	12	104587879	G	A	0.481	-0.28	1.00E-200	0.008268139	TRUE	reported	Jnfna2
CHST11	CHSTB	rs1922263	12	104478114	A	C	0.1207	-0.21	4.57E-65	0.012328059	TRUE	reported	Jnfna2
CHST11	CHSTB	rs703667	12	104674066	G	A	0.0882	-0.14	8.71E-25	0.013619219	TRUE	reported	Jnfna2
CHST12	CHSTC	rs6952433	7	2357003	A	G	0.2138	0.2	1.05E-95	0.009635035	TRUE	reported	p2ieTd
CHST15	ST4S6	rs10901820	10	124286364	G	C	0.3904	-0.07	6.61E-18	0.008119215	TRUE	reported	q4MxBM
CHST15	ST4S6	rs6588740	10	124095824	C	T	0.2737	-0.1	3.24E-27	0.009254403	TRUE	reported	q4MxBM
CHST4	CHST4	rs58134724	16	71492188	T	C	0.2516	0.08	6.46E-20	0.008756183	TRUE	reported	JkgxCY
CHST9	Carbohydrate sulfotransferase 9	rs35725335	18	27042276	T	C	0.1188	-0.1	3.72E-17	0.011874298	TRUE	reported	g4BWhE
CHST9	Carbohydrate sulfotransferase 9	rs9953270	18	27107407	C	T	0.3298	0.26	1.00E-200	0.008586468	TRUE	reported	g4BWhE
CILP2	CILP2	rs10402308	19	19546691	A	G	0.2012	-0.07	2.51E-10	0.011065005	TRUE	reported	YcFGeN
CINP	CINP	rs3759562	14	102365480	G	A	0.2676	-0.06	4.90E-10	0.009642667	TRUE	reported	dXFHwf
CKMT1A	KCRU	rs199979657	15	43919441	A	G	0.0094	-0.25	5.13E-10	0.040224499	TRUE	reported	r82qrv
CLEC11A	SCGF-beta	rs10404678	19	50718043	C	A	0.1639	-0.07	7.76E-10	0.01138265	TRUE	reported	fOf27a
CLEC11A	SCGF-beta	rs116924815	19	50727476	T	C	0.0264	0.94	1.00E-200	0.024941518	TRUE	reported	fOf27a
CLEC11A	SCGF-beta	rs13866	19	50725489	T	C	0.2801	-0.09	3.39E-23	0.009072067	TRUE	reported	fOf27a
CLEC11A	SCGF-beta	rs1560093	19	50752794	C	G	0.3267	-0.08	3.47E-20	0.008692422	TRUE	reported	fOf27a
CLEC11A	SCGF-alpha	rs10404678	19	50718043	C	A	0.1639	-0.08	3.16E-12	0.01147724	TRUE	reported	A8zEC8
CLEC11A	SCGF-alpha	rs116924815	19	50727476	T	C	0.0264	1.02	1.00E-200	0	FALSE	reported	A8zEC8
CLEC11A	SCGF-alpha	rs13866	19	50725489	T	C	0.2801	-0.09	6.46E-23	0.009131486	TRUE	reported	A8zEC8
CLEC11A	SCGF-alpha	rs1560093	19	50752794	C	G	0.3267	-0.08	6.31E-19	0.009002476	TRUE	reported	A8zEC8
CLEC11A	SCGF-alpha	rs73044692	19	50752798	T	G	0.0842	-0.09	1.58E-09	0.014911818	TRUE	reported	A8zEC8
CLEC12A	CL12A	rs199560361	12	9965254	C	T	0.2623	0.29	1.00E-200	0.007667446	TRUE	reported	ZalTSs
CLEC1B	CLC1B	rs1081386	12	9989087	A	G	0.4651	-0.08	2.88E-23	0.008051015	TRUE	reported	EFljfK
CLEC1B	CLC1B	rs144371859	12	9964497	T	G	0.0524	-0.16	4.90E-17	0.019072314	TRUE	reported	EFljfK
CLEC3B	Tetranectin	rs3216800	3	45026209	AT	A	0.2236	-0.12	2.40E-15	0.01515388	TRUE	reported	uEMyST
CLIC5	CLIC5	rs35822882	6	45949262	T	G	0.0227	-1.13	1.00E-200	0	FALSE	reported	uNTiO9
CLIC5	CLIC5	rs4458685	6	45893125	T	C	0.4726	-0.08	6.31E-23	0.008114972	TRUE	reported	uNTiO9
CLIC5	CLIC5	rs9381413	6	45978728	A	G	0.0836	-0.12	7.59E-16	0.014887041	TRUE	reported	uNTiO9
CLINT1	EPN4	rs62389053	5	157863943	T	C	0.1464	-0.08	2.04E-11	0.011934942	TRUE	reported	xgRKhB
CLMP	ACAM	rs7946718	11	123197533	A	G	0.4079	-0.21	3.09E-142	0.008270319	TRUE	reported	WYCeDl
CLN5	CLN5	rs700363	13	77001261	A	G	0.0899	-0.17	3.63E-36	0.01353808	TRUE	reported	F8ucnA
CLPS	COL	rs115770370	6	35932115	T	C	0.05	-0.22	2.29E-28	0.019916631	TRUE	reported	40uRcL
CLPS	COL	rs35951582	6	35816140	T	C	0.2302	0.19	8.91E-20	0.02087577	TRUE	reported	40uRcL
CLPS	COL	rs3748050	6	35797291	C	T	0.2661	0.32	4.27E-165	0.011685701	TRUE	reported	40uRcL
CLSTN1	Alcadein alpha-1	rs114513597	1	9769606	A	G	0.0215	-0.48	6.92E-68	0.02757023	TRUE	reported	nLZBYO
CLSTN1	Alcadein alpha-1	rs137867888	1	9823391	C	G	0.0196	0.19	2.24E-11	0.028402548	TRUE	reported	nLZBYO
CLSTN1	Alcadein alpha-1	rs150943878	1	9744257	T	C	0.0085	2.36	1.00E-200	0	FALSE	reported	nLZBYO
CLSTN2	CSTN2	rs35220837	3	139904479	A	G	0.0758	0.41	1.95E-160	0.015190953	TRUE	reported	9Qarbx
CLSTN2	CSTN2	rs4683518	3	140716808	A	G	0.2999	0.13	4.68E-51	0.008649427	TRUE	reported	9Qarbx
CLSTN2	CSTN2	rs62271891	3	139791618	A	G	0.0313	-0.16	2.24E-12	0.022796103	TRUE	reported	9Qarbx
CLSTN2	CSTN2	rs6777464	3	139828374	C	T	0.4984	-0.16	1.38E-80	0.008416138	TRUE	reported	9Qarbx
CLSTN2	CSTN2	rs72979040	3	140721729	C	G	0.1012	-0.11	7.94E-17	0.013201982	TRUE	reported	9Qarbx
CLSTN2	CSTN2	rs7615524	3	139758872	T	C	0.2789	-0.15	4.90E-60	0.009178372	TRUE	reported	9Qarbx
CMBL	CMBL	rs11948322	5	10306334	C	T	0.4095	-0.18	2.95E-101	0.008425776	TRUE	reported	cTQXgm
CMPK1	Cytidylate kinase	rs2406102	1	47392063	G	T	0.1665	-0.06	9.33E-10	0.009803239	TRUE	reported	rqlGSy
CMPK1	Cytidylate kinase	rs35687416	1	47368537	T	G	0.0649	-0.17	1.41E-25	0.016262536	TRUE	reported	rqlGSy
CNDP1	CNDP1	rs17817077	18	74542308	A	G	0.3895	0.28	1.00E-200	0.008448524	TRUE	reported	IPnCH6
CNDP1	CNDP1	rs34028177	18	74500948	A	T	0.1064	0.13	4.57E-19	0.014570387	TRUE	reported	IPnCH6
CNDP1	CNDP1	rs7505555	18	74576370	A	G	0.1774	0.12	2.63E-30	0.010489251	TRUE	reported	IPnCH6
CNDP1	CNDP1	rs8084058	18	74510230	A	G	0.3902	-0.13	2.00E-52	0.008531615	TRUE	reported	IPnCH6
CNDP1	CNDP1	rs9967490	18	74561977	A	G	0.3315	0.15	6.46E-70	0.00848624	TRUE	reported	IPnCH6
CNN1	Calponin-1	rs34912772	19	11566330	C	T	0.4613	-0.06	4.37E-14	0.007947415	TRUE	reported	UoqIfh
CNP	CN37	rs12602950	17	41971811	G	A	0.2969	-0.08	1.12E-19	0.008814045	TRUE	reported	qG0tdN
CNPY3	CNPY3	rs9471969	6	42938646	T	G	0.2771	-0.14	2.09E-54	0.009013334	TRUE	reported	JvF4MC
CNRIP1	CB032	rs57949216	2	68354602	A	T	0.2612	0.11	5.89E-31	0.009507829	TRUE	reported	Y3hXNf
CNRIP1	CB032	rs7578047	2	68352799	G	A	0.1364	-0.66	1.00E-200	0	FALSE	reported	Y3hXNf
CNTFR	CNTFR alpha	rs10972159	9	34593088	A	G	0.0311	-0.56	8.32E-125	0.02356734	TRUE	reported	hBUEuX
CNTFR	CNTFR alpha	rs2183012	9	34554022	A	G	0.0219	0.22	3.47E-15	0.027944246	TRUE	reported	hBUEuX
CNTFR	CNTFR alpha	rs72737103	9	34576584	C	T	0.0655	-0.23	3.89E-43	0.016703618	TRUE	reported	hBUEuX
CNTN1	contactin-1	rs1444206	12	40682332	A	G	0.1531	-0.2	1.05E-65	0.01168203	TRUE	reported	zgVocq
CNTN1	contactin-1	rs1596534	12	40778208	G	T	0.0757	0.13	2.57E-16	0.015869249	TRUE	reported	zgVocq
CNTN1	contactin-1	rs17539379	12	40734838	A	C	0.102	-0.18	9.55E-36	0.014422609	TRUE	reported	zgVocq
CNTN1	contactin-1	rs1838343	12	40802428	T	C	0.4596	-0.2	1.15E-127	0.008320587	TRUE	reported	zgVocq
CNTN2	CNTN2	rs12037565	1	205060943	A	G	0.1856	0.67	1.00E-200	0	FALSE	reported	FfHzwv
CNTN2	CNTN2	rs2071533	1	205043070	T	G	0.097	0.96	1.00E-200	0	FALSE	reported	FfHzwv
CNTN4	Contactin-4	rs10510251	3	3038927	C	G	0.0721	-0.15	1.20E-18	0.017017425	TRUE	reported	IC0FzS
CNTN4	Contactin-4	rs12490123	3	2080171	C	T	0.0475	0.26	1.02E-21	0.027155402	TRUE	reported	IC0FzS
CNTN4	Contactin-4	rs13071423	3	2098694	A	C	0.1878	0.26	2.29E-122	0.011052312	TRUE	reported	IC0FzS
CNTN4	Contactin-4	rs13082490	3	2817936	C	T	0.3056	-0.13	3.31E-43	0.009433201	TRUE	reported	IC0FzS
CNTN4	Contactin-4	rs163352	3	3056357	G	C	0.1989	0.29	6.92E-156	0.010902548	TRUE	reported	IC0FzS
CNTN4	Contactin-4	rs35593129	3	2170144	G	A	0.3972	-0.08	4.07E-19	0.008953608	TRUE	reported	IC0FzS
CNTN4	Contactin-4	rs3935773	3	2086227	T	C	0.2082	0.14	9.12E-41	0.010471627	TRUE	reported	IC0FzS
CNTN4	Contactin-4	rs557851922	3	2672281	T	C	0.148	-0.09	1.78E-15	0.011312353	TRUE	reported	IC0FzS
CNTN4	Contactin-4	rs7627789	3	481955	A	T	0.3936	-0.07	1.86E-16	0.008504802	TRUE	reported	IC0FzS
CNTN4	Contactin-4	rs7645682	3	2252961	C	T	0.2925	0.13	2.00E-41	0.009642461	TRUE	reported	IC0FzS
CNTN4	Contactin-4	rs9310929	3	3035802	C	G	0.3296	-0.07	3.89E-16	0.008597476	TRUE	reported	IC0FzS
CNTN5	Contactin-5	rs10892747	11	99065109	A	G	0.308	0.13	1.05E-52	0.008508122	TRUE	reported	cEPTLm
CNTN5	Contactin-5	rs2199562	11	97735257	A	C	0.3265	-0.08	8.51E-23	0.00813983	TRUE	reported	cEPTLm
CNTN5	Contactin-5	rs35899856	11	100039295	T	C	0.0977	0.16	4.27E-32	0.013567922	TRUE	reported	cEPTLm
CNTN5	Contactin-5	rs888598	11	99992101	T	A	0.4556	-0.09	6.61E-26	0.008550847	TRUE	reported	cEPTLm
CNTNAP2	CNTP2	rs2462603	7	146116762	A	G	0.4984	0.11	8.32E-46	0.007742788	TRUE	reported	mQA9N8
COCH	COCH	rs1045644	14	30885890	C	G	0.3836	-0.08	1.45E-21	0.00838683	TRUE	reported	eUeiD8
COCH	COCH	rs28400019	14	30874288	A	G	0.1195	0.44	1.00E-200	0.012970174	TRUE	reported	eUeiD8
COCH	COCH	rs4981784	14	30818761	T	C	0.1291	-0.17	1.78E-44	0.012150989	TRUE	reported	eUeiD8
COL10A1	COAA1	rs9488842	6	116123005	C	A	0.2672	-0.25	3.89E-180	0.008735433	TRUE	reported	nyOteC
COL15A1	COFA1	rs13296166	9	99049790	A	G	0.1018	0.22	2.29E-58	0.013658951	TRUE	reported	vMd8Qc
COL15A1	COFA1	rs35082704	9	98950854	T	C	0.2743	0.07	7.24E-13	0.009756448	TRUE	reported	vMd8Qc
COL15A1	COFA1	rs4576476	9	98866670	C	G	0.2754	-0.12	3.39E-34	0.009841737	TRUE	reported	vMd8Qc
COL18A1	Endostatin	rs12483377	21	45511195	A	G	0.072	-0.18	1.91E-29	0.015975584	TRUE	reported	CXXWMh
COL18A1	Endostatin	rs3753019	21	45504871	T	C	0.2655	0.07	1.10E-14	0.009058514	TRUE	reported	CXXWMh
COL1A1	CO1A1	rs2075557	17	50191082	T	G	0.0975	-0.09	9.12E-12	0.013196971	TRUE	reported	cS7pWL
COL1A1	CO1A1	rs8066653	17	50237339	T	A	0.2584	-0.06	1.45E-12	0.008475024	TRUE	reported	cS7pWL
COL2A1	Chondrocalcin	rs10875723	12	48023754	G	A	0.3488	-0.7	1.00E-200	0	FALSE	reported	uEITpf
COL2A1	Chondrocalcin	rs11513959	12	48402146	T	C	0.0463	-0.13	3.98E-15	0.016548866	TRUE	reported	uEITpf
COL3A1	Collagen Type III	rs4666769	2	189016340	C	A	0.4354	-0.05	2.45E-10	0.007899137	TRUE	reported	viO5dC
COL3A1	Collagen Type III	rs72914144	2	189377017	T	C	0.183	0.08	1.17E-12	0.011254465	TRUE	reported	viO5dC
COL6A1	Collagen a1(VI)	rs1053312	21	46003475	A	G	0.3526	-1.23	1.00E-200	0	FALSE	reported	3o7omB
COL6A1	Collagen a1(VI)	rs142493024	21	45993879	A	G	0.0332	-0.31	4.17E-67	0.017911872	TRUE	reported	3o7omB
COL6A1	Collagen a1(VI)	rs62215496	21	45982420	T	C	0.1779	-0.07	1.35E-13	0.009457847	TRUE	reported	3o7omB
COL6A1	Collagen a1(VI)	rs75434097	21	45999606	A	G	0.1175	-0.12	7.08E-29	0.010761353	TRUE	reported	3o7omB
COL6A2	CO6A2	rs1047209	21	46136895	T	C	0.149	0.14	5.13E-32	0.011887578	TRUE	reported	U5GaAD
COL6A2	CO6A2	rs148337125	21	46132608	G	T	0.0473	0.32	2.88E-63	0.019058861	TRUE	reported	U5GaAD
COL6A2	CO6A2	rs2839113	21	46125241	A	G	0.1787	0.18	1.86E-60	0.010974526	TRUE	reported	U5GaAD
COL6A2	CO6A2	rs35548026	21	46132295	A	G	0.0933	-0.39	2.45E-172	0.013935899	TRUE	reported	U5GaAD
COL6A2	CO6A2	rs35881321	21	46112542	A	G	0.0208	0.36	6.31E-37	0.028357804	TRUE	reported	U5GaAD
COL6A3	Collagen alpha-3(VI)	rs11677932	2	237315312	A	G	0.2936	-0.07	1.51E-14	0.009107017	TRUE	reported	ibjdcB
COL6A3	Collagen alpha-3(VI)	rs2646260	2	237369152	G	A	0.3155	-0.14	7.41E-62	0.008435619	TRUE	reported	ibjdcB
COL9A1	CO9A1	rs6923114	6	70237113	G	T	0.3349	0.07	2.51E-19	0.007787942	TRUE	reported	9iNjL8
COLEC11	Collectin Kidney 1	rs34347618	2	3637573	C	T	0.0409	-0.15	3.09E-12	0.021509831	TRUE	reported	ISNp3x
COLEC11	Collectin Kidney 1	rs35390680	2	3592823	A	C	0.0777	-0.13	4.57E-18	0.015005307	TRUE	reported	ISNp3x
COLEC11	Collectin Kidney 1	rs6542680	2	3592552	C	T	0.1836	0.86	1.00E-200	0	FALSE	reported	ISNp3x
COLEC11	Collectin Kidney 1	rs77246730	2	3595166	T	C	0.0138	-1.3	1.00E-200	0.034964028	TRUE	reported	ISNp3x
COLEC12	COLEC12	rs2846666	18	469797	C	A	0.2416	-0.16	6.76E-56	0.010158088	TRUE	reported	3WYtYx
COLEC12	COLEC12	rs62091364	18	509034	T	C	0.0235	0.2	3.47E-13	0.027491875	TRUE	reported	3WYtYx
COLEC12	COLEC12	rs675712	18	319176	A	G	0.4832	-0.09	2.51E-25	0.008654881	TRUE	reported	3WYtYx
COLEC12	COLEC12	rs7243583	18	400766	T	C	0.271	-0.11	1.48E-26	0.010313815	TRUE	reported	3WYtYx
COLEC12	COLEC12	rs9962486	18	499239	A	G	0.447	-0.06	1.62E-10	0.0093846	TRUE	reported	3WYtYx
COLGALT1	GT251	rs114495408	19	17550445	A	T	0.0716	0.12	1.91E-14	0.015672237	TRUE	reported	CQYajI
COLGALT1	GT251	rs4808666	19	17557324	T	C	0.4465	-0.13	3.39E-58	0.008083357	TRUE	reported	CQYajI
COMP	COMP	rs12460700	19	18806962	A	G	0.1189	-0.11	1.55E-17	0.012905586	TRUE	reported	vCacJb
COMP	COMP	rs12974746	19	18795739	G	A	0.0379	-0.54	1.62E-134	0.021877259	TRUE	reported	vCacJb
COMP	COMP	rs145122962	19	18795828	T	C	0.0157	-0.22	2.29E-11	0.03290374	TRUE	reported	vCacJb
CPA4	CBPA4	rs17133172	7	130389019	G	C	0.1734	-0.09	1.91E-10	0.01413145	TRUE	reported	DDT15B
CPA4	CBPA4	rs34587586	7	130298758	T	G	0.3453	-1.2	1.00E-200	0	FALSE	reported	DDT15B
CPB1	Carboxypeptidase B1	rs2291671	3	148840660	A	G	0.249	0.24	1.15E-132	0.009791816	TRUE	reported	K2q7pg
CPB2	TAFI	rs9534312	13	46076084	C	T	0.3402	0.5	1.00E-200	0	FALSE	reported	fEP1Wn
CPLX1	CPLX1	rs7687101	4	818891	T	G	0.433	0.06	1.35E-12	0.008463587	TRUE	reported	OPpctA
CPLX2	CPLX2	rs76735111	5	175960203	A	T	0.2143	0.06	5.50E-11	0.009150727	TRUE	reported	SGoWFz
CPM	CBPM	rs10450797	12	68974035	A	G	0.0747	0.14	3.47E-19	0.015637655	TRUE	reported	Jr1B4m
CPM	CBPM	rs10878881	12	68960853	T	C	0.2945	0.07	3.89E-12	0.01008485	TRUE	reported	Jr1B4m
CPM	CBPM	rs1908671	12	69039624	C	G	0.2931	-0.1	4.79E-29	0.008939915	TRUE	reported	Jr1B4m
CPN2	CPN2	rs1466733	3	194400269	G	A	0.2322	0.11	9.77E-30	0.009712293	TRUE	reported	62xW5f
CPN2	CPN2	rs3732477	3	194341790	T	C	0.2299	-0.5	1.00E-200	0	FALSE	reported	62xW5f
CPNE1	CPNE1	rs143646210	20	35612055	A	G	0.0957	-1.08	1.00E-200	0	FALSE	reported	L8oEAI
CPNE1	CPNE1	rs2425068	20	35626801	C	T	0.0718	-0.71	1.00E-200	0	FALSE	reported	L8oEAI
CPOX	HEM6	rs1461161	3	98565439	T	C	0.472	-0.13	2.57E-58	0.008074769	TRUE	reported	AM6Zdz
CPOX	HEM6	rs1675513	3	98589854	G	A	0.139	-0.19	5.62E-58	0.011837255	TRUE	reported	AM6Zdz
CPQ	Aminopeptidase	rs10107707	8	97025855	T	C	0.0356	0.46	9.77E-99	0.021811016	TRUE	reported	QmPLse
CPQ	Aminopeptidase	rs2704248	8	96645187	C	G	0.0393	-0.19	1.48E-21	0.019923711	TRUE	reported	QmPLse
CPQ	Aminopeptidase	rs4735446	8	97147994	C	T	0.0421	0.19	7.24E-23	0.01930024	TRUE	reported	QmPLse
CPQ	Aminopeptidase	rs62508627	8	97055588	C	G	0.0124	-0.32	1.62E-16	0.038801159	TRUE	reported	QmPLse
CPQ	Aminopeptidase	rs62510587	8	97176129	T	C	0.1411	0.08	1.95E-11	0.011922983	TRUE	reported	QmPLse
CPXM1	CPXM1	rs215518	20	2776891	G	A	0.4075	0.08	7.08E-14	0.01068606	TRUE	reported	Kr18OC
CPXM1	CPXM1	rs215545	20	2801369	T	C	0.2823	-0.19	8.51E-69	0.010838788	TRUE	reported	Kr18OC
CPXM1	CPXM1	rs41310169	20	2796329	T	C	0.0174	-0.94	1.00E-200	0.030630464	TRUE	reported	Kr18OC
CPXM1	CPXM1	rs555502	20	2865751	A	G	0.263	0.12	3.31E-35	0.009692259	TRUE	reported	Kr18OC
CPZ	CBPZ	rs13127468	4	8597931	A	C	0.4243	-0.07	5.37E-17	0.008354929	TRUE	reported	dcfLgy
CPZ	CBPZ	rs73213401	4	8617992	T	G	0.0312	0.15	6.76E-11	0.022985444	TRUE	reported	dcfLgy
CR1	Complement receptor type 1	rs10863341	1	207499739	A	T	0.26	-0.2	1.05E-94	0.00968682	TRUE	reported	LLkkLr
CR1	Complement receptor type 1	rs183975875	1	207655542	G	A	0.0039	-0.69	4.68E-25	0.066735384	TRUE	reported	LLkkLr
CR2	Complement receptor type 2	rs311316	1	207448878	A	T	0.1161	0.13	1.23E-21	0.013604776	TRUE	reported	e9H0iB
CR2	Complement receptor type 2	rs3813946	1	207454348	C	T	0.1978	0.09	1.82E-15	0.011316409	TRUE	reported	e9H0iB
CR2	Complement receptor type 2	rs61240730	1	207450585	C	T	0.1419	-0.25	3.02E-94	0.012138653	TRUE	reported	e9H0iB
CR2	Complement receptor type 2	rs6696130	1	207228879	T	C	0.113	0.09	9.33E-11	0.013894495	TRUE	reported	e9H0iB
CRABP2	RABP2	rs67794440	1	156708499	C	A	0.365	-0.12	9.55E-13	0.016814159	TRUE	reported	pTvKSj
CRADD	CRADD	rs60169972	12	93837506	C	G	0.1731	-0.07	9.77E-11	0.010818445	TRUE	reported	ROYaGu
CRAT	CACP	rs6478861	9	129092024	C	T	0.3161	-0.09	1.17E-25	0.008595229	TRUE	reported	0gXj0l
CREB3L4	CR3L4	rs6671362	1	153971312	G	A	0.4572	0.2	2.63E-136	0.008048511	TRUE	reported	Ku0Mgw
CREG1	CREG1	rs7513428	1	167546035	T	C	0.1535	0.22	2.24E-82	0.011442782	TRUE	reported	GUugUe
CREG1	CREG1	rs78452229	1	167548592	C	T	0.0493	-0.16	1.41E-16	0.019361843	TRUE	reported	GUugUe
CRELD1	CREL1	rs2270894	3	9933702	G	C	0.2409	0.46	1.00E-200	0	FALSE	reported	8btcwP
CRELD1	CREL1	rs4234585	3	9939437	A	G	0.2666	-0.88	1.00E-200	0	FALSE	reported	8btcwP
CRHBP	CRHBP	rs59271908	5	76945507	C	T	0.0312	-0.5	7.76E-99	0.023695391	TRUE	reported	FaGEW7
CRISP2	CRIS2	rs2396906	6	49564814	G	A	0.1748	0.08	1.32E-09	0.013190098	TRUE	reported	Rla8xD
CRISP2	CRIS2	rs36069724	6	49695854	G	A	0.0108	-0.99	4.17E-182	0.034402539	TRUE	reported	Rla8xD
CRISP2	CRIS2	rs555247	6	49742392	A	G	0.4941	0.56	1.00E-200	0	FALSE	reported	Rla8xD
CRISP2	CRIS2	rs9381797	6	49556733	T	C	0.4571	-0.08	8.32E-21	0.008551086	TRUE	reported	Rla8xD
CRISPLD2	CRLD2	rs2641662	16	84877306	G	C	0.2621	-0.1	3.72E-24	0.009863074	TRUE	reported	jId6Ls
CRISPLD2	CRLD2	rs7197751	16	84906427	T	G	0.3304	-0.06	3.24E-10	0.009543455	TRUE	reported	jId6Ls
CRISPLD2	CRLD2	rs72799568	16	84868877	T	A	0.0594	-0.33	1.17E-77	0.017690712	TRUE	reported	jId6Ls
CRISPLD2	CRLD2	rs8057431	16	84806348	C	A	0.3366	-0.23	4.90E-147	0.008906802	TRUE	reported	jId6Ls
CRKL	CRKL	rs117003805	22	20951558	G	A	0.009	-0.31	2.88E-13	0.04246748	TRUE	reported	Y379Jz
CRLF1	CRLF1	rs60255715	19	18661991	G	C	0.052	0.11	3.09E-10	0.017476463	TRUE	reported	2sjFJS
CRLF1	CRLF1	rs7246833	19	18604272	G	C	0.2157	0.26	6.17E-164	0.009528587	TRUE	reported	2sjFJS
CRNN	CRNN	rs10494275	1	152419091	A	G	0.0813	-0.23	5.13E-59	0.014198441	TRUE	reported	Hcok0f
CRNN	CRNN	rs151102225	1	150512368	T	A	0.005	0.44	6.03E-15	0.056385599	TRUE	reported	Hcok0f
CRNN	CRNN	rs4240879	1	152442388	G	T	0.1408	0.08	2.82E-12	0.011450663	TRUE	reported	Hcok0f
CROT	OCTC	rs111778381	7	87048337	A	G	0.068	0.09	1.58E-09	0.014911818	TRUE	reported	XpMpgF
CROT	OCTC	rs31658	7	87409825	T	C	0.1361	-0.55	1.00E-200	0	FALSE	reported	XpMpgF
CRP	CRP	rs1800947	1	159713648	G	C	0.0624	-0.18	1.29E-26	0.016856866	TRUE	reported	YmeSuw
CRTAC1	CRAC1	rs2296415	10	97907836	A	T	0.2129	-0.1	1.05E-21	0.010446982	TRUE	reported	8i6BeJ
CRTAC1	CRAC1	rs505699	10	98014319	T	C	0.3408	0.11	1.82E-35	0.008850293	TRUE	reported	8i6BeJ
CRTAC1	CRAC1	rs56007204	10	97865562	T	C	0.2155	-0.26	2.14E-140	0.010307291	TRUE	reported	8i6BeJ
CRTAC1	CRAC1	rs684225	10	97882605	A	C	0.4852	-0.35	1.00E-200	0	FALSE	reported	8i6BeJ
CRTAC1	CRAC1	rs79737742	10	98069641	G	C	0.0404	0.16	6.31E-13	0.022241932	TRUE	reported	8i6BeJ
CRTAM	CRTAM	rs67366392	11	122872099	C	A	0.4362	-0.3	1.00E-200	0.009174438	TRUE	reported	QjZR1w
CRYBB1	CRBB1	rs4822754	22	26616930	A	G	0.3933	0.17	2.40E-93	0.008294813	TRUE	reported	o11R4x
CRYGD	CRGD	rs34570682	2	208114213	A	G	0.3343	-0.12	4.90E-44	0.008621684	TRUE	reported	46bht6
CRYGD	CRGD	rs76541254	2	208106911	T	G	0.1108	0.11	1.48E-17	0.012897521	TRUE	reported	46bht6
CRYZ	QOR	rs3819945	1	74705425	T	A	0.4733	0.07	1.07E-14	0.009055079	TRUE	reported	RRsVu9
CRYZ	QOR	rs3819946	1	74710202	C	T	0.1456	0.71	1.00E-200	0	FALSE	reported	RRsVu9
CRYZ	QOR	rs59091667	1	74734911	G	C	0.0637	0.17	2.57E-30	0.014857178	TRUE	reported	RRsVu9
CRYZ	QOR	rs60887187	1	74708200	G	A	0.0348	-0.32	5.50E-62	0.01926057	TRUE	reported	RRsVu9
CSF1R	M-CSF R	rs2237084	5	150085928	G	T	0.2374	0.14	3.63E-49	0.009498726	TRUE	reported	bEGby3
CSF1R	M-CSF R	rs35316759	5	150091721	A	G	0.2132	-0.07	1.78E-12	0.009927881	TRUE	reported	bEGby3
CSF2RB	IL3RB	rs2239749	22	36935263	G	A	0.4427	-0.57	1.00E-200	0	FALSE	reported	Gv9c9F
CSGALNACT2	CGAT2	rs2435382	10	43181651	T	A	0.3315	-0.12	6.61E-43	0.008739249	TRUE	reported	fBj10M
CSRP1	Cysteine-rich protein 1	rs7527761	1	201491124	C	T	0.3174	-0.1	1.15E-27	0.009174018	TRUE	reported	HzUpjf
CST1	CYTN	rs34793462	20	23683962	C	G	0.4272	-0.06	4.68E-12	0.008676741	TRUE	reported	uVKQQu
CST1	CYTN	rs4260306	20	23749699	T	C	0.255	-0.56	1.00E-200	0	FALSE	reported	uVKQQu
CST1	CYTN	rs72490823	20	23745886	C	G	0.2363	0.1	3.63E-12	0.014386719	TRUE	reported	uVKQQu
CST2	CYTT	rs4260306	20	23749699	T	C	0.255	-0.55	1.00E-200	0	FALSE	reported	gdYyt4
CST2	CYTT	rs6083222	20	23696316	A	G	0.4256	0.25	1.38E-92	0.012249273	TRUE	reported	gdYyt4
CST2	CYTT	rs76189597	20	23756035	C	G	0.0654	-0.12	1.62E-10	0.018769201	TRUE	reported	gdYyt4
CST3	Cystatin C	rs6114209	20	23641629	C	G	0.2104	-0.25	1.32E-138	0.009975582	TRUE	reported	rpuuGh
CST3	Cystatin C	rs8123349	20	23656193	G	A	0.1493	0.13	2.00E-30	0.011339619	TRUE	reported	rpuuGh
CST4	Cystatin-S	rs13045804	20	23751016	C	T	0.3919	-0.13	6.76E-42	0.009585862	TRUE	reported	Fzgmds
CST4	Cystatin-S	rs8121100	20	23695261	G	A	0.0934	-0.43	1.00E-200	0.013761336	TRUE	reported	Fzgmds
CST5	CYTD	rs1361631	20	23926999	C	T	0.1096	0.1	2.40E-14	0.013110949	TRUE	reported	vEokNt
CST5	CYTD	rs6036565	20	23874077	T	G	0.4299	0.37	1.00E-200	0	FALSE	reported	vEokNt
CST5	CYTD	rs8125867	20	23790835	T	C	0.1205	0.08	8.71E-10	0.013047542	TRUE	reported	vEokNt
CST6	Cystatin M	rs7128076	11	65992163	C	T	0.38	-0.09	1.86E-24	0.00881826	TRUE	reported	k8Sexw
CST7	CYTF	rs142751091	20	24926225	G	C	0.238	-0.68	1.00E-200	0	FALSE	reported	pwP2oq
CST7	CYTF	rs41308619	20	25023069	C	A	0.0127	1.36	1.00E-200	0.035502044	TRUE	reported	pwP2oq
CST7	CYTF	rs73112274	20	24949060	A	G	0.0722	-0.56	1.00E-200	0.015357195	TRUE	reported	pwP2oq
CST7	CYTF	rs79047971	20	24962321	T	C	0.0206	0.17	2.95E-10	0.026978473	TRUE	reported	pwP2oq
CTRB1	Chymotrypsin	rs187758116	16	75187879	A	G	0.0175	0.5	4.07E-60	0.030573571	TRUE	reported	Rrzkz5
CTRB1	Chymotrypsin	rs8051363	16	75221319	A	G	0.261	-0.41	1.00E-200	0	FALSE	reported	Rrzkz5
CTRB2	CTRB2	rs8048956	16	75221068	G	C	0.1972	0.86	1.00E-200	0	FALSE	reported	6FgFQZ
CTRB2	CTRB2	rs9928736	16	75208831	C	T	0.2831	0.07	2.04E-17	0.008243641	TRUE	reported	6FgFQZ
CTSB	Cathepsin B	rs1065712	8	11844613	C	G	0.085	-0.23	2.51E-56	0.014544551	TRUE	reported	4I5iwD
CTSB	Cathepsin B	rs1736117	8	11873502	A	G	0.2975	0.06	9.55E-10	0.009809121	TRUE	reported	4I5iwD
CTSB	Cathepsin B	rs2740592	8	11843744	G	A	0.2508	0.61	1.00E-200	0	FALSE	reported	4I5iwD
CTSD	Cathepsin D	rs55861089	11	1762527	G	A	0.1135	-0.33	1.38E-142	0.012980026	TRUE	reported	hI7vHa
CTSD	Cathepsin D	rs72850953	11	1750641	T	C	0.0401	0.23	3.24E-28	0.020880647	TRUE	reported	hI7vHa
CTSD	Cathepsin D	rs75723867	11	1665560	A	C	0.3172	0.16	1.23E-76	0.008635632	TRUE	reported	hI7vHa
CTSH	Cathepsin H	rs62013199	15	78937302	G	A	0.0925	0.48	1.00E-200	0	FALSE	reported	ur68CC
CTSO	CATO	rs11735917	4	156178611	G	A	0.271	-0.08	1.70E-18	0.009116068	TRUE	reported	HV5yUc
CTSO	CATO	rs148050290	4	155968404	C	T	0.0306	-0.15	1.78E-09	0.024929929	TRUE	reported	HV5yUc
CTSO	CATO	rs2334114	4	155935041	A	C	0.2289	-0.18	3.16E-75	0.009808016	TRUE	reported	HV5yUc
CTSS	Cathepsin S	rs41271951	1	150764744	G	A	0.0891	-0.7	1.00E-200	0	FALSE	reported	aFye43
CTSV	Cathepsin V	rs117724680	9	97144183	C	T	0.0484	0.27	5.62E-47	0.018757494	TRUE	reported	YiNjSP
CTSV	Cathepsin V	rs4645657	9	97129680	A	G	0.4949	0.08	1.58E-22	0.008192191	TRUE	reported	YiNjSP
CTSZ	CATZ	rs56352943	20	59003365	G	A	0.131	0.11	3.80E-18	0.012666147	TRUE	reported	cjTyYj
CXCL1	Gro-a	rs2071425	4	73869527	G	A	0.1786	0.71	1.00E-200	0.020872474	TRUE	reported	UOfsd9
CXCL1	Gro-a	rs74544699	4	73868964	G	A	0.0233	0.79	1.78E-182	0.027424365	TRUE	reported	UOfsd9
CXCL10	IP-10	rs6532086	4	76016125	A	G	0.4937	0.08	1.26E-21	0.00837426	TRUE	reported	MFq0cP
CXCL11	I-TAC	rs10021313	4	76036090	C	T	8.00E-04	1.03	2.95E-12	0.147563875	TRUE	reported	HgFeIP
CXCL12	SDF-1	rs1023264	10	44398308	C	T	0.2583	0.14	7.08E-54	0.009059085	TRUE	reported	QOcD92
CXCL12	SDF-1	rs10793518	10	44015012	A	G	0.2233	-0.08	2.09E-14	0.010464343	TRUE	reported	QOcD92
CXCL12	SDF-1	rs266085	10	44378805	T	C	0.3223	0.06	2.63E-11	0.009001019	TRUE	reported	QOcD92
CXCL12	SDF-1	rs7918194	10	44606972	T	C	0.4577	-0.06	1.02E-11	0.008819395	TRUE	reported	QOcD92
CXCL13	BLC	rs1560539062	4	77607718	G	A	2.00E-04	2	1.05E-11	0.294123226	TRUE	reported	8UOdky
CXCL16	CXCL16, soluble	rs35383686	17	4720161	A	G	0.2314	-0.18	3.63E-73	0.009948702	TRUE	reported	kMuSId
CXCL16	CXCL16, soluble	rs8075412	17	4727964	T	G	0.12	0.16	7.08E-36	0.012795684	TRUE	reported	kMuSId
CXCL5	ENA-78	rs352045	4	73998970	T	G	0.1532	0.2	2.75E-73	0.011044823	TRUE	reported	8n36tY
CXCL6	GCP-2	rs16850073	4	73838282	T	C	0.3885	0.65	1.00E-200	0	FALSE	reported	zC2Lvv
CXCL6	GCP-2	rs74451052	4	73720891	G	A	0.0945	-0.2	7.08E-51	0.013331186	TRUE	reported	zC2Lvv
CYB5A	Cytochrome b5	rs17806420	18	74316132	T	C	0.1905	-0.1	7.59E-24	0.009931618	TRUE	reported	ocgPcE
CYB5R2	NB5R2	rs1602566	11	6929784	G	C	0.3423	0.1	3.98E-31	0.008618497	TRUE	reported	DcpN9a
CYB5R2	NB5R2	rs4319495	11	7436992	C	A	0.3967	0.05	4.17E-10	0.008003103	TRUE	reported	DcpN9a
CYB5R2	NB5R2	rs4643071	11	7641501	C	T	0.3429	0.11	4.17E-26	0.010408235	TRUE	reported	DcpN9a
CYB5R2	NB5R2	rs6578882	11	7578160	A	C	0.3522	-0.14	1.17E-60	0.008521221	TRUE	reported	DcpN9a
CYTL1	CYTL1	rs11722554	4	5015156	A	G	0.0231	-0.66	1.29E-132	0.026932647	TRUE	reported	sSu8JN
DAPK2	DAPK2	rs34772505	15	63984573	T	C	0.4174	0.26	1.00E-200	0.008127601	TRUE	reported	TnftK0
DARS	SYDC	rs72970243	2	135726662	A	G	0.0865	0.11	7.94E-14	0.014723093	TRUE	reported	46g9tI
DARS2	SYDM	rs141298312	1	173839539	A	G	0.0299	-0.24	2.45E-25	0.023074813	TRUE	reported	r2AnLN
DBI	ACBP	rs62157028	2	119387010	C	T	0.264	0.08	1.38E-16	0.009677705	TRUE	reported	3NXBAM
DBNL	DBNL	rs56665454	7	44037871	T	C	0.3552	0.07	1.91E-17	0.008235859	TRUE	reported	ZuIp9Y
DCI	D3D2	rs11541763	16	2251519	C	G	0.1648	-0.19	4.37E-70	0.010735837	TRUE	reported	ZFIFSo
DCI	D3D2	rs141206306	16	2246876	T	C	0.0142	-0.42	1.07E-32	0.035269547	TRUE	reported	ZFIFSo
DCLK1	DCAK1	rs1926318	13	36070005	T	C	0.2111	0.22	6.76E-108	0.009970253	TRUE	reported	oDUhKf
DCTD	DCTD	rs2603350	4	183030757	G	A	0.3727	0.08	1.70E-23	0.008008592	TRUE	reported	Gl7nGc
DCTPP1	DCTPP1	rs11640950	16	30414680	A	T	0.2357	-0.06	6.92E-10	0.009727713	TRUE	reported	PqzDvx
DCXR	DCXR	rs113680823	17	82037444	G	A	0.1779	0.12	4.68E-28	0.010927213	TRUE	reported	LPJHl4
DCXR	DCXR	rs4969471	17	82019937	C	G	0.2914	0.07	2.75E-14	0.009199178	TRUE	reported	LPJHl4
DDOST	OST48	rs818194	1	20605335	A	T	0.2268	-0.06	3.98E-11	0.009084329	TRUE	reported	U6X3gK
DDT	D-dopachrome decarboxylase	rs41277305	22	24005171	C	A	0.0348	0.34	2.04E-52	0.022315658	TRUE	reported	Ukm2Vg
DDX19A	DD19A	rs61757207	16	70324592	G	A	0.0084	-0.3	6.61E-12	0.043694144	TRUE	reported	HJldSP
DDX19B	DEAD-box protein 19B	rs61757207	16	70324592	G	A	0.0084	-0.29	3.89E-11	0.043884932	TRUE	reported	Qt4loL
DDX58	DDX58	rs141679323	9	32526279	C	A	0.0164	0.26	3.72E-17	0.030873176	TRUE	reported	FfKKhJ
DECR2	DECR2	rs4984667	16	411697	T	C	0.4576	-0.23	1.10E-71	0.012846255	TRUE	reported	72DGCl
DEFA5	HD-5	rs7839771	8	7055504	T	C	0.0177	-0.3	1.29E-20	0.03222626	TRUE	reported	9ZTrLq
DEFB1	HBD-1	rs148521011	8	6900255	G	T	0.0145	0.26	5.01E-16	0.032054409	TRUE	reported	H5zAgV
DEFB1	HBD-1	rs2741712	8	6904907	C	A	0.2889	-0.06	6.03E-11	0.009169963	TRUE	reported	H5zAgV
DEFB1	HBD-1	rs5743454	8	6875375	C	T	0.0347	-0.45	1.12E-90	0.022284659	TRUE	reported	H5zAgV
DEFB104A	HBD-4	rs2740124	8	7830407	G	C	0.4557	0.22	1.26E-154	0.008304976	TRUE	reported	RUD5oE
DEFB4A	HBD-2	rs1806728	8	7360504	G	C	0.1684	0.18	5.25E-50	0.012105818	TRUE	reported	cJEZKe
DEFB4A	HBD-2	rs372478398	8	7894241	A	G	0.12	0.23	1.58E-50	0.015385811	TRUE	reported	cJEZKe
DEFB4A	HBD-2	rs7838279	8	8512751	A	G	0.0118	-0.32	5.62E-18	0.037037221	TRUE	reported	cJEZKe
DGCR14	DGC14	rs715544	22	19146092	A	G	0.0547	-0.18	2.09E-24	0.017655863	TRUE	reported	0AStP3
DHX58	LGP2	rs28459794	17	42166278	G	A	0.1003	-0.09	6.92E-11	0.013798565	TRUE	reported	4A8q9f
DKK1	DKK1	rs1159798	10	52652733	A	C	0.211	-0.06	1.51E-10	0.009369141	TRUE	reported	b3Cuwk
DKK1	DKK1	rs6480949	10	52675662	T	C	0.1204	0.1	2.29E-16	0.012186523	TRUE	reported	b3Cuwk
DKK3	DKK3	rs10160790	11	11986116	T	G	0.1858	-0.14	2.34E-38	0.010810666	TRUE	reported	eyRCv5
DKK3	DKK3	rs11022114	11	12017327	A	G	0.3333	0.33	1.00E-200	0.008654183	TRUE	reported	eyRCv5
DKK3	DKK3	rs11603771	11	11994483	C	T	0.3651	0.06	1.26E-10	0.009328283	TRUE	reported	eyRCv5
DKK3	DKK3	rs148022396	11	12014233	G	A	0.0485	-0.15	7.24E-15	0.019279856	TRUE	reported	eyRCv5
DLD	DLDH	rs145670503	7	107915609	A	G	0.0028	-0.52	3.16E-12	0.07460206	TRUE	reported	MAUO9Z
DLK1	DLK1	rs12881545	14	100709875	G	C	0.3898	-0.45	1.00E-200	0	FALSE	reported	HgRpcW
DLK1	DLK1	rs755837	14	100658733	G	A	0.1655	-0.16	5.13E-46	0.011235483	TRUE	reported	HgRpcW
DLK1	DLK1	rs77420215	14	100684693	T	C	0.0942	-0.13	3.02E-13	0.01782408	TRUE	reported	HgRpcW
DLK2	EGFL9	rs2125739	6	43445127	C	T	0.2469	-0.18	3.09E-85	0.009200229	TRUE	reported	McPxQV
DLL1	DLL1	rs9356631	6	170278382	G	A	0.417	0.1	7.94E-32	0.008517846	TRUE	reported	rkDeiH
DLL1	DLL1	rs9460014	6	170423425	T	G	0.3874	-0.07	7.24E-15	0.008997266	TRUE	reported	rkDeiH
DLL4	DLL4	rs35748882	15	40935116	T	C	0.0235	0.18	5.01E-12	0.026067162	TRUE	reported	ZrUJiR
DMKN	Dermokine	rs773160478	19	35498877	G	GGAA	4.00E-04	1.41	3.31E-16	0.172764227	TRUE	reported	wlYgsR
DNAJB1	HSP 40	rs11085896	19	14541074	A	C	0.4155	0.05	1.86E-10	0.007846455	TRUE	reported	DMOK0z
DNAJB12	DJB12	rs9416018	10	72340884	G	A	0.3315	0.08	7.08E-22	0.008322479	TRUE	reported	lqwg21
DNAJB14	DJB14	rs55797991	4	99850238	T	C	0.1233	-0.08	3.02E-12	0.011466587	TRUE	reported	301hLV
DNAJB4	DNJB4	rs116101331	1	77887547	C	A	0.0203	-0.45	4.07E-53	0.029333312	TRUE	reported	1pf1vf
DNAJB4	DNJB4	rs6677890	1	78051091	T	G	0.0704	0.18	5.89E-29	0.016118356	TRUE	reported	1pf1vf
DNAJB4	DNJB4	rs6699769	1	78038580	G	A	0.1848	-0.19	1.32E-77	0.010188924	TRUE	reported	1pf1vf
DNAJB6	DNJB6	rs12668458	7	157352780	C	T	0.4385	0.05	2.75E-10	0.007921399	TRUE	reported	JaL1yD
DNAJB9	DNJB9	rs61749953	7	108571730	A	G	0.0129	-0.32	2.00E-18	0.036539867	TRUE	reported	IhmvNg
DNAJC10	DJC10	rs559486433	2	182854317	C	T	0.0043	-0.81	8.71E-43	0.059076114	TRUE	reported	bqv2Rj
DNAJC17	DJC17	rs79709714	15	40776573	G	T	0.0524	-0.28	1.07E-53	0.018149564	TRUE	reported	c9PW04
DNER	DNER	rs207673	2	229394801	C	A	0.3223	-0.09	2.57E-27	0.008312722	TRUE	reported	bme8IB
DNER	DNER	rs35565740	2	229445094	C	G	0.232	-0.18	1.23E-74	0.0098477	TRUE	reported	bme8IB
DNER	DNER	rs62193248	2	229732201	T	A	0.3405	-0.18	6.31E-101	0.008439809	TRUE	reported	bme8IB
DNER	DNER	rs74952932	2	229486034	T	C	0.0459	0.17	1.45E-16	0.020578801	TRUE	reported	bme8IB
DNER	DNER	rs9646889	2	229657412	A	G	0.4777	0.07	9.33E-19	0.007916019	TRUE	reported	bme8IB
DPEP1	DPEP1	rs258341	16	89624734	T	C	0.3619	-0.48	1.00E-200	0	FALSE	reported	n4y1VE
DPEP1	DPEP1	rs35414122	16	89676571	G	A	0.1197	0.32	9.55E-81	0.01681519	TRUE	reported	n4y1VE
DPEP1	DPEP1	rs3794638	16	89687028	A	C	0.0979	0.18	3.31E-36	0.014326124	TRUE	reported	n4y1VE
DPEP1	DPEP1	rs72805539	16	89562821	T	A	0.0407	0.17	9.12E-18	0.019803043	TRUE	reported	n4y1VE
DPEP2	DPEP2	rs8059305	16	68002763	C	A	0.1141	0.21	2.40E-60	0.012815642	TRUE	reported	s52pfy
DPP7	DPP2	rs10747049	9	137114298	G	C	0.2361	-0.48	1.00E-200	0	FALSE	reported	OmdgUI
DPP7	DPP2	rs150267769	9	137113991	A	G	0.013	-1.01	2.24E-191	0.034227408	TRUE	reported	OmdgUI
DPP7	DPP2	rs199586193	9	137114317	G	C	0.0029	-0.52	9.77E-15	0.067164514	TRUE	reported	OmdgUI
DPT	DERM	rs1018454	1	168728523	A	C	0.4485	-0.34	1.00E-200	0	FALSE	reported	FpJyS7
DPT	DERM	rs141588269	1	168843543	T	C	0.0261	0.24	4.90E-20	0.02618302	TRUE	reported	FpJyS7
DPT	DERM	rs192814714	1	168581398	C	T	0.0194	0.22	3.47E-12	0.031621243	TRUE	reported	FpJyS7
DPT	DERM	rs76529514	1	168484553	C	T	0.1172	-0.11	1.48E-17	0.012897521	TRUE	reported	FpJyS7
DPY30	DPY30	rs221205	2	31861868	T	C	0.1152	0.1	1.35E-16	0.012093114	TRUE	reported	lH2zTi
DSCAM	DSCAM	rs78111814	21	40688572	C	T	0.0581	0.33	7.24E-81	0.017327486	TRUE	reported	sxHKQE
DSG2	Desmoglein-2	rs12373441	18	31554569	A	G	0.2491	-0.06	4.27E-10	0.009609258	TRUE	reported	1VQc5h
DSG2	Desmoglein-2	rs147145691	18	31526091	T	C	0.0225	-0.32	5.50E-31	0.02764498	TRUE	reported	1VQc5h
DSG2	Desmoglein-2	rs9304098	18	31503667	T	G	0.4542	-0.19	1.58E-119	0.008173674	TRUE	reported	1VQc5h
DTD1	Histidyl-tRNA synthetase-related	rs6081231	20	18590320	A	G	0.3493	-0.2	1.70E-128	0.008293247	TRUE	reported	0iLz4z
DTD2	DTD2	rs150554078	14	30929922	G	A	0.0033	-0.48	1.29E-11	0.070901535	TRUE	reported	XQ2Dpl
DTD2	DTD2	rs56183134	14	31438588	C	T	0.1111	-0.16	6.31E-34	0.013177169	TRUE	reported	XQ2Dpl
DTYMK	KTHY	rs144303868	2	241680143	C	G	0.0601	0.16	6.92E-20	0.017526708	TRUE	reported	n1d2Uy
DTYMK	KTHY	rs34836619	2	241688711	T	C	0.4016	0.06	3.47E-13	0.008247562	TRUE	reported	n1d2Uy
DUT	DUT	rs919129	15	48383030	G	A	0.138	-0.08	1.12E-12	0.011244413	TRUE	reported	CAP3VX
DYNLL2	DYL2	rs7225351	17	58077650	G	A	0.3346	-0.06	1.17E-10	0.009313096	TRUE	reported	LnxDGx
EBI3	IL27B	rs10409192	19	4211151	G	T	0.1529	-0.07	2.14E-12	0.009964163	TRUE	reported	JKAuZ5
EBI3	IL27B	rs353696	19	4242508	C	T	0.2755	-1.12	1.00E-200	0	FALSE	reported	JKAuZ5
ECH1	ECH1	rs2229259	19	38816463	T	C	0.0877	0.45	1.00E-200	0.013860716	TRUE	reported	wuOEIy
ECHS1	Enoyl-CoA hydratase	rs10466126	10	133373302	A	G	0.2527	0.06	9.12E-11	0.00925803	TRUE	reported	b6yMgS
ECI2	PECI	rs634698	6	4114013	A	T	0.2904	-0.43	1.00E-200	0	FALSE	reported	HVuTic
ECM1	ECM1	rs141248191	1	150507997	A	G	0.0482	-0.18	3.55E-19	0.020111265	TRUE	reported	DeVVkH
ECM1	ECM1	rs3737240	1	150510879	T	C	0.3406	-0.67	1.00E-200	0	FALSE	reported	DeVVkH
EDA2R	EDA2R	rs73219571	X	66484095	T	C	0.016	-0.21	5.13E-14	0.027893622	TRUE	reported	vIhp5T
EDAR	EDAR	rs4676225	2	108993309	G	A	0.2792	-0.28	1.00E-200	0.009119959	TRUE	reported	s6Snjy
EDIL3	EDIL3	rs10434639	5	83914528	G	A	0.353	-0.06	8.51E-14	0.008040565	TRUE	reported	dxT9JS
EDIL3	EDIL3	rs2457501	5	84362143	C	T	0.4399	-0.05	3.02E-10	0.007939342	TRUE	reported	dxT9JS
EFEMP1	FBLN3	rs1346790	2	55864736	T	C	0.2617	0.11	1.35E-33	0.009106041	TRUE	reported	cHxKCf
EFNA3	Ephrin-A3	rs67333363	1	155085570	G	A	0.0869	-0.09	2.51E-10	0.014226435	TRUE	reported	Wdvn0U
EFNA4	Ephrin-A4	rs143886639	1	155066965	A	C	2.00E-04	-2.21	5.01E-11	0.33634764	TRUE	reported	QkFRqZ
EFNA5	Ephrin-A5	rs10052932	5	107662722	A	T	0.2846	0.06	3.72E-12	0.008636068	TRUE	reported	1idHXu
EFNA5	Ephrin-A5	rs11242627	5	107115899	T	A	0.4614	-0.07	1.38E-17	0.008199833	TRUE	reported	1idHXu
EFNB2	EFNB2	rs2774201	13	106923163	C	T	0.3735	0.06	1.32E-12	0.008459785	TRUE	reported	1nj4rQ
EGF	EGF	rs4698801	4	109961320	A	C	0.3356	0.1	1.82E-30	0.008716723	TRUE	reported	zPwq3Y
EGFLAM	EGFLA	rs113400125	5	38406149	T	C	0.0265	0.69	1.07E-149	0.026478659	TRUE	reported	n1FRUC
EGFLAM	EGFLA	rs2589775	5	38381304	G	A	0.1893	-0.16	6.76E-51	0.010662777	TRUE	reported	n1FRUC
EGFLAM	EGFLA	rs62352375	5	38270046	A	G	0.1291	0.12	2.34E-20	0.012979466	TRUE	reported	n1FRUC
EGFLAM	EGFLA	rs79871490	5	38386076	A	G	0.1775	-0.07	3.16E-11	0.01054406	TRUE	reported	n1FRUC
EGFR	ERBB1	rs11977388	7	55164553	C	T	0.2355	0.09	1.95E-20	0.009713924	TRUE	reported	LCrcnl
EGFR	ERBB1	rs13244925	7	55124563	A	C	0.4168	0.1	1.58E-34	0.008160119	TRUE	reported	LCrcnl
EGLN1	EGLN1	rs1339891	1	231420649	T	C	0.1336	0.11	1.17E-17	0.012857419	TRUE	reported	bZrSOF
EIF1AD	EIF1A	rs72930984	11	66011451	T	C	0.0212	0.63	3.09E-118	0.027252126	TRUE	reported	g7LUfX
ELANE	Elastase	rs10409474	19	850733	G	C	0.1391	0.45	1.00E-200	0.012334629	TRUE	reported	LpUhUm
ELANE	Elastase	rs2007647	19	851976	A	G	0.2768	-0.12	2.34E-13	0.016376583	TRUE	reported	LpUhUm
ELANE	Elastase	rs2074639	19	840984	T	C	0.1789	-0.13	8.32E-31	0.011265419	TRUE	reported	LpUhUm
ELANE	Elastase	rs351978	19	806256	A	G	0.4579	0.06	1.10E-12	0.008429548	TRUE	reported	LpUhUm
ELMO1	ELMO1	rs11767227	7	37433195	G	C	0.2701	-0.07	5.13E-16	0.008633011	TRUE	reported	WBznw7
ELMO1	ELMO1	rs7782999	7	37407090	T	A	0.1828	-0.1	3.72E-25	0.009651218	TRUE	reported	WBznw7
EMILIN3	EMIL3	rs11698449	20	41427151	G	A	0.2432	-0.08	1.20E-19	0.008821358	TRUE	reported	Lp5Zeh
EMILIN3	EMIL3	rs4810316	20	41393111	A	C	0.3348	0.25	2.88E-191	0.008474593	TRUE	reported	Lp5Zeh
EMILIN3	EMIL3	rs61739314	20	41361737	C	G	0.0386	-0.67	1.00E-200	0.021475499	TRUE	reported	Lp5Zeh
ENDOU	PP11	rs553304894	12	47696841	A	G	0.0036	0.47	2.24E-12	0.066963551	TRUE	reported	vr1Oth
ENG	Endoglin	rs10115613	9	127853472	G	A	0.1204	-0.11	3.89E-18	0.012669967	TRUE	reported	kg6mPu
ENG	Endoglin	rs11794565	9	127838998	T	C	0.4398	0.15	1.05E-73	0.008259367	TRUE	reported	kg6mPu
ENGASE	ENASE	rs117014247	17	79086092	T	C	0.0225	-0.71	1.55E-159	0.02638134	TRUE	reported	OfkqEr
ENGASE	ENASE	rs117502073	17	79077819	A	G	0.0382	-0.9	1.00E-200	0	FALSE	reported	OfkqEr
ENGASE	ENASE	rs12937557	17	79081987	A	G	0.0366	-0.67	1.00E-200	0.020657815	TRUE	reported	OfkqEr
ENGASE	ENASE	rs56107536	17	79074958	A	C	0.1368	0.61	1.00E-200	0	FALSE	reported	OfkqEr
ENO1	Alpha enolase	rs11544513	1	8866415	T	G	0.0052	-0.33	3.98E-10	0.05275975	TRUE	reported	2GYPVT
ENO2	NSE	rs747276849	12	6921629	T	C	0.0023	-0.64	1.29E-11	0.09453538	TRUE	reported	FLGpiS
ENO3	ENOB	rs238238	17	4953081	A	G	0.3307	0.33	1.00E-200	0	FALSE	reported	IJAbTx
ENPEP	AMPE	rs10434005	4	110446685	A	G	0.1743	-0.21	1.00E-92	0.010281454	TRUE	reported	c4GhOI
ENPEP	AMPE	rs11735606	4	110517862	G	C	0.2888	0.4	1.00E-200	0	FALSE	reported	c4GhOI
ENPEP	AMPE	rs17623554	4	110550531	A	T	0.079	0.17	6.03E-32	0.014451601	TRUE	reported	c4GhOI
ENPP2	ENPP2	rs1433948	8	119694004	C	A	0.4227	-0.11	9.55E-37	0.008687117	TRUE	reported	5xsMON
ENPP5	ENPP5	rs1047153	6	46161008	C	T	0.34	0.72	1.00E-200	0	FALSE	reported	UZR8S6
ENPP5	ENPP5	rs34109856	6	46168147	G	C	0.0481	-1.36	1.00E-200	0	FALSE	reported	UZR8S6
ENPP5	ENPP5	rs77746021	6	46170421	C	A	0.0526	-0.12	9.55E-15	0.015493647	TRUE	reported	UZR8S6
ENPP6	ENPP6	rs1882325	4	184205636	T	G	0.3497	0.06	8.71E-11	0.009248121	TRUE	reported	JtPjA3
ENPP6	ENPP6	rs78293932	4	184217948	T	C	0.0271	0.17	3.72E-12	0.024468858	TRUE	reported	JtPjA3
ENPP7	ENPP7	rs11868696	17	79732608	G	A	0.3965	0.91	1.00E-200	0	FALSE	reported	GniNoQ
ENPP7	ENPP7	rs3194491	17	79741979	G	A	0.3374	-0.06	4.27E-11	0.009098437	TRUE	reported	GniNoQ
ENPP7	ENPP7	rs78553282	17	79735606	T	C	0.0618	-0.53	1.00E-200	0.01629925	TRUE	reported	GniNoQ
ENTHD2	AP4AT	rs61745945	17	81231621	A	G	0.0223	-0.22	2.45E-16	0.026837504	TRUE	reported	2NN493
ENTPD5	ENTP5	rs11159039	14	73840692	A	G	0.4057	0.11	1.32E-37	0.008582402	TRUE	reported	2qIXaZ
ENTPD5	ENTP5	rs113768127	14	74001136	C	T	0.0547	-0.91	1.00E-200	0	FALSE	reported	2qIXaZ
ENTPD6	ENTP6	rs6050446	20	25214873	A	G	0.0316	-0.34	2.29E-47	0.023519313	TRUE	reported	5JuASF
EPB41	41	rs204074	1	28865051	C	T	0.1135	-0.1	5.62E-15	0.012800623	TRUE	reported	rU5onO
EPHA1	EphA1	rs117926980	7	143408509	C	G	0.0483	0.3	4.68E-55	0.019196052	TRUE	reported	NghzbC
EPHA1	EphA1	rs12703524	7	143408737	A	C	0.4621	-0.1	4.27E-26	0.009463966	TRUE	reported	NghzbC
EPHA1	EphA1	rs34372369	7	143395176	A	G	0.0327	-0.19	2.51E-15	0.024011015	TRUE	reported	NghzbC
EPHA1	EphA1	rs4725617	7	143400007	A	G	0.101	-1.2	1.00E-200	0	FALSE	reported	NghzbC
EPHA10	EPHAA	rs12074120	1	37731729	G	T	0.2725	0.08	1.12E-18	0.009068001	TRUE	reported	WrbQlY
EPHA2	Epithelial cell kinase	rs34192549	1	16137994	T	C	0.0118	0.27	2.24E-13	0.036816305	TRUE	reported	F8Tbsg
EPHA2	Epithelial cell kinase	rs36086195	1	16184399	C	T	0.43	0.14	1.29E-62	0.008382717	TRUE	reported	F8Tbsg
EPHA4	EPHA4	rs9288570	2	221514274	A	G	0.2336	0.07	2.29E-11	0.010469372	TRUE	reported	Tyaief
EPHA4	EPHA4	rs9758	2	221418280	T	A	0.4352	0.11	4.37E-41	0.008194182	TRUE	reported	Tyaief
EPHA5	EphA5	rs9790818	4	65394169	C	A	0.1392	0.07	5.37E-10	0.011275986	TRUE	reported	kwpD2Q
EPHB1	EPHB1	rs1159402	3	135165636	T	G	0.1898	0.08	2.57E-14	0.010501031	TRUE	reported	9vu2SX
EPHB1	EPHB1	rs185257	3	134953443	A	C	0.4766	0.28	1.00E-200	0.008015186	TRUE	reported	9vu2SX
EPHB1	EPHB1	rs73227034	3	134798535	C	A	0.1275	0.3	3.16E-140	0.011900339	TRUE	reported	9vu2SX
EPHB2	EPHB2	rs6686906	1	22829631	A	G	0.381	0.06	1.82E-14	0.00783007	TRUE	reported	1uDbFf
EPHB4	EphB4	rs314366	7	100818887	G	A	0.4914	-0.11	7.24E-42	0.008114146	TRUE	reported	1U3PJe
EPHB6	EphB6	7:142864486	7	142864486	T	TCTC	3.00E-04	-1.76	1.74E-17	0.206813027	TRUE	reported	8EzsRZ
EPO	Epo	rs221790	7	100680659	G	C	0.4104	-0.07	8.13E-17	0.008404011	TRUE	reported	QRJtoS
ERAP1	ARTS1	rs1021717	5	96704191	T	G	0.0202	0.2	2.63E-19	0.022263805	TRUE	reported	eiIhkz
ERAP1	ARTS1	rs153541	5	96802238	A	G	0.2115	0.39	1.00E-200	0	FALSE	reported	eiIhkz
ERAP1	ARTS1	rs17482078	5	96783162	T	C	0.2204	-0.83	1.00E-200	0	FALSE	reported	eiIhkz
ERAP1	ARTS1	rs469367	5	96787352	A	G	0.2096	1.13	1.00E-200	0	FALSE	reported	eiIhkz
ERAP1	ARTS1	rs75579997	5	96750847	A	G	0.0205	0.4	1.26E-75	0.021736407	TRUE	reported	eiIhkz
ERAP2	LRAP	rs17408150	5	96903554	A	T	0.0651	-0.94	1.00E-200	0	FALSE	reported	ZCyo2P
ERAP2	LRAP	rs2927608	5	96916728	A	G	0.4611	1.06	1.00E-200	0	FALSE	reported	ZCyo2P
ERBB3	ERBB3	rs773116	12	56092375	A	G	0.4847	-0.11	6.17E-41	0.008209846	TRUE	reported	4270tx
ERO1LB	ERO1B	rs2477599	1	236249930	T	A	0.4212	0.17	1.62E-93	0.008287112	TRUE	reported	yjuSUq
ESAM	ESAM	rs12792040	11	124754254	A	G	0.0963	-0.28	5.62E-92	0.01376557	TRUE	reported	WQherU
ESAM	ESAM	rs79106790	11	124754002	A	G	0.1206	-0.11	4.79E-18	0.012704495	TRUE	reported	WQherU
ESD	Esterase D	rs15303	13	46771495	T	C	0.0144	-0.8	2.95E-126	0.033470634	TRUE	reported	R0P3RY
ESD	Esterase D	rs2298087	13	46777268	C	T	0.0896	-0.36	1.02E-147	0.013908509	TRUE	reported	R0P3RY
ESM1	Endocan	rs1816086	5	54957205	C	T	0.4374	-0.1	9.77E-38	0.00778809	TRUE	reported	8ZuKlj
ESM1	Endocan	rs1848502	5	55026648	G	C	0.2716	-0.11	2.24E-31	0.009440358	TRUE	reported	8ZuKlj
ESM1	Endocan	rs4242051	5	54902947	T	C	0.2411	-0.15	2.04E-55	0.009565746	TRUE	reported	8ZuKlj
ETFA	ETFA	rs78185702	15	76317894	T	C	0.1124	0.09	7.41E-12	0.013139728	TRUE	reported	wNE9q8
EVA1C	F176C	rs34028712	21	32513268	C	T	0.4126	0.07	6.76E-18	0.008121699	TRUE	reported	KnFTWJ
EVL	EVL	rs11621340	14	100060323	C	T	0.2991	-0.06	2.75E-13	0.008212544	TRUE	reported	ye0pAA
F10	Coagulation Factor Xa	rs3211717	13	113122635	A	C	0.4189	-0.1	1.74E-33	0.008292529	TRUE	reported	qGhieV
F10	Coagulation Factor X	rs3211717	13	113122635	A	C	0.4189	-0.09	4.79E-29	0.008045923	TRUE	reported	PMAWUJ
F10	Coagulation Factor X	rs7335409	13	113155872	T	C	0.1505	-0.15	2.69E-39	0.011437033	TRUE	reported	PMAWUJ
F11	Coagulation Factor XI	rs2289252	4	186286227	T	C	0.3886	0.33	1.00E-200	0	FALSE	reported	wQZ8ZT
F11	Coagulation Factor XI	rs4253421	4	186283783	A	G	0.1503	-0.24	1.35E-86	0.012168082	TRUE	reported	wQZ8ZT
F13B	coagulation factor XIII B	rs1412635	1	197053918	A	G	0.4709	-0.34	1.00E-200	0	FALSE	reported	b4VeCL
F13B	coagulation factor XIII B	rs34331968	1	196690623	C	T	0.4635	-0.08	7.08E-19	0.009015468	TRUE	reported	b4VeCL
F2	Thrombin	rs3136516	11	46739206	G	A	0.4379	0.11	4.68E-41	0.008197308	TRUE	reported	XEO0lr
F2	Prothrombin	rs3136516	11	46739206	G	A	0.4379	0.1	1.17E-34	0.008144008	TRUE	reported	uskImr
F5	Coagulation Factor V	rs61808983	1	169505159	T	C	0.0717	-0.65	1.00E-200	0	FALSE	reported	wEKlOe
F5	Coagulation Factor V	rs6678795	1	169564028	A	G	0.4422	-0.13	1.66E-61	0.007856012	TRUE	reported	wEKlOe
F5	Coagulation Factor V	rs966751	1	169516903	G	C	0.0331	-0.51	3.89E-117	0.022166354	TRUE	reported	wEKlOe
F7	Coagulation Factor VII	rs6046	13	113118845	A	G	0.1125	-1.25	1.00E-200	0	FALSE	reported	RJ84fv
F7	Coagulation Factor VII	rs762635	13	113105172	C	A	0.2668	0.22	2.95E-119	0.009475142	TRUE	reported	RJ84fv
F8	Coagulation Factor VIII	rs5945273	X	155013426	C	T	0.2272	-0.06	2.14E-12	0.008540711	TRUE	reported	7rwhDU
FABP1	FABPL	rs2241883	2	88124547	C	T	0.3254	-0.11	4.07E-37	0.0086416	TRUE	reported	gejuDL
FABP2	FABP2	rs200419757	4	119426406	T	G	0.2472	0.06	8.32E-11	0.009238244	TRUE	reported	cfy2pP
FAH	FAAA	rs11555096	15	80180184	T	C	0.0231	-1.48	1.00E-200	0	FALSE	reported	1lMdQl
FAH	FAAA	rs28561542	15	80155569	T	C	0.4794	0.17	1.23E-98	0.00806476	TRUE	reported	1lMdQl
FAHD1	FAHD1	rs763946139	16	1526754	C	G	0.0044	-1	8.32E-62	0.060279533	TRUE	reported	Hv2iNM
FAIM	FAIM1	rs13043	3	138629146	C	T	0.0252	-1	1.00E-200	0	FALSE	reported	K9I0nK
FAIM	FAIM1	rs641320	3	138629115	A	G	0.0884	-0.56	1.00E-200	0	FALSE	reported	K9I0nK
FAIM	FAIM1	rs7641106	3	138644060	A	G	0.2194	0.06	1.82E-11	0.008928833	TRUE	reported	K9I0nK
FAIM3	FAIM3	rs72758947	1	206913708	G	A	0.1613	-0.16	6.03E-43	0.011646673	TRUE	reported	HFU67b
FAM151A	F151A	rs300266	1	54580977	G	A	0.4983	0.1	8.32E-31	0.008665707	TRUE	reported	Cwd9dF
FAM151A	F151A	rs7545297	1	54631647	A	G	0.3261	0.32	1.00E-200	0.009164706	TRUE	reported	Cwd9dF
FAM171A1	CJ038	rs138799489	10	15254801	T	G	0.0051	0.64	2.34E-30	0.055893894	TRUE	reported	AFXUy0
FAM171B	F171B	rs1123176	2	186742744	C	T	0.1566	-0.19	8.71E-67	0.01100526	TRUE	reported	JaKIwT
FAM172A	F172A	rs13165400	5	93755721	A	G	0.0957	0.1	1.35E-12	0.014105978	TRUE	reported	dgHFlV
FAM177A1	F177A	rs8006935	14	35064744	G	A	0.3201	0.08	4.90E-16	0.009859495	TRUE	reported	MfP8Yh
FAM19A5	F19A5	rs133688	22	48371876	G	A	0.2661	-0.05	1.32E-09	0.008243811	TRUE	reported	wWsfRx
FAM20A	FA20A	rs573431210	17	69280242	G	T	0.0227	0.27	6.17E-23	0.02738161	TRUE	reported	zjo9H7
FAM20B	FA20B	rs67498652	1	179026365	T	G	0.3794	0.09	3.47E-26	0.008501941	TRUE	reported	Vh9R0q
FAM213A	CJ058	rs10887871	10	80436305	G	A	0.4421	-0.09	4.57E-32	0.007635723	TRUE	reported	YAKiD3
FAM3B	FAM3B	rs118132670	21	41346912	A	C	0.0529	-0.26	2.95E-47	0.018007092	TRUE	reported	ErT45E
FAM3B	FAM3B	rs140935232	21	41331892	G	A	0.0227	0.19	1.23E-11	0.02803761	TRUE	reported	ErT45E
FAM3B	FAM3B	rs2838011	21	41322740	C	T	0.0371	0.47	2.82E-103	0.021780256	TRUE	reported	ErT45E
FAM3B	FAM3B	rs2838012	21	41322943	A	G	0.0485	-0.2	8.51E-27	0.018662712	TRUE	reported	ErT45E
FAM3B	FAM3B	rs60265870	21	41345040	A	G	0.0468	-0.55	6.76E-182	0.019123678	TRUE	reported	ErT45E
FAM3D	FAM3D	rs12493131	3	58664251	T	G	0.0747	-0.45	2.45E-197	0.015015287	TRUE	reported	yKoKUk
FAM3D	FAM3D	rs13097314	3	58653691	T	C	0.007	-1.16	4.17E-140	0.046034634	TRUE	reported	yKoKUk
FAM3D	FAM3D	rs9862196	3	58630443	C	T	0.2162	-0.08	3.02E-16	0.009788894	TRUE	reported	yKoKUk
FAM49B	FA49B	rs6470800	8	130088714	G	T	0.4435	0.05	6.61E-10	0.008096871	TRUE	reported	kqcmX9
FAP	SEPR	rs76713183	2	162197789	C	A	0.0304	-0.2	1.17E-16	0.024138189	TRUE	reported	WQ5Ixs
FAP	SEPR	rs78722278	2	162219117	G	A	0.0296	0.29	5.89E-33	0.024251317	TRUE	reported	WQ5Ixs
FAS	Fas, soluble	rs4934436	10	89023563	C	T	0.4644	-0.11	1.00E-41	0.008128339	TRUE	reported	DkUTRu
FAS	Fas, soluble	rs7911226	10	89009208	G	A	0.2845	-0.24	1.05E-152	0.009117514	TRUE	reported	DkUTRu
FASN	Fatty acid synthase	rs62078747	17	82097330	C	G	0.3921	0.15	6.46E-75	0.008190673	TRUE	reported	2cO0Ev
FBLN1	fibulin 1	rs1040402	22	45451084	A	G	0.1909	-0.16	7.94E-54	0.010358214	TRUE	reported	zw20xv
FBLN1	fibulin 1	rs136743	22	45532866	C	A	0.4453	0.06	1.45E-14	0.007800035	TRUE	reported	zw20xv
FBLN5	fibulin 5	rs2430349	14	91882631	A	G	0.2672	0.08	7.08E-20	0.008765748	TRUE	reported	SOpHzk
FBLN5	fibulin 5	rs72705373	14	91943917	C	G	0.4088	-0.07	1.78E-17	0.0082281	TRUE	reported	SOpHzk
FBP1	F16P1	rs2460137	9	94579214	T	C	0.0696	-0.18	6.61E-32	0.015311818	TRUE	reported	qN6Dhk
FBP1	F16P1	rs4743962	9	94647029	C	A	0.4955	-0.06	3.80E-12	0.008640109	TRUE	reported	qN6Dhk
FBP2	F16P2	rs573212	9	94587384	C	G	0.1123	-0.2	3.80E-56	0.012668366	TRUE	reported	PJjIE7
FCER2	CD23	rs12980031	19	7699550	G	T	0.2435	0.29	5.01E-188	0.009915802	TRUE	reported	4dGcmr
FCER2	CD23	rs17199538	19	7697939	T	C	0.0341	-0.16	1.62E-09	0.026526243	TRUE	reported	4dGcmr
FCER2	CD23	rs2277989	19	7696926	G	A	0.4499	-0.27	1.00E-200	0.008554019	TRUE	reported	4dGcmr
FCER2	CD23	rs4804774	19	7707287	C	G	0.2173	-0.09	1.15E-16	0.010858595	TRUE	reported	4dGcmr
FCGR2A	FCG2A	rs115264949	1	161532142	A	G	0.0259	0.16	9.55E-13	0.022418878	TRUE	reported	QcmWN8
FCGR2A	FCG2A	rs1801274	1	161509955	A	G	0.4405	-1.24	1.00E-200	0	FALSE	reported	QcmWN8
FCGR2A	FCG2A	rs41297690	1	161524567	C	A	0.0127	0.22	4.37E-13	0.030371101	TRUE	reported	QcmWN8
FCGR2B	FCG2B	rs1801274	1	161509955	A	G	0.4405	-0.49	1.00E-200	0	FALSE	reported	LeiIfu
FCGR2B	FCG2B	rs56402041	1	161686841	A	G	0.069	0.12	2.95E-19	0.013377153	TRUE	reported	LeiIfu
FCGR2B	FCG2B	rs61802301	1	161605359	T	C	0.4322	-0.1	4.07E-34	0.008211561	TRUE	reported	LeiIfu
FCGR3A	FcRIIIa	rs1674779	1	161589994	A	G	0.2158	-0.08	6.31E-15	0.010259567	TRUE	reported	TNI5KS
FCGR3B	FCG3B	rs2099684	1	161530340	G	A	0.3089	0.41	1.00E-200	0	FALSE	reported	lX9xJM
FCGR3B	FCG3B	rs4379692	1	161216523	T	C	0.3685	-0.12	2.63E-46	0.008399135	TRUE	reported	lX9xJM
FCN1	FCN1	rs11103571	9	134905553	A	G	0.2458	0.3	1.00E-200	0.009496137	TRUE	reported	uUpfo1
FCN1	FCN1	rs147539232	9	134913035	A	G	0.0105	-0.41	9.12E-23	0.041746193	TRUE	reported	uUpfo1
FCN1	FCN1	rs57136797	9	134860694	T	A	0.1376	-0.08	4.07E-11	0.0121187	TRUE	reported	uUpfo1
FCN2	FCN2	rs57136797	9	134860694	T	A	0.1376	-0.57	1.00E-200	0	FALSE	reported	HAwrx1
FCN2	FCN2	rs7041633	9	134884367	C	G	0.4238	-0.24	1.32E-149	0.009212776	TRUE	reported	HAwrx1
FCN2	FCN2	rs75261223	9	134869880	T	C	0.0739	0.21	8.13E-43	0.015310434	TRUE	reported	HAwrx1
FCRL1	FCRL1	rs4971154	1	157802090	C	T	0.4646	0.38	1.00E-200	0	FALSE	reported	ICuF83
FCRL3	FCRL3	rs7528684	1	157701026	G	A	0.4165	0.56	1.00E-200	0	FALSE	reported	HUSRbq
FCRL4	FCRL4	rs113311460	1	157598018	T	C	0.01	-0.27	5.75E-13	0.037467848	TRUE	reported	dX5uwq
FCRL4	FCRL4	rs11582663	1	157589332	T	C	0.1715	-1.13	1.00E-200	0	FALSE	reported	dX5uwq
FCRL4	FCRL4	rs12140725	1	157698637	A	G	0.2267	-0.11	1.20E-24	0.010733305	TRUE	reported	dX5uwq
FCRL4	FCRL4	rs144976547	1	157864040	A	C	0.0843	-0.09	4.47E-12	0.013002841	TRUE	reported	dX5uwq
FCRL4	FCRL4	rs59424684	1	157617200	A	G	0.2585	0.25	1.86E-199	0.008296904	TRUE	reported	dX5uwq
FCRL4	FCRL4	rs78260244	1	157630049	A	C	0.0328	0.21	3.02E-19	0.023416638	TRUE	reported	dX5uwq
FCRL6	FCRL6	rs57198275	1	159815106	A	G	0.1824	-0.15	3.02E-47	0.010389849	TRUE	reported	2M4jrZ
FCRLB	FCRLB	rs2089084	1	161721827	A	G	0.0665	-0.18	4.57E-29	0.016085974	TRUE	reported	SA1ja4
FCRLB	FCRLB	rs35002732	1	161723409	T	C	0.0566	-0.18	3.98E-27	0.01668732	TRUE	reported	SA1ja4
FCRLB	FCRLB	rs61801180	1	161718974	C	G	0.1023	0.59	1.00E-200	0	FALSE	reported	SA1ja4
FCRLB	FCRLB	rs61801823	1	161596168	A	G	0.2988	0.06	1.32E-10	0.009338448	TRUE	reported	SA1ja4
FER	FER	rs13178668	5	108771079	G	A	0.3821	0.08	1.38E-19	0.008836039	TRUE	reported	yBinLu
FETUB	FETUB	rs1047115	3	186640577	C	A	0.139	0.09	2.34E-10	0.014202512	TRUE	reported	12jsqm
FETUB	FETUB	rs66965282	3	186640979	G	A	0.113	0.28	7.08E-23	0.028435771	TRUE	reported	12jsqm
FETUB	FETUB	rs710448	3	186735096	G	A	0.3382	0.06	3.47E-13	0.008247562	TRUE	reported	12jsqm
FGF23	FGF23	rs6489536	12	4382743	C	G	0.3719	0.05	3.09E-10	0.007943847	TRUE	reported	DF2LZT
FGFBP1	FGFP1	rs9968276	4	15947928	A	G	0.1861	-0.06	1.32E-09	0.009892573	TRUE	reported	PvlWsi
FGFBP3	FGFP3	rs11186737	10	91906592	T	C	0.2633	-0.29	1.00E-200	0.009013679	TRUE	reported	wyidnS
FGFR1	bFGF-R	rs10101096	8	38434629	C	A	0.2589	0.09	8.51E-21	0.009622476	TRUE	reported	QDXNTE
FGFR3	FGFR-3	rs2403274	4	1752788	G	C	0.2526	-0.17	4.27E-77	0.00914726	TRUE	reported	C8J3Aa
FGFR3	FGFR-3	rs3135859	4	1797763	T	G	0.1619	0.14	3.09E-34	0.011474966	TRUE	reported	C8J3Aa
FGFR3	FGFR-3	rs3135886	4	1803866	C	G	0.0369	0.16	1.82E-13	0.02173495	TRUE	reported	C8J3Aa
FGFR3	FGFR-3	rs61613102	4	1750207	C	T	0.181	0.11	1.70E-24	0.010768445	TRUE	reported	C8J3Aa
FGG	Fibrinogen g-chain dimer	rs4220	4	154570607	A	G	0.1537	0.18	2.88E-54	0.011604024	TRUE	reported	BYcoMd
FGL1	FGL1	rs10105500	8	17560162	T	A	0.0043	-0.43	1.02E-13	0.057812327	TRUE	reported	TEdnLd
FGL1	FGL1	rs2073562	8	17885420	A	G	0.3154	-0.52	1.00E-200	0	FALSE	reported	TEdnLd
FGL1	FGL1	rs375283	8	17903864	G	A	0.0119	1.19	5.37E-92	0.058497177	TRUE	reported	TEdnLd
FGR	FGR	rs34806307	1	27631828	T	C	0.0803	0.18	2.34E-34	0.014726397	TRUE	reported	6wsf8T
FGR	FGR	rs3737801	1	27634321	G	C	0.0673	-0.27	9.77E-62	0.01628498	TRUE	reported	6wsf8T
FGR	FGR	rs72655019	1	27631470	C	G	0.1479	-0.08	2.69E-13	0.010945422	TRUE	reported	6wsf8T
FH	FUMH	rs6678766	1	241527254	A	G	0.2978	-0.15	2.19E-64	0.008853495	TRUE	reported	UsV0WR
FHIT	Fragile histidine triad protein	rs56027740	3	61101142	G	A	0.4556	-0.06	5.25E-15	0.007671831	TRUE	reported	gK7im5
FIS1	FIS1	rs75487681	7	101253420	T	A	0.059	-0.32	4.57E-81	0.016781176	TRUE	reported	m6qEbb
FJX1	FJX1	rs10768174	11	36057706	G	A	0.405	0.18	3.09E-103	0.008343021	TRUE	reported	gw17eb
FJX1	FJX1	rs10768204	11	36291979	G	A	0.3728	0.07	2.82E-16	0.008556563	TRUE	reported	gw17eb
FJX1	FJX1	rs12574547	11	36151539	G	A	0.3242	0.11	6.92E-35	0.008927309	TRUE	reported	gw17eb
FJX1	FJX1	rs2289981	11	36231578	C	G	0.0698	0.15	3.02E-20	0.016272073	TRUE	reported	gw17eb
FJX1	FJX1	rs474415	11	35621175	A	G	0.3782	0.12	9.55E-47	0.008357952	TRUE	reported	gw17eb
FKBP14	FKB14	rs746450465	7	30635781	G	A	0.0012	-0.79	7.59E-13	0.110205305	TRUE	reported	6bVkUe
FKBP1B	FKB1B	rs55788848	2	24045851	T	C	0.2085	-0.26	1.10E-148	0.010011762	TRUE	reported	4ASiLK
FKBP2	FKBP2	rs4672	11	64242407	A	G	0.0878	-0.08	1.35E-09	0.013198153	TRUE	reported	L9ktSO
FKBP4	FKBP52 protein	rs34728283	12	2816423	A	G	0.0591	-0.17	6.61E-22	0.0176722	TRUE	reported	ATbxGy
FLII	FLII	rs138865936	17	18261705	T	C	0.0243	0.25	1.02E-21	0.026110963	TRUE	reported	kJ0wly
FLRT2	FLRT2	rs1767407	14	85213582	A	G	0.2845	-0.09	1.45E-22	0.009207417	TRUE	reported	wZdih2
FLRT2	FLRT2	rs36101989	14	85343485	T	G	0.2813	-0.27	1.78E-199	0.008960203	TRUE	reported	wZdih2
FLRT2	FLRT2	rs7142199	14	85724455	T	C	0.1531	-0.2	5.13E-68	0.011476305	TRUE	reported	wZdih2
FLRT3	FLRT3	rs145650062	20	14660002	T	G	0.0264	0.24	1.38E-27	0.022051575	TRUE	reported	kNWePe
FLRT3	FLRT3	rs36034779	20	14326373	G	T	0.0519	-0.12	2.95E-13	0.016446006	TRUE	reported	kNWePe
FLRT3	FLRT3	rs6105236	20	14267811	C	T	0.1671	-0.11	9.33E-35	0.008944847	TRUE	reported	kNWePe
FLRT3	FLRT3	rs6135225	20	14697489	T	G	0.2858	-0.54	1.00E-200	0	FALSE	reported	kNWePe
FLT1	VEGF sR1	rs375425640	13	28468224	T	G	0.0018	0.84	1.55E-15	0.105355717	TRUE	reported	8tLGhA
FLT4	VEGF sR3	rs34221241	5	180630293	C	T	0.1351	-0.19	3.55E-58	0.011816234	TRUE	reported	ILUZIT
FMOD	fibromodulin	rs12756933	1	203369397	T	G	0.3363	0.06	1.05E-10	0.009287946	TRUE	reported	8FDDMd
FMOD	fibromodulin	rs16851364	1	203349016	A	G	0.0771	-0.25	1.05E-58	0.015475082	TRUE	reported	8FDDMd
FN1	FN1.4	rs1250259	2	215435759	T	A	0.3267	-0.16	6.31E-81	0.008398016	TRUE	reported	B2yInb
FN1	FN1.3	rs1250258	2	215435462	C	T	0.3266	-0.16	5.25E-83	0.008289642	TRUE	reported	upSBb5
FN1	Fibronectin	rs1250258	2	215435462	C	T	0.3266	-0.18	2.14E-102	0.008377831	TRUE	reported	tUMm65
FOLR2	FOLR2	rs74603010	11	72215198	G	A	0.0211	0.25	2.75E-19	0.027845461	TRUE	reported	hGisHm
FOLR3	FOLR3	rs7925545	11	72134495	G	A	0.0571	0.39	2.34E-16	0.047543468	TRUE	reported	6muQTf
FOXO3	FOXO3A	rs3813498	6	108622962	C	T	0.1804	0.06	9.77E-10	0.009815013	TRUE	reported	nTHpht
FRZB	sFRP-3	rs10181110	2	182882714	C	T	0.298	0.23	6.76E-144	0.009004824	TRUE	reported	c0jebY
FRZB	sFRP-3	rs10221950	2	183063641	G	C	0.2297	-0.43	1.00E-200	0	FALSE	reported	c0jebY
FRZB	sFRP-3	rs16823797	2	182833872	C	T	0.0888	0.21	1.86E-51	0.013915775	TRUE	reported	c0jebY
FRZB	sFRP-3	rs288295	2	182764237	A	G	0.3791	0.06	1.29E-12	0.008455987	TRUE	reported	c0jebY
FRZB	sFRP-3	rs288326	2	182838608	A	G	0.0845	0.54	1.00E-200	0.015071544	TRUE	reported	c0jebY
FRZB	sFRP-3	rs35100533	2	182868239	C	G	0.0223	0.37	2.95E-34	0.030317381	TRUE	reported	c0jebY
FSTL1	FSTL1	rs1147707	3	120450401	T	C	0.3745	-0.15	1.58E-70	0.008448463	TRUE	reported	v2WlvU
FSTL1	FSTL1	rs1259292	3	120417570	C	T	0.2616	0.09	4.47E-20	0.00980801	TRUE	reported	v2WlvU
FSTL3	FSTL3	rs1057093160	19	677392	A	G	0.0079	-0.41	1.26E-19	0.045234498	TRUE	reported	tjRpV5
FSTL4	FSTL4	rs13183672	5	133197825	C	A	0.1972	-0.07	1.20E-11	0.010324576	TRUE	reported	J78J06
FSTL4	FSTL4	rs17683306	5	133316589	T	C	0.089	-0.1	1.62E-11	0.014844373	TRUE	reported	J78J06
FSTL5	FSTL5	rs745517151	4	162163962	A	AGTACCAGC	9.00E-04	1.62	3.16E-33	0.134891664	TRUE	reported	k3iUqq
FTCD	FTCD	rs61735836	21	46152973	T	C	0.044	0.89	1.00E-200	0	FALSE	reported	qA7R8t
FTL	Ferritin light chain	rs192331981	19	48927887	T	G	0.0169	0.26	5.75E-16	0.032120945	TRUE	reported	JxMPxS
FUT10	FUT10	rs140429928	8	33472097	C	G	0.0484	-0.11	8.13E-12	0.016090652	TRUE	reported	fbfM9H
FUT10	FUT10	rs17855838	8	33389073	C	G	0.2227	0.46	1.00E-200	0	FALSE	reported	fbfM9H
FUT10	FUT10	rs62510527	8	33469884	C	T	0.4019	0.68	1.00E-200	0	FALSE	reported	fbfM9H
FUT3	Fucosyltransferase 3	rs708686	19	5840608	T	C	0.2308	-0.66	1.00E-200	0	FALSE	reported	mTVgLb
FUT5	FUT5	rs147466477	19	5870593	A	C	0.1617	0.09	5.13E-11	0.013704568	TRUE	reported	yar7oV
FUT5	FUT5	rs151025609	19	5755092	T	C	0.0107	-0.25	1.58E-10	0.039080996	TRUE	reported	yar7oV
FUT5	FUT5	rs4807054	19	5866713	A	G	0.367	-0.37	1.00E-200	0	FALSE	reported	yar7oV
FUT5	FUT5	rs778805	19	5832198	A	G	0.233	-0.36	1.00E-200	0.011111635	TRUE	reported	yar7oV
FUT8	FUT8	rs2127870	14	65330128	G	C	0.171	1.05	1.00E-200	0	FALSE	reported	3TKw6N
G6PD	G6PD	rs147967693	X	154410919	T	C	0.0724	-0.11	2.63E-14	0.014444556	TRUE	reported	mollb5
GAA	GAA	rs2304849	17	80101663	C	G	0.2212	-0.36	1.00E-200	0.009554393	TRUE	reported	V40FE5
GALNT10	GLT10	rs745537109	5	153561256	C	T	4.00E-04	1.71	2.40E-18	0.195724645	TRUE	reported	xUA6Jh
GALNT13	GLT13	rs16834610	2	153873982	T	C	0.0495	0.13	1.26E-11	0.019193057	TRUE	reported	VZ3527
GALNT16	GLTL1	rs11158801	14	69287055	A	C	0.2103	-0.12	2.29E-34	0.009816095	TRUE	reported	9RkJow
GALNT16	GLTL1	rs12100668	14	69326758	G	A	0.4077	-0.17	7.24E-91	0.008409653	TRUE	reported	9RkJow
GALNT16	GLTL1	rs34859711	14	69385063	T	A	0.0713	-0.24	6.76E-53	0.015678074	TRUE	reported	9RkJow
GALNT16	GLTL1	rs76571673	14	69352174	A	G	0.2037	0.21	1.74E-33	0.01741431	TRUE	reported	9RkJow
GALP	GALP	rs139011716	19	56178262	A	G	0.0191	0.23	2.51E-15	0.029065965	TRUE	reported	sGzfFZ
GAS1	GAS1	rs2150719	9	86584460	T	C	0.483	0.07	6.76E-16	0.008668986	TRUE	reported	rEAAIL
GAS1	GAS1	rs4878043	9	87072939	C	T	0.4227	-0.08	7.24E-24	0.007941722	TRUE	reported	rEAAIL
GAS6	GAS-6	rs6602909	13	113849020	C	T	0.3381	-0.26	1.91E-195	0.008717795	TRUE	reported	x2Lq03
GAS6	GAS-6	rs9550269	13	113873507	T	C	0.3532	0.05	1.00E-09	0.008184096	TRUE	reported	x2Lq03
GATM	GATM	rs1153858	15	45360505	T	C	0.2528	-0.18	7.59E-86	0.00916674	TRUE	reported	vNtwpx
GC	Gc-Globulin, Mixed Type	rs2139646	4	71905686	A	G	0.3622	0.06	9.77E-13	0.008410812	TRUE	reported	mtdFHv
GCA	GRAN	rs17783344	2	162352383	G	T	0.0954	-0.43	1.00E-200	0.013494686	TRUE	reported	JH68wT
GCKR	GCKR	rs1260326	2	27508073	T	C	0.3413	-0.09	5.75E-25	0.008721384	TRUE	reported	hrHsDW
GCLM	GSH0	rs12563495	1	93919068	A	G	0.4367	-0.08	1.05E-25	0.007632265	TRUE	reported	ynZt9y
GCLM	GSH0	rs1889407	1	94023997	G	T	0.4849	-0.06	1.38E-14	0.007794069	TRUE	reported	ynZt9y
GDF15	MIC-1	rs1058587	19	18388612	G	C	0.2426	0.45	1.00E-200	0	FALSE	reported	JZrPkC
GFER	HERV1	rs3743846	16	2000345	G	A	0.2039	-0.07	4.47E-11	0.010625859	TRUE	reported	MQCrUK
GFRA1	GFRa-1	rs4550150	10	116226964	A	G	0.274	0.2	7.08E-103	0.009286541	TRUE	reported	LQfVve
GFRA1	GFRa-1	rs8192662	10	116270903	T	A	0.027	-0.24	1.95E-21	0.025242783	TRUE	reported	LQfVve
GFRA2	GFRa-2	rs13260283	8	21853680	T	G	0.1821	-0.15	2.95E-45	0.010624896	TRUE	reported	qrI6sl
GFRA2	GFRa-2	rs1480999	8	21616577	G	A	0.4387	-0.25	4.37E-187	0.008569793	TRUE	reported	qrI6sl
GFRA2	GFRa-2	rs15881	8	21693256	A	C	0.4951	-0.31	1.00E-200	0.008468253	TRUE	reported	qrI6sl
GFRA2	GFRa-2	rs192923146	8	21897507	T	G	0.0184	-0.26	2.57E-16	0.031738497	TRUE	reported	qrI6sl
GFRA2	GFRa-2	rs74640671	8	21693326	T	C	0.0193	-0.36	1.91E-31	0.030859368	TRUE	reported	qrI6sl
GFRAL	GFRAL	rs12529201	6	55401924	C	T	0.2648	0.14	5.89E-55	0.008966581	TRUE	reported	FeISKa
GFRAL	GFRAL	rs1965359	6	55390757	A	G	0.0504	0.23	2.51E-35	0.018543648	TRUE	reported	FeISKa
GFRAL	GFRAL	rs368358023	6	56302970	T	C	0.0668	-0.12	1.41E-12	0.016942413	TRUE	reported	FeISKa
GFRAL	GFRAL	rs3857612	6	56226334	G	A	0.3321	-0.06	1.62E-09	0.009947341	TRUE	reported	FeISKa
GFRAL	GFRAL	rs72988065	6	55619783	G	A	0.1893	0.17	1.15E-60	0.010346318	TRUE	reported	FeISKa
GGH	GGH	rs10087307	8	63062785	A	T	0.2492	-0.25	4.07E-165	0.009128894	TRUE	reported	l29y9F
GGH	GGH	rs16930057	8	62993563	A	G	0.2081	-0.11	5.25E-25	0.010650346	TRUE	reported	l29y9F
GGH	GGH	rs190945668	8	63038557	G	T	0.0396	-0.23	5.50E-27	0.021381509	TRUE	reported	l29y9F
GGH	GGH	rs74329104	8	63018637	A	G	0.0747	0.63	1.00E-200	0	FALSE	reported	l29y9F
GGPS1	GGPPS	rs7534175	1	235346698	G	A	0.1343	0.13	2.82E-28	0.011788797	TRUE	reported	T3NOjp
GHR	Growth hormone receptor	rs4610468	5	42634119	C	T	0.2298	-0.21	2.34E-102	0.009776083	TRUE	reported	VgJIeU
GHR	Growth hormone receptor	rs62372052	5	42724192	G	A	0.1072	-0.3	1.15E-108	0.01354666	TRUE	reported	VgJIeU
GHRL	ghrelin	rs34911341	3	10289835	T	C	0.0082	-0.46	3.72E-24	0.045370141	TRUE	reported	J95CVc
GIF	Gastric intrinsic factor	rs150884181	11	59843108	G	A	0.0227	-0.56	1.10E-97	0.026697727	TRUE	reported	S74geK
GIF	Gastric intrinsic factor	rs7938323	11	61202327	G	A	0.3878	-0.19	5.25E-117	0.008262718	TRUE	reported	S74geK
GKN2	GKN2	rs12990985	2	68944477	C	T	0.019	-0.56	4.79E-79	0.029748984	TRUE	reported	4DIlqx
GKN2	GKN2	rs17504565	2	68932692	A	G	0.0505	-0.84	1.00E-200	0	FALSE	reported	4DIlqx
GKN2	GKN2	rs4484063	2	68943709	C	G	0.1679	0.07	7.24E-10	0.011362424	TRUE	reported	4DIlqx
GLB1	BGAL	rs4075736	3	32993106	A	G	0.1964	0.06	3.47E-11	0.009056306	TRUE	reported	PUUK4h
GLCE	GLCE	rs28638321	15	69258831	C	T	0.2354	-0.62	1.00E-200	0	FALSE	reported	lpD0gY
GLIPR2	GAPR1	rs112776904	9	36137056	G	A	0.047	0.24	2.88E-33	0.019971288	TRUE	reported	6JSzc4
GLIPR2	GAPR1	rs4878643	9	36153440	C	G	0.2907	-0.28	1.00E-200	0.009161185	TRUE	reported	6JSzc4
GLO1	Glyoxalase I	rs9462450	6	38697164	C	T	0.0873	-0.16	2.29E-29	0.01422101	TRUE	reported	rk1bY5
GLRX	GLRX1	rs6556885	5	95825737	A	G	0.2561	-0.08	1.32E-20	0.008595928	TRUE	reported	Cq47Wp
GLRX2	GLRX2	rs148212596	1	193105381	G	A	0.0324	0.77	1.00E-200	0.022698258	TRUE	reported	qtEvMQ
GLRX2	GLRX2	rs34961778	1	193104652	G	T	0.0458	-0.17	3.72E-19	0.019004769	TRUE	reported	qtEvMQ
GLRX3	GLRX3	rs12248841	10	130146988	C	T	0.4182	-0.08	1.32E-21	0.008378444	TRUE	reported	AoMjF6
GLTPD2	GLTD2	rs2304969	17	4789264	T	G	0.1471	-0.12	1.86E-22	0.012308896	TRUE	reported	yDcIDh
GLTPD2	GLTD2	rs4523990	17	4725146	A	G	0.2462	0.1	2.14E-26	0.009406448	TRUE	reported	yDcIDh
GLTPD2	GLTD2	rs8078118	17	4786743	A	C	0.3558	0.19	2.04E-109	0.00854956	TRUE	reported	yDcIDh
GM2A	SAP3	rs153479	5	151260217	G	A	0.4698	-0.15	2.45E-70	0.008460175	TRUE	reported	93wrhr
GM2A	SAP3	rs72794132	5	151239432	T	C	0.1638	0.32	3.47E-184	0.011056328	TRUE	reported	93wrhr
GMFG	GMFG	rs543085239	19	39336104	A	C	0.0053	-0.35	2.57E-10	0.055356138	TRUE	reported	l6uLE8
GMPR2	GMPR2	rs34354104	14	24238273	A	G	0.0589	-0.5	3.02E-185	0.017225456	TRUE	reported	NpTlAc
GNGT2	GBGT2	rs776044056	17	49937906	G	A	0.0098	-0.27	8.71E-12	0.039552559	TRUE	reported	ktngPc
GNLY	Granulysin	rs12714150	2	85704966	C	T	0.4467	-0.66	1.00E-200	0.021749547	TRUE	reported	a1I3W6
GNLY	Granulysin	rs17430897	2	85685839	T	C	0.0543	0.57	1.00E-200	0.017384742	TRUE	reported	a1I3W6
GNMT	GNMT	rs6940814	6	42957194	A	G	0.3708	0.22	1.02E-161	0.008118506	TRUE	reported	DMSx4b
GNMT	GNMT	rs9462852	6	42939589	T	C	0.0588	-0.16	2.63E-19	0.017811044	TRUE	reported	DMSx4b
GNPDA1	GNPI1	rs11745713	5	142084639	G	C	0.1535	-0.07	1.00E-09	0.011457734	TRUE	reported	Cdcsxi
GNPDA1	GNPI1	rs2232195	5	142007955	G	A	0.2918	-0.06	6.17E-11	0.009174791	TRUE	reported	Cdcsxi
GNPNAT1	GNA1	rs200792178,rs201379520	14	52807986	TTATA	T	0.1051	0.11	1.20E-15	0.013742751	TRUE	reported	5LA5Oi
GNPTG	GNPTG	rs11865211	16	1352492	T	C	0.0193	-0.18	1.78E-09	0.029915914	TRUE	reported	3913iT
GNPTG	GNPTG	rs9923746	16	1390384	C	G	0.0794	0.52	1.00E-200	0.014987984	TRUE	reported	3913iT
GOLM1	GOLM1	rs117508530	9	86081935	T	C	0.0106	0.86	9.55E-102	0.040157546	TRUE	reported	Ynxnc8
GOLM1	GOLM1	rs4333693	9	86077134	A	C	0.2054	0.26	3.16E-154	0.009827861	TRUE	reported	Ynxnc8
GP1BA	GP1BA	rs72835078	17	4923297	T	G	0.0817	0.25	2.04E-64	0.014752288	TRUE	reported	HbHfeg
GP5	GPV	rs780992610	3	194464868	T	C	0.001	-1.13	7.41E-26	0.107471395	TRUE	reported	x7UHOX
GP6	GPVI	rs11671810	19	55053581	T	C	0.1053	0.14	3.09E-25	0.013488789	TRUE	reported	Q4lX5r
GP6	GPVI	rs189534942	19	55032557	A	G	0.0238	0.19	2.19E-12	0.02705797	TRUE	reported	Q4lX5r
GP6	GPVI	rs892090	19	55027704	T	G	0.1645	-0.38	1.00E-200	0.011049914	TRUE	reported	Q4lX5r
GPC1	Glypican 1	rs1042823	2	240468024	T	C	0.1178	-0.12	2.69E-20	0.013000257	TRUE	reported	hwHCuU
GPC1	Glypican 1	rs1126920	2	240466062	T	C	0.0983	0.63	1.00E-200	0	FALSE	reported	hwHCuU
GPC1	Glypican 1	rs2228331	2	240466111	A	G	0.3137	-0.06	3.80E-12	0.008640109	TRUE	reported	hwHCuU
GPC5	GPC5	rs114196736	13	91445191	T	C	0.0265	0.36	2.95E-48	0.024663245	TRUE	reported	xKAxMe
GPC5	GPC5	rs117310757	13	91764890	G	C	0.0117	0.35	2.09E-21	0.036840253	TRUE	reported	xKAxMe
GPC5	GPC5	rs342706	13	91764804	C	T	0.2549	-0.55	1.00E-200	0	FALSE	reported	xKAxMe
GPC5	GPC5	rs8001781	13	91366901	A	G	0.358	0.11	9.55E-33	0.009229824	TRUE	reported	xKAxMe
GPC5	GPC5	rs9560918	13	92087927	G	T	0.3237	-0.07	8.32E-15	0.009017545	TRUE	reported	xKAxMe
GPC5	GPC5	rs9589203	13	91338701	G	T	0.0595	0.13	4.47E-14	0.017226244	TRUE	reported	xKAxMe
GPCPD1	GDE5	rs2024887	20	5720059	G	A	0.3683	0.07	2.57E-15	0.008849368	TRUE	reported	yqVlns
GPCPD1	GDE5	rs6133228	20	5571430	A	G	0.3887	0.07	2.75E-17	0.008277615	TRUE	reported	yqVlns
GPNMB	GPNMB	rs10250602	7	23264082	C	T	0.3292	-0.22	1.05E-135	0.008873205	TRUE	reported	tH4VUh
GPNMB	GPNMB	rs1728326	7	23195362	G	T	0.0442	-0.2	3.80E-23	0.02018354	TRUE	reported	tH4VUh
GPR56	GPR56	rs11076197	16	57607054	T	C	0.2502	-0.07	2.29E-14	0.009170526	TRUE	reported	ZmBzS8
GPR56	GPR56	rs1801257	16	57655473	G	C	0.4913	0.08	2.19E-23	0.008028798	TRUE	reported	ZmBzS8
GPX7	GPX7	rs11205979	1	52610744	T	C	0.1349	0.71	1.00E-200	0	FALSE	reported	1lzes5
GRAMD1C	GRM1C	rs2712339	3	113913896	T	C	0.4054	-0.17	4.17E-65	0.009976702	TRUE	reported	caGyyT
GRAP	GRAP	rs764640269	17	19092836	C	T	0.0696	-0.1	2.88E-10	0.015860711	TRUE	reported	ckzoMa
GRAP2	GRB2-related adapter protein 2	rs148328786	22	39946989	G	A	0.0481	0.15	1.15E-15	0.01872686	TRUE	reported	MshBpU
GRB10	GRB10	rs771965102	7	50750150	T	C	0.0141	-0.27	1.38E-14	0.035073312	TRUE	reported	RaEuMg
GREM1	GREM1	rs2293582	15	32718211	A	G	0.1575	0.82	1.00E-200	0	FALSE	reported	S9jimz
GREM2	GREM2	rs116135446	1	240794633	T	C	0.0367	0.14	5.50E-11	0.021351697	TRUE	reported	7zb7GK
GRN	GRN	rs5848	17	44352876	T	C	0.2556	-0.22	2.04E-119	0.009468686	TRUE	reported	nN1lY6
GSN	Gelsolin	rs10985196	9	121270766	A	C	0.2054	-0.07	1.17E-12	0.009847657	TRUE	reported	pNMoJH
GSR	Glutathione reductase	rs4733505	8	30695913	A	G	0.339	-0.1	1.02E-33	0.008262693	TRUE	reported	7bGaev
GSS	GSHB	rs734111	20	34945933	A	C	0.4135	-0.22	7.59E-16	0.027292909	TRUE	reported	2lDAd8
GSTA1	GST A1-1	rs2608631	6	52761471	G	A	0.3333	-0.37	1.00E-200	0	FALSE	reported	7GrYVl
GSTM1	GST M1-1	rs148490733	1	109699212	A	G	0.2201	0.28	1.62E-24	0.02739861	TRUE	reported	18afKA
GSTM1	GST M1-1	rs398145	1	109702371	A	G	0.1705	0.24	2.51E-51	0.015924598	TRUE	reported	18afKA
GSTM1	GST M1-1	rs6663556	1	109639544	G	C	0.0262	0.29	1.17E-34	0.023617623	TRUE	reported	18afKA
GSTM3	GSTM3-3	rs12045101	1	109725029	T	C	0.2451	0.3	1.00E-200	0.009297673	TRUE	reported	j4yDb5
GSTM3	GSTM3-3	rs141169907	1	109604632	T	C	0.0113	0.24	1.00E-10	0.03711177	TRUE	reported	j4yDb5
GSTM3	GSTM3-3	rs148490733	1	109699212	A	G	0.2201	0.78	1.00E-200	0	FALSE	reported	j4yDb5
GSTM3	GSTM3-3	rs398145	1	109702371	A	G	0.1705	0.23	4.90E-71	0.012906469	TRUE	reported	j4yDb5
GSTM3	GSTM3-3	rs438060	1	109683919	A	T	0.0064	0.38	2.88E-14	0.049977503	TRUE	reported	j4yDb5
GSTM3	GSTM3-3	rs72705225	1	109704237	A	G	0.0397	0.35	2.45E-60	0.021361228	TRUE	reported	j4yDb5
GSTM3	GSTM3-3	rs7513284	1	109936510	T	C	0.3582	-0.05	1.23E-10	0.007769344	TRUE	reported	j4yDb5
GSTM3	GSTM3-3	rs79797822	1	109772031	T	C	0.0858	0.08	1.20E-09	0.013158021	TRUE	reported	j4yDb5
GSTM4	GSTM4	rs148490733	1	109699212	A	G	0.2201	0.52	1.00E-200	0.014834255	TRUE	reported	00dWwe
GSTM4	GSTM4	rs17854972	1	109713505	A	G	0.1261	0.12	5.25E-23	0.012149681	TRUE	reported	00dWwe
GSTM4	GSTM4	rs2269340	1	109629614	C	T	0.0529	0.2	2.19E-29	0.017769848	TRUE	reported	00dWwe
GSTM4	GSTM4	rs641065	1	109666812	A	G	0.4653	0.15	1.17E-85	0.00764761	TRUE	reported	00dWwe
GSTM4	GSTM4	rs6676743	1	109753716	C	T	0.4127	0.05	1.32E-09	0.008243811	TRUE	reported	00dWwe
GSTO1	GST omega-1	rs117928693	10	104258173	C	T	0.0135	0.29	1.62E-12	0.041055242	TRUE	reported	4qBIjU
GSTO1	GST omega-1	rs45596840	10	104268396	A	G	0.3218	-0.82	1.00E-200	0	FALSE	reported	4qBIjU
GSTP1	Glutathione S-transferase Pi	rs1254123	11	67567341	C	T	0.4694	-0.13	1.41E-56	0.008202048	TRUE	reported	6UZiY5
GSTT1	GSTT1	rs5751792	22	24005096	G	A	0.4966	-0.55	4.57E-75	0.030001677	TRUE	reported	NmjsMg
GSTT2B	GSTT2	rs140651348	22	23941532	T	A	0.0538	0.37	2.14E-89	0.0184565	TRUE	reported	ocm325
GSTZ1	MAAI	rs7975	14	77326864	A	G	0.3128	1.15	1.00E-200	0	FALSE	reported	kzC2M1
GUCA2B	GUC2B	rs142901385	1	42157564	CC	ACA	0.0903	0.17	2.51E-35	0.013706174	TRUE	reported	CrRF4x
GUK1	KGUA	rs61825157	1	228111751	T	C	0.0672	0.36	2.57E-108	0.016282716	TRUE	reported	dW5ERD
GUSB	BGLR	rs1218401250	7	65979878	T	C	0.0029	-2.11	1.58E-150	0.080744373	TRUE	reported	ujNADk
GXYLT1	GXLT1	rs824700	12	42056895	A	G	0.4143	-0.1	8.91E-34	0.008254963	TRUE	reported	3Q9lT5
GZMB	Granzyme B	rs78564162	14	24689939	G	A	0.0655	0.16	2.29E-23	0.016064975	TRUE	reported	vA8ww6
GZMK	Granzyme K	rs10471928	5	55002903	T	C	0.4367	-0.14	1.58E-69	0.007943282	TRUE	reported	d9GomN
GZMM	Granzyme M	rs114537924	19	548612	A	G	0.0629	0.11	1.10E-11	0.016192584	TRUE	reported	aaaIpY
H6PD	G6PE	rs11121349	1	9235735	C	G	0.4211	-0.46	1.00E-200	0	FALSE	reported	hc6Bto
H6PD	G6PE	rs75213162	1	9242784	T	C	0.0121	-0.28	2.88E-11	0.042090239	TRUE	reported	hc6Bto
H6PD	G6PE	rs9435171	1	9272201	C	T	0.1205	-0.09	3.47E-10	0.014339671	TRUE	reported	hc6Bto
HADH	HCDH	rs62311449	4	108029993	A	G	0.065	-0.14	5.89E-18	0.016213661	TRUE	reported	w8o77b
HAGH	GLO2	rs11248891	16	1810127	T	C	0.0809	-0.14	4.57E-22	0.014496576	TRUE	reported	O2CUiF
HAGH	GLO2	rs114352351	16	1819986	T	C	0.0179	-0.24	4.90E-15	0.030653263	TRUE	reported	O2CUiF
HAGH	GLO2	rs116869551	16	1826618	T	C	0.139	0.21	6.31E-73	0.011626403	TRUE	reported	O2CUiF
HAMP	LEAP-1	rs185716928	19	35351419	A	G	0.0014	-0.71	3.89E-11	0.107442419	TRUE	reported	gVSL5J
HAPLN1	HPLN1	rs10039191	5	83723226	G	C	0.3347	0.11	6.17E-38	0.00854321	TRUE	reported	NOy6t7
HAPLN1	HPLN1	rs114312496	5	83630705	A	C	0.0317	-0.21	1.62E-19	0.023239802	TRUE	reported	NOy6t7
HAPLN4	HPLN4	rs10403273	19	19262159	G	C	0.1527	0.11	6.92E-25	0.010677786	TRUE	reported	hT74or
HAVCR1	TIM-1	rs13173581	5	157042797	T	C	0.272	-0.37	1.00E-200	0	FALSE	reported	UWWpIY
HAVCR1	TIM-1	rs4704838	5	157056670	G	A	0.4851	0.18	3.80E-106	0.008225699	TRUE	reported	UWWpIY
HAVCR1	TIM-1	rs56084311	5	157055285	G	C	0.0074	-0.62	2.09E-38	0.047843165	TRUE	reported	UWWpIY
HAVCR2	TIMD3	rs6873659	5	157102841	A	G	0.1674	0.65	1.00E-200	0	FALSE	reported	LyXfwQ
HBQ1	HBAT	rs1005364	16	180482	G	C	0.163	-0.12	8.51E-32	0.010226506	TRUE	reported	o1rvzh
HBZ	HBAZ	rs118054833	16	166421	T	G	0.0156	0.56	5.50E-62	0.033705997	TRUE	reported	k4aYXL
HBZ	HBAZ	rs2461286	16	153255	A	G	0.3224	0.74	1.00E-200	0	FALSE	reported	k4aYXL
HDGF	HDGF	rs11264535	1	156752632	C	G	0.2921	-0.08	3.89E-18	0.009214521	TRUE	reported	Aq6vFs
HDGFRP3	HDGR3	rs9919979	15	83080047	A	C	0.0642	0.18	6.76E-29	0.016136101	TRUE	reported	4zp7JG
HDHD2	HDHD2	rs75284103	18	47137207	A	G	0.0459	-0.22	5.89E-31	0.019015658	TRUE	reported	AtjZPK
HDHD3	HDHD3	rs1043836	9	113373918	C	T	0.3704	-0.18	9.77E-100	0.008491001	TRUE	reported	RehM9D
HEBP1	HEBP1	rs10845710	12	13182736	A	G	0.3947	-0.07	1.10E-15	0.008733028	TRUE	reported	SXrDvG
HEBP1	HEBP1	rs12815728	12	12993563	T	C	0.4463	-0.18	6.61E-111	0.008044007	TRUE	reported	SXrDvG
HEBP1	HEBP1	rs1941	12	12975329	G	C	0.0274	-1.37	1.00E-200	0	FALSE	reported	SXrDvG
HEXB	Hexosaminidase B	rs13164140	5	74734513	A	G	0.2706	0.27	7.94E-197	0.009020961	TRUE	reported	vxq0wu
HEXB	Hexosaminidase B	rs820878	5	74685445	T	C	0.0428	-0.46	2.63E-117	0.019978442	TRUE	reported	vxq0wu
HEXIM1	HEXI1	rs4792858	17	45167333	C	A	0.3038	0.09	1.78E-23	0.009013786	TRUE	reported	9MdN52
HEXIM2	HEXI2	rs4792867	17	45172077	T	C	0.2939	0.09	3.89E-25	0.00868979	TRUE	reported	zXRCRx
HFE2	RGM-C	rs75466623	1	146020555	T	C	0.0098	-0.35	5.25E-18	0.040472508	TRUE	reported	lLHLSy
HGD	HGD	rs2042482	3	120675205	A	T	0.2603	-0.12	2.95E-40	0.009034904	TRUE	reported	wHKbgK
HGFAC	HGFA	rs10024987	4	3442190	C	G	0.1238	-0.27	3.24E-117	0.011731055	TRUE	reported	XNtlgX
HGFAC	HGFA	rs114303452	4	3448188	G	A	0.0055	0.64	9.55E-39	0.049159184	TRUE	reported	XNtlgX
HGFAC	HGFA	rs2498323	4	3449382	A	G	0.094	-1.52	1.00E-200	0	FALSE	reported	XNtlgX
HGFAC	HGFA	rs3752440	4	3445027	A	G	0.0669	-0.4	2.88E-157	0.014971005	TRUE	reported	XNtlgX
HGFAC	HGFA	rs4690098	4	3445429	T	C	0.2836	0.31	1.00E-200	0.008314635	TRUE	reported	XNtlgX
HHIP	HHIP	rs11727676	4	144737912	C	T	0.1037	0.24	5.01E-70	0.013567024	TRUE	reported	yqRDdV
HIBCH	HIBCH	rs291466	2	190319749	A	G	0.3892	-0.33	1.00E-200	0	FALSE	reported	LnbLRj
HK2	HXK2	rs3100578	2	74817573	A	G	0.3104	0.06	1.00E-13	0.008063538	TRUE	reported	ulGrJG
HK2	HXK2	rs4853068	2	74883161	T	C	0.4303	-0.06	7.41E-13	0.008366344	TRUE	reported	ulGrJG
HMHA1	HMHA1	rs34593562	19	1083557	G	A	0.4023	-0.07	2.00E-16	0.008513364	TRUE	reported	bUXh92
HMHA1	HMHA1	rs7251797	19	1077986	G	A	0.3543	0.13	1.12E-51	0.008595511	TRUE	reported	bUXh92
HMOX1	HO-1	rs75689278	22	35376664	G	A	0.0375	-0.14	4.57E-10	0.02246048	TRUE	reported	rmQLeJ
HNRNPAB	hnRNP A, B	rs1059367	5	178209198	T	C	0.0796	-0.13	5.37E-18	0.015037217	TRUE	reported	FE5LcP
HOMER2	HOME2	rs1256430	15	82850720	A	G	0.1645	-0.09	3.39E-16	0.011031263	TRUE	reported	u04gW7
HP	HPT	rs12935091	16	71491305	G	A	0.0443	0.13	2.09E-12	0.018496411	TRUE	reported	DiK9SQ
HP	HPT	rs2000999	16	72074194	A	G	0.149	-0.68	3.09E-18	0.078088279	TRUE	reported	DiK9SQ
HP	HPT	rs217184	16	72072066	C	T	0.1835	0.69	1.00E-200	0	FALSE	reported	DiK9SQ
HP	HPT	rs55741258	16	72078581	T	C	0.1813	0.1	8.91E-26	0.009526489	TRUE	reported	DiK9SQ
HP	HPT	rs9302635	16	72110275	C	T	0.1984	0.77	1.00E-200	0	FALSE	reported	DiK9SQ
HP	Haptoglobin, Mixed Type	rs12935091	16	71491305	G	A	0.0443	0.12	4.68E-12	0.017353482	TRUE	reported	01lRgj
HP	Haptoglobin, Mixed Type	rs2000999	16	72074194	A	G	0.149	-0.74	4.79E-22	0.076662229	TRUE	reported	01lRgj
HP	Haptoglobin, Mixed Type	rs217184	16	72072066	C	T	0.1835	0.74	1.00E-200	0	FALSE	reported	01lRgj
HP	Haptoglobin, Mixed Type	rs55741258	16	72078581	T	C	0.1813	0.1	2.09E-25	0.009600341	TRUE	reported	01lRgj
HP	Haptoglobin, Mixed Type	rs9302635	16	72110275	C	T	0.1984	0.83	1.00E-200	0	FALSE	reported	01lRgj
HPCAL1	HPCL1	rs6737972	2	10334724	C	T	0.1725	0.16	8.32E-53	0.010461266	TRUE	reported	VGHJmh
HPGDS	PTGD2	rs72665697	4	94346196	G	A	0.0343	-0.79	1.00E-200	0.021782532	TRUE	reported	XOyjo7
HPGDS	PTGD2	rs7657805	4	94352508	C	T	0.3528	-0.46	1.00E-200	0	FALSE	reported	XOyjo7
HRASLS2	HRSL2	rs4963424	11	63559149	T	A	0.331	-0.05	3.55E-10	0.007971034	TRUE	reported	nT4pkl
HRG	HRG	rs186268843	3	186661567	A	G	0.1676	1.07	1.00E-200	0	FALSE	reported	6kUicY
HRG	HRG	rs6444156	3	186679685	A	G	0.252	-0.34	1.00E-200	0.009952029	TRUE	reported	6kUicY
HRSP12	Ribonuclease UK114	rs2447507	8	98114724	T	C	0.4199	0.14	2.63E-43	0.010146601	TRUE	reported	8ewmtb
HS6ST1	H6ST1	rs840870	2	128308686	G	T	0.4317	0.15	1.95E-78	0.008000163	TRUE	reported	CSntvl
HS6ST1	H6ST1	rs840873	2	128309506	C	T	0.0381	-0.19	1.91E-18	0.021682694	TRUE	reported	CSntvl
HS6ST3	H6ST3	rs9562027	13	96110589	T	A	0.4069	0.1	8.71E-31	0.008668683	TRUE	reported	rsEbZ7
HSD17B14	DHB14	rs147540796	19	48794238	T	C	0.0559	0.12	8.91E-13	0.016791823	TRUE	reported	LruJe5
HSD17B14	DHB14	rs35299026	19	48815123	A	G	0.0538	-0.16	3.02E-19	0.017841248	TRUE	reported	LruJe5
HSD17B14	DHB14	rs675590	19	48876620	T	C	0.2803	-0.06	4.17E-10	0.009603724	TRUE	reported	LruJe5
HSP90B1	Endoplasmin	rs2583264	12	103945832	C	T	0.307	0.72	1.00E-200	0	FALSE	reported	d3PrQJ
HSPA13	STCH	rs2822638	21	14372785	C	T	0.2251	0.11	1.51E-30	0.009575102	TRUE	reported	2q4AFG
HSPB1	HSP 27	rs59882870	7	76009103	A	G	0.1606	0.17	2.51E-56	0.01075032	TRUE	reported	wblSvv
HSPC159	LEGL	rs78459351	2	64366325	A	G	0.0461	0.16	3.47E-17	0.01898065	TRUE	reported	eFt70N
HSPE1	HSP 10	rs768477167	2	197503236	G	A	5.00E-04	-0.96	9.77E-10	0.157040203	TRUE	reported	yCxTdg
HSPG2	Perlecan	rs2229475	1	21855402	T	C	0.0606	0.51	2.29E-191	0.017283603	TRUE	reported	KH4mwD
HTATIP2	HTAI2	rs10437608	11	20364060	G	A	0.4908	-0.55	1.00E-200	0	FALSE	reported	BCbOoh
HTN3	HIS3	rs62322489	4	70380070	A	T	0.0538	-0.13	3.80E-14	0.017178503	TRUE	reported	rfzRKB
HTRA1	HTRA1	rs56249597	10	122535227	A	G	0.1052	-0.1	2.29E-14	0.013100752	TRUE	reported	AWhB3q
HTRA1	HTRA1	rs61871680	10	122310940	A	G	0.1954	0.11	7.08E-26	0.0104575	TRUE	reported	AWhB3q
HYAL1	HYAL1	rs113603579	3	50303331	T	G	0.0096	-0.32	2.24E-15	0.04036658	TRUE	reported	z16kpD
HYAL1	HYAL1	rs116482870	3	50302191	T	C	0.0477	-0.24	1.45E-36	0.019002593	TRUE	reported	z16kpD
IBSP	BSP	rs2616262	4	87802058	T	G	0.4876	-0.09	3.55E-31	0.00775007	TRUE	reported	Xtvsb8
ICAM1	sICAM-1	rs5498	19	10285007	G	A	0.4669	-1.14	1.00E-200	0	FALSE	reported	QJgZL7
ICAM4	ICAM4	rs5030377	19	10282558	G	A	0.4268	-0.09	4.37E-28	0.008190757	TRUE	reported	rY5SKH
ICAM5	sICAM-5	rs147255904	19	10280921	T	A	0.0562	0.23	5.50E-34	0.018924573	TRUE	reported	c3s9bG
ICAM5	sICAM-5	rs281439	19	10289434	G	C	0.2083	-0.81	1.00E-200	0	FALSE	reported	c3s9bG
ICOSLG	B7-H2	rs56124762	21	44238591	G	A	0.254	-0.08	4.27E-18	0.009225657	TRUE	reported	wHZJz9
IDH1	IDH	rs34599179	2	208243577	C	T	0.0076	-1.07	1.66E-115	0.046838522	TRUE	reported	Omr9kz
IDH1	IDH	rs73070958	2	208251325	T	C	0.0598	-0.36	1.74E-103	0.016665489	TRUE	reported	Omr9kz
IDI1	IDI1	rs4880758	10	1039632	G	C	0.0687	-0.11	6.17E-11	0.01682045	TRUE	reported	o3mY1s
IDI2	IDI2	rs1044261	10	1019770	T	C	0.0592	-0.19	1.70E-28	0.017159018	TRUE	reported	T85tsq
IDI2	IDI2	rs61830965	10	1015706	C	T	0.4695	0.14	4.57E-70	0.007911777	TRUE	reported	T85tsq
IDUA	IDUA	rs11248061	4	987108	A	C	0.4754	0.12	6.46E-12	0.017469297	TRUE	reported	bHUqOV
IDUA	IDUA	rs115435541	4	990916	A	G	0.0622	-0.15	7.94E-15	0.019308794	TRUE	reported	bHUqOV
IDUA	IDUA	rs147498923	4	987955	T	C	0.0062	0.58	1.05E-34	0.047199453	TRUE	reported	bHUqOV
IDUA	IDUA	rs201682298	4	1002470	T	C	0.0251	0.39	7.41E-54	0.02524087	TRUE	reported	bHUqOV
IDUA	IDUA	rs73219733	4	1019846	T	C	0.1044	-0.19	4.90E-34	0.015621252	TRUE	reported	bHUqOV
IFI16	IP16	rs2518563	1	159090179	C	T	0.1851	-0.09	1.58E-19	0.009957141	TRUE	reported	d7gUTs
IFIT3	CIG49	rs10509571	10	89332801	A	T	0.2638	-0.09	7.41E-24	0.008936446	TRUE	reported	r6pWpj
IFNAR1	IFN-a, b R1	rs1058867	21	33297076	G	A	0.3895	-0.17	1.58E-91	0.008378626	TRUE	reported	DtuoAW
IFNAR1	IFN-a, b R1	rs2257167	21	33343393	C	G	0.1194	-0.76	1.00E-200	0	FALSE	reported	DtuoAW
IFNGR1	IFN-g R1	rs9389484	6	137208790	T	C	0.239	-0.08	1.07E-15	0.009977082	TRUE	reported	1QxYdW
IFNLR1	CRF2-12	rs139958347	1	24187233	C	G	0.0478	-0.44	1.41E-119	0.018924485	TRUE	reported	02MfYB
IGDCC4	IGDC4	rs10851748	15	65377317	C	G	0.0934	0.1	4.27E-13	0.013799101	TRUE	reported	FkbsAb
IGDCC4	IGDC4	rs191927852	15	65493359	T	G	0.0099	0.71	1.55E-68	0.040581724	TRUE	reported	FkbsAb
IGDCC4	IGDC4	rs72741249	15	65723681	A	G	0.072	0.17	6.31E-28	0.015518471	TRUE	reported	FkbsAb
IGDCC4	IGDC4	rs8034057	15	65497092	A	G	0.0987	-0.32	1.66E-122	0.013594943	TRUE	reported	FkbsAb
IGF1R	IGF-I sR	rs2872060	15	98956264	T	G	0.476	-0.06	2.09E-13	0.008171098	TRUE	reported	6t4rRH
IGF1R	IGF-I sR	rs80262698	15	98649306	T	C	0.127	-0.08	4.57E-11	0.012150147	TRUE	reported	6t4rRH
IGF2R	IGF-II receptor	rs3777399	6	160092761	A	G	0.1078	0.59	1.00E-200	0	FALSE	reported	ndD4G8
IGF2R	IGF-II receptor	rs58986421	6	159967124	T	C	0.1404	-0.12	1.20E-22	0.012253194	TRUE	reported	ndD4G8
IGF2R	IGF-II receptor	rs600324	6	160098244	T	C	0.1493	-0.29	1.58E-130	0.011929869	TRUE	reported	ndD4G8
IGFALS	IGFALS	rs143008659	16	1792939	T	G	0.0227	-0.19	7.94E-11	0.029223258	TRUE	reported	J8GuSL
IGFALS	IGFALS	rs9923699	16	1794111	T	C	0.3015	-0.14	7.08E-55	0.008973336	TRUE	reported	J8GuSL
IGFBP1	IGFBP-1	rs3828998	7	45889209	C	T	0.3879	-0.08	3.63E-21	0.008472097	TRUE	reported	8JdiCv
IGFBP2	IGFBP-2	rs4674100	2	216615701	A	G	0.2564	-0.06	1.70E-09	0.009959634	TRUE	reported	xO9HVq
IGFBP3	IGFBP-3	rs145188037	7	45914866	A	G	0.0176	1.03	1.00E-200	0.031150347	TRUE	reported	9H9l9R
IGFBP3	IGFBP-3	rs700750	7	46713893	C	A	0.3572	-0.14	3.47E-64	0.008276505	TRUE	reported	9H9l9R
IGFBP4	IGFBP-4	rs4890114	17	40447297	G	A	0.4529	0.06	5.50E-12	0.008705552	TRUE	reported	sNb24D
IGFBP5	IGFBP-5	rs7598172	2	216813276	G	T	0.499	0.05	2.51E-10	0.007903575	TRUE	reported	r6rNFe
IGFBP7	IGFBP-7	rs11573021	4	57110321	A	G	0.22	-0.09	1.86E-17	0.010585634	TRUE	reported	Yi4dlt
IGFBP7	IGFBP-7	rs1718860	4	57083351	G	A	0.2947	0.3	1.00E-200	0.009137554	TRUE	reported	Yi4dlt
IGFLR1	TM149	rs12459634	19	35739273	C	T	0.1415	-0.63	1.00E-200	0	FALSE	reported	XYLDUF
IGFLR1	TM149	rs34485834	19	35749630	G	T	0.0867	0.22	4.17E-55	0.014070501	TRUE	reported	XYLDUF
IGLL1	IGLL1	rs139571703	22	23573433	T	C	0.0329	-0.96	1.00E-200	0	FALSE	reported	UfG7sC
IGLL1	IGLL1	rs6001573	22	22246595	A	G	0.2552	-0.13	5.01E-41	0.009691426	TRUE	reported	UfG7sC
IGLL1	IGLL1	rs9624216	22	23580365	A	G	0.0971	-0.6	1.00E-200	0	FALSE	reported	UfG7sC
IGLON5	IGLO5	rs148108087	19	51278201	A	G	0.0534	0.2	3.16E-29	0.017821352	TRUE	reported	d9prE6
IGLON5	IGLO5	rs273631	19	51307802	T	C	0.0645	-0.11	2.75E-11	0.016518634	TRUE	reported	d9prE6
IGLON5	IGLO5	rs7246422	19	51309159	C	T	0.4287	0.12	5.89E-43	0.008733945	TRUE	reported	d9prE6
IGSF3	IGSF3	rs143770903	1	116577113	A	C	0.0193	0.27	1.58E-19	0.029871423	TRUE	reported	2NG344
IGSF3	IGSF3	rs6703791	1	116579508	C	T	0.1876	0.07	1.12E-09	0.01149235	TRUE	reported	2NG344
IGSF8	IGSF8	rs12408242	1	160092144	C	T	0.1798	0.16	7.24E-56	0.010160906	TRUE	reported	IcsL9K
IHH	ihh	rs765353859	2	219041190	G	A	0.0039	-0.79	1.38E-31	0.067560472	TRUE	reported	2cGREt
IL10RB	IL-10 Rb	rs2834167	21	33268483	G	A	0.2598	-0.06	5.89E-10	0.00968775	TRUE	reported	JmmdE3
IL10RB	IL-10 Rb	rs4455239	21	33281729	C	T	0.4347	0.07	3.80E-18	0.008060276	TRUE	reported	JmmdE3
IL12B	IL-12 p40	rs10043720	5	159340325	A	G	0.3151	-0.41	1.00E-200	0	FALSE	reported	Oo5Lrf
IL12B	IL-12 p40	rs3213120	5	159316100	T	C	0.025	-0.68	1.29E-143	0.026649266	TRUE	reported	Oo5Lrf
IL12RB1	IL-12 Rb1	rs429774	19	18075942	C	T	0.3049	-0.08	3.47E-20	0.008692422	TRUE	reported	JTA3LW
IL13RA1	IL-13 Ra1	rs2430199	X	118808160	G	T	0.2854	0.12	5.25E-34	0.009870634	TRUE	reported	lT2rqx
IL15RA	IL-15 Ra	rs12260233	10	5958446	C	T	0.4599	-0.11	1.58E-31	0.009416606	TRUE	reported	lBvHWv
IL15RA	IL-15 Ra	rs4749859	10	5978057	A	G	0.0951	0.51	1.00E-200	0.014324636	TRUE	reported	lBvHWv
IL15RA	IL-15 Ra	rs8177681	10	5967364	T	C	0.1263	0.1	1.45E-11	0.014807629	TRUE	reported	lBvHWv
IL15RA	IL-15 Ra	rs8177683	10	5966995	T	C	0.3861	0.4	1.00E-200	0	FALSE	reported	lBvHWv
IL16	IL-16	rs17875523	15	81304211	T	C	0.0869	-1.06	1.00E-200	0	FALSE	reported	FqeFHq
IL16	IL-16	rs859	15	81308981	G	A	0.2748	-0.07	1.17E-16	0.008448366	TRUE	reported	FqeFHq
IL17B	IL-17B	rs6887452	5	149404204	G	T	0.2366	0.07	1.10E-15	0.008733028	TRUE	reported	PimzVX
IL17RA	IL-17 sR	rs2241047	22	17105693	C	G	0.4821	-0.97	1.00E-200	0	FALSE	reported	ub1dEb
IL17RA	IL-17 sR	rs2302519	22	17104551	T	C	0.4506	-0.54	1.00E-200	0	FALSE	reported	ub1dEb
IL17RA	IL-17 sR	rs5994154	22	17062592	G	A	0.27	-0.09	4.90E-30	0.007904291	TRUE	reported	ub1dEb
IL17RD	IL-17 RD	rs6809523	3	57099110	G	A	0.267	0.24	2.95E-89	0.011981374	TRUE	reported	wSsNjq
IL18BP	IL-18 BPa	rs548617381	11	71700749	T	C	0.0044	-0.39	9.12E-10	0.06368289	TRUE	reported	PmoZSd
IL18R1	IL-18 Ra	rs13014644	2	102354903	T	G	0.0865	-0.29	2.34E-99	0.013706599	TRUE	reported	R9Mv1g
IL18RAP	IL-18 Rb	rs4851010	2	102439667	T	A	0.3258	0.08	1.05E-21	0.008357586	TRUE	reported	7XmoEM
IL1R1	IL-1 sRI	rs4851533	2	102035208	G	A	0.4295	-0.14	1.29E-64	0.008248111	TRUE	reported	W49ojA
IL1R1	IL-1 sRI	rs7588201	2	102129816	C	A	0.2798	-0.19	3.02E-97	0.00907904	TRUE	reported	W49ojA
IL1R2	IL-1 sRII	rs4851521	2	101993894	T	C	0.429	-0.41	1.00E-200	0	FALSE	reported	TVxcOu
IL1R2	IL-1 sRII	rs78013647	2	101813907	C	T	0.0881	-0.12	6.92E-15	0.015412348	TRUE	reported	TVxcOu
IL1RAP	IL-1 R AcP	rs1024949	3	190629943	C	T	0.0807	-0.12	2.57E-18	0.013747352	TRUE	reported	wr6Msz
IL1RAP	IL-1 R AcP	rs2885373	3	190628679	T	C	0.1427	1.42	1.00E-200	0	FALSE	reported	wr6Msz
IL1RAP	IL-1 R AcP	rs3773984	3	190561353	C	T	0.0708	0.24	3.39E-67	0.013857703	TRUE	reported	wr6Msz
IL1RAP	IL-1 R AcP	rs67249092	3	190639782	G	A	0.1709	-0.28	1.51E-188	0.00956052	TRUE	reported	wr6Msz
IL1RL1	IL-1 R4	rs13020553	2	102315366	G	C	0.4186	-0.43	1.00E-200	0	FALSE	reported	ceFVQg
IL1RL2	IL-1Rrp2	rs3917265	2	102162001	T	C	0.44	0.16	2.40E-83	0.008272322	TRUE	reported	KCBH3o
IL1RL2	IL-1Rrp2	rs4851552	2	102185873	A	G	0.0666	-0.2	2.82E-33	0.016640105	TRUE	reported	KCBH3o
IL1RN	IL-1Ra	rs55709272	2	113109711	C	T	0.4887	-0.18	1.55E-111	0.008020849	TRUE	reported	2YpqYN
IL1RN	IL-1Ra	rs6743376	2	113074756	C	A	0.3678	0.12	6.17E-39	0.009193784	TRUE	reported	2YpqYN
IL20RA	IL-20 Ra	rs1167852	6	137017711	A	T	0.2638	0.06	6.03E-12	0.008722143	TRUE	reported	oTFJlB
IL22	IL-22	rs139977220	12	68267650	A	G	0.0523	0.13	1.55E-12	0.018387432	TRUE	reported	fVclnw
IL22RA2	IL-22BP	rs3914899	6	137314077	C	T	0.3287	0.06	1.23E-10	0.009323212	TRUE	reported	abpuaq
IL22RA2	IL-22BP	rs7749390	6	137219233	G	A	0.3517	0.11	1.78E-38	0.008480216	TRUE	reported	abpuaq
IL27RA	TCCR	rs28630982	19	14016597	G	A	0.2507	-0.08	2.09E-14	0.010464343	TRUE	reported	xIFjO1
IL27RA	TCCR	rs35026308	19	14042481	C	T	0.1688	-1.02	1.00E-200	0	FALSE	reported	xIFjO1
IL27RA	TCCR	rs76543168	19	14050824	T	C	0.0149	0.29	5.62E-19	0.032587079	TRUE	reported	xIFjO1
IL2RA	IL-2 sRa	rs12722489	10	6060049	T	C	0.2254	-0.06	4.27E-12	0.008660404	TRUE	reported	Vc3h5c
IL2RB	IL-2 sRb	rs228953	22	37135396	A	G	0.4752	0.1	4.57E-32	0.008484137	TRUE	reported	l6bRST
IL2RB	IL-2 sRb	rs229492	22	37164552	T	C	0.1541	-0.07	9.55E-10	0.011443974	TRUE	reported	l6bRST
IL5RA	IL-5 Ra	rs17878498	3	3111246	T	G	0.2753	-0.23	5.13E-57	0.01445337	TRUE	reported	B5lZcx
IL5RA	IL-5 Ra	rs340827	3	3066046	A	G	0.4646	0.2	2.75E-123	0.008469477	TRUE	reported	B5lZcx
IL5RA	IL-5 Ra	rs3762761	3	3089903	A	G	0.1133	-0.09	3.47E-10	0.014339671	TRUE	reported	B5lZcx
IL5RA	IL-5 Ra	rs3804790	3	3108029	C	A	0.1344	-0.42	5.13E-67	0.024284449	TRUE	reported	B5lZcx
IL5RA	IL-5 Ra	rs55865625	3	3066596	G	C	0.0735	-0.12	3.24E-12	0.017223866	TRUE	reported	B5lZcx
IL5RA	IL-5 Ra	rs7625369	3	3038768	A	G	0.2058	-0.11	7.76E-25	0.010689282	TRUE	reported	B5lZcx
IL5RA	IL-5 Ra	rs76538500	3	2920489	C	T	0.2004	-0.06	1.41E-09	0.00991073	TRUE	reported	B5lZcx
IL5RA	IL-5 Ra	rs77400868	3	3109280	G	A	0.1532	0.55	1.00E-200	0	FALSE	reported	B5lZcx
IL6R	IL-6 sRa	rs12083537	1	154408627	G	A	0.2291	-0.18	7.76E-109	0.00812153	TRUE	reported	V3N3RM
IL6R	IL-6 sRa	rs12126142	1	154452980	A	G	0.4148	1.01	1.00E-200	0	FALSE	reported	V3N3RM
IL6R	IL-6 sRa	rs140604580	1	154301165	T	C	0.0339	-0.14	3.09E-13	0.019203328	TRUE	reported	V3N3RM
IL6ST	gp130, soluble	rs7730934	5	55970684	A	G	0.1236	0.37	1.38E-188	0.012632189	TRUE	reported	UDiwK6
IMPAD1	IMPA3	rs1442120	8	57060572	A	G	0.0986	0.16	3.16E-34	0.013116263	TRUE	reported	qlyQVz
IMPAD1	IMPA3	rs3739364	8	56960589	C	T	0.0991	-0.22	3.02E-51	0.014609349	TRUE	reported	qlyQVz
INHBB	Inhibin bB chain	rs11682902	2	120461280	A	G	0.0952	0.08	1.38E-09	0.013206223	TRUE	reported	BiwqmQ
INHBB	Inhibin bB chain	rs17050272	2	120548864	A	G	0.4176	0.34	1.00E-200	0	FALSE	reported	BiwqmQ
INHBC	INHBC	rs3809113	12	57454925	C	G	0.2757	0.1	3.39E-27	0.009258024	TRUE	reported	DbayV0
INPP5B	I5P2	rs139477416	1	37827489	G	C	0.1253	-0.3	1.95E-134	0.012157703	TRUE	reported	GhBaD4
INPP5B	I5P2	rs28477803	1	37933022	C	T	0.2689	0.1	4.79E-25	0.00967386	TRUE	reported	GhBaD4
INSL5	INSL5	rs11809759	1	66804222	G	A	0.4512	0.06	1.55E-12	0.008486507	TRUE	reported	H2heJO
INSR	IR	rs1799815	19	7125508	A	G	0.0521	-0.17	1.70E-18	0.019371645	TRUE	reported	0B11jK
IRAK4	IRAK4	rs189288511	12	44781843	T	A	0.0026	-0.49	1.45E-10	0.07643083	TRUE	reported	vG0VmL
IRF3	IRF-3	rs10415576	19	49661133	C	T	0.3847	-0.07	8.51E-18	0.008146661	TRUE	reported	dc6m0I
ISG15	UCRP	rs1921	1	1014228	A	G	0.4572	0.31	1.00E-200	0.008206009	TRUE	reported	PCmlKm
ISG15	UCRP	rs2465124	1	1013855	G	A	0.0141	-0.65	4.27E-79	0.034518889	TRUE	reported	PCmlKm
ISLR2	ISLR2	rs4887134	15	74317938	A	T	0.3653	0.23	4.68E-158	0.008586506	TRUE	reported	PX3RFQ
ISLR2	ISLR2	rs7163410	15	74121570	C	A	0.0141	-0.22	4.37E-10	0.035254277	TRUE	reported	PX3RFQ
ISOC1	ISOC1	rs2526256	5	128919363	C	T	0.3903	0.16	5.37E-86	0.008140943	TRUE	reported	EypKOd
ISOC1	ISOC1	rs42265	5	129068533	G	A	0.4985	0.06	7.59E-13	0.008370023	TRUE	reported	EypKOd
ITGA2	Integrin alpha-2	rs181769	5	52981625	C	A	0.3151	0.09	1.48E-28	0.008118885	TRUE	reported	sAREvW
ITIH1	ITI heavy chain H1	rs1042779	3	52786995	G	A	0.3891	-0.51	1.00E-200	0	FALSE	reported	YuKMdy
ITIH2	ITI heavy chain H2	rs77938199	10	7700504	G	A	0.0659	1.01	1.00E-200	0	FALSE	reported	kVdxhV
ITIH3	ITIH3	rs2071044	3	52813585	T	C	0.4673	0.48	1.00E-200	0	FALSE	reported	HgMa7C
ITIH3	ITIH3	rs56009954	3	52795591	C	T	0.0743	-0.21	3.98E-45	0.014897133	TRUE	reported	HgMa7C
ITIH3	ITIH3	rs74320783	3	52802517	A	G	0.0169	-1.06	1.00E-200	0.029240496	TRUE	reported	HgMa7C
ITIH4	ITI heavy chain H4	rs77347777	3	52814191	T	C	0.0872	-0.21	6.92E-45	0.014938528	TRUE	reported	1ML8wm
ITIH5	ITIH5	rs10795553	10	7565338	A	G	0.2648	0.2	1.48E-96	0.009591665	TRUE	reported	3gKS1z
ITIH5	ITIH5	rs11255202	10	7580148	A	T	0.245	-0.08	8.51E-14	0.010720753	TRUE	reported	3gKS1z
ITIH5	ITIH5	rs12572683	10	7610458	G	A	0.2564	-0.3	1.00E-200	0.00971208	TRUE	reported	3gKS1z
ITIH5	ITIH5	rs12761343	10	7667407	C	G	0.3443	-0.34	1.00E-200	0.009153278	TRUE	reported	3gKS1z
ITIH5	ITIH5	rs146145005	10	7593272	T	C	0.0184	-0.24	2.75E-15	0.030373729	TRUE	reported	3gKS1z
ITIH5	ITIH5	rs36056263	10	7579912	G	T	0.0068	-0.94	5.01E-77	0.050602517	TRUE	reported	3gKS1z
ITIH5	ITIH5	rs41298373	10	7580046	A	G	0.0937	0.2	1.74E-42	0.014640305	TRUE	reported	3gKS1z
ITIH5	ITIH5	rs7070826	10	7663137	T	A	0.3602	0.13	1.91E-47	0.0089848	TRUE	reported	3gKS1z
ITLN1	Omentin	rs11578752	1	160875699	C	T	0.345	0.08	1.07E-17	0.00933926	TRUE	reported	Nk2FOl
ITPA	Inosine triphosphatase	rs1127354	20	3213196	A	C	0.0831	-1.33	1.00E-200	0	FALSE	reported	XkX6VJ
ITPA	Inosine triphosphatase	rs41281856	20	3204528	T	A	0.152	-0.12	2.63E-24	0.011796492	TRUE	reported	XkX6VJ
ITPKA	IP3KA	rs316617	15	41503702	C	T	0.3779	0.07	4.27E-18	0.00807245	TRUE	reported	q1RhOW
IVD	IVD	rs12902310	15	40423228	C	T	0.3621	0.11	3.24E-41	0.008180679	TRUE	reported	0xRNpH
JAG1	JAG1	rs2423507	20	10633691	G	C	0.3393	0.07	1.51E-16	0.008479267	TRUE	reported	06NvGQ
JUND	jun-D	rs10406080	19	18291332	C	G	0.3487	0.06	6.76E-13	0.008351676	TRUE	reported	BxJOn4
KCNAB2	KCAB2	rs806109	1	5992521	G	A	0.2151	-0.08	6.61E-17	0.009576415	TRUE	reported	IqJHZ1
KDELC2	KDEL2	rs4533001	11	108561745	G	A	0.1191	-0.15	7.94E-35	0.012184624	TRUE	reported	LR2Hlb
KDELC2	KDEL2	rs74911261	11	108486410	A	G	0.02	-1.02	1.00E-200	0.02855355	TRUE	reported	LR2Hlb
KDR	VEGF sR2	rs116530298	4	55100592	A	G	0.0105	0.35	7.59E-20	0.038381624	TRUE	reported	hzh1oL
KDR	VEGF sR2	rs2305948	4	55113391	T	C	0.0709	0.3	3.47E-80	0.015820515	TRUE	reported	hzh1oL
KDR	VEGF sR2	rs34231037	4	55106779	G	A	0.0229	-0.89	1.00E-200	0.027121392	TRUE	reported	hzh1oL
KDR	VEGF sR2	rs9284955	4	55136950	T	C	0.2353	-0.1	9.77E-22	0.010439198	TRUE	reported	hzh1oL
KIAA1161	K1161	rs4879780	9	34367518	A	G	0.3862	-0.12	7.08E-51	0.007998712	TRUE	reported	dCxNBG
KIAA1467	K1467	rs117172138	12	13040880	T	C	0.0201	0.52	1.12E-78	0.027690526	TRUE	reported	AwWU6z
KIAA1549L	K154L	rs10742301	11	33646975	G	A	0.4182	0.17	2.75E-93	0.008297536	TRUE	reported	qqAukg
KIAA1549L	K154L	rs2753408	11	33378145	A	G	0.4799	-0.32	1.00E-200	0	FALSE	reported	qqAukg
KIR2DL2	KI2L2	rs11667854	19	54761378	G	C	0.2945	0.05	7.24E-10	0.008116017	TRUE	reported	1ba5HT
KIR2DL3	KI2L3	rs34167846	19	54756064	T	A	0.2757	0.46	1.00E-200	0	FALSE	reported	xNWfPI
KIR2DL4	KI2L4	rs604077	19	54809941	T	C	0.2961	0.15	1.82E-52	0.009840285	TRUE	reported	xGJMAp
KIR2DS2	KI2S2	rs1951435	19	54740379	A	C	0.4509	-0.36	1.00E-200	0	FALSE	reported	wHmptx
KIR2DS2	KI2S2	rs2365247	19	54767155	T	C	0.1663	-0.17	1.05E-47	0.011716054	TRUE	reported	wHmptx
KIR3DS1	KI3S1	rs62124099	19	54819067	G	A	0.1759	0.08	1.15E-14	0.010360453	TRUE	reported	uQR2Qd
KIRREL2	KIRR2	rs619833	19	35853604	A	G	0.0424	-0.26	9.77E-37	0.020536118	TRUE	reported	BIpmEc
KIRREL2	KIRR2	rs77056012	19	35855466	T	C	0.0607	-0.21	1.29E-34	0.017112806	TRUE	reported	BIpmEc
KL	KLOTHO	rs10467359	13	32955126	G	A	0.0403	-0.32	6.92E-53	0.020906144	TRUE	reported	Mws27O
KL	KLOTHO	rs12429937	13	32997615	T	A	0.2215	0.07	9.77E-11	0.010818445	TRUE	reported	Mws27O
KL	KLOTHO	rs73176817	13	33018175	C	T	0.1078	0.19	2.09E-46	0.013283727	TRUE	reported	Mws27O
KL	KLOTHO	rs73176836	13	33041401	C	T	0.1792	0.16	1.05E-45	0.011275045	TRUE	reported	Mws27O
KLB	KLOTB	rs12233688	4	39411290	T	C	0.3676	0.06	1.17E-13	0.008086708	TRUE	reported	FH2ocq
KLB	KLOTB	rs2687968	4	39450812	C	A	0.4833	-0.12	5.75E-18	0.013893189	TRUE	reported	FH2ocq
KLB	KLOTB	rs3102166	4	39432148	A	G	0.0223	0.16	6.76E-10	0.025925264	TRUE	reported	FH2ocq
KLB	KLOTB	rs35372803	4	39446966	T	C	0.0596	-0.64	1.00E-200	0.017047868	TRUE	reported	FH2ocq
KLC1	KLC1	rs12884809	14	103628983	A	G	0.3519	0.09	1.35E-24	0.008791348	TRUE	reported	yLhoU9
KLK10	kallikrein 10	rs11666870	19	51095412	A	G	0.4884	-0.06	3.24E-11	0.00904239	TRUE	reported	Bu7xU3
KLK10	kallikrein 10	rs11669237	19	51030161	G	C	0.3621	-0.07	5.62E-15	0.008960436	TRUE	reported	Bu7xU3
KLK10	kallikrein 10	rs1701958	19	50973459	G	C	0.1051	0.2	3.63E-35	0.016163418	TRUE	reported	Bu7xU3
KLK10	kallikrein 10	rs2569454	19	51019947	T	C	0.417	-0.61	1.00E-200	0	FALSE	reported	Bu7xU3
KLK10	kallikrein 10	rs28588574	19	51129414	C	T	0.2708	-0.07	9.55E-11	0.010812632	TRUE	reported	Bu7xU3
KLK10	kallikrein 10	rs56915529	19	51132488	T	C	0.3297	0.12	1.70E-41	0.008892894	TRUE	reported	Bu7xU3
KLK10	kallikrein 10	rs7255834	19	51018620	C	T	0.0729	0.53	1.00E-200	0.016832077	TRUE	reported	Bu7xU3
KLK11	Kallikrein 11	rs1048328	19	51024108	A	G	0.0643	-1.48	1.00E-200	0	FALSE	reported	xpO80x
KLK11	Kallikrein 11	rs117268623	19	51024714	T	C	0.0173	-0.27	7.59E-18	0.031374584	TRUE	reported	xpO80x
KLK11	Kallikrein 11	rs62117662	19	51026121	A	G	0.1991	0.12	1.26E-31	0.010255494	TRUE	reported	xpO80x
KLK12	kallikrein 12	rs3745540	19	51031874	A	G	0.4185	0.14	4.17E-63	0.008349131	TRUE	reported	me4wl5
KLK13	kallikrein 13	rs11883135	19	51106074	A	G	0.2397	-0.1	2.29E-21	0.010536428	TRUE	reported	srx20x
KLK13	kallikrein 13	rs2569471	19	51052328	T	C	0.2914	-0.07	8.51E-13	0.009786572	TRUE	reported	srx20x
KLK13	kallikrein 13	rs2691247	19	51065590	A	C	0.0582	-0.34	2.09E-75	0.018503564	TRUE	reported	srx20x
KLK13	kallikrein 13	rs3760739	19	51035305	T	G	0.3502	-0.44	1.00E-200	0	FALSE	reported	srx20x
KLK13	kallikrein 13	rs7253169	19	51071215	A	G	0.1363	0.13	4.68E-24	0.01285054	TRUE	reported	srx20x
KLK14	kallikrein 14	rs117229324	19	51082721	T	C	0.0258	-0.59	1.91E-103	0.027318267	TRUE	reported	AH7qJO
KLK14	kallikrein 14	rs118089616	19	51085640	C	G	0.0169	-0.28	5.01E-16	0.034520133	TRUE	reported	AH7qJO
KLK14	kallikrein 14	rs17658926	19	51081153	A	G	0.2115	0.19	5.25E-77	0.01022953	TRUE	reported	AH7qJO
KLK14	kallikrein 14	rs2569441	19	51011366	T	C	0.4191	-0.1	8.13E-32	0.008519259	TRUE	reported	AH7qJO
KLK14	kallikrein 14	rs2691271	19	51092303	G	C	0.2183	-0.19	7.08E-46	0.013363292	TRUE	reported	AH7qJO
KLK14	kallikrein 14	rs34093024	19	51092294	C	T	0.1173	-0.19	4.79E-40	0.014344418	TRUE	reported	AH7qJO
KLK14	kallikrein 14	rs3760739	19	51035305	T	G	0.3502	-0.06	7.76E-11	0.009223486	TRUE	reported	AH7qJO
KLK3	PSA	rs2659051	19	50842312	C	G	0.1779	-0.07	1.74E-10	0.010966824	TRUE	reported	9ZhXYU
KLK7	Kallikrein 7	rs11084044	19	50995386	A	T	0.0267	0.17	3.98E-10	0.027179265	TRUE	reported	SW3oFG
KLK7	Kallikrein 7	rs1624358	19	50983919	T	G	0.0854	-0.53	1.00E-200	0.015211805	TRUE	reported	SW3oFG
KLK7	Kallikrein 7	rs1654558	19	50992453	T	C	0.1871	0.08	4.79E-12	0.011574453	TRUE	reported	SW3oFG
KLK7	Kallikrein 7	rs268883	19	50976847	T	C	0.34	-0.14	5.75E-55	0.008965737	TRUE	reported	SW3oFG
KLK7	Kallikrein 7	rs56021438	19	50981325	A	G	0.3059	-0.15	1.78E-58	0.009303876	TRUE	reported	SW3oFG
KLK8	kallikrein 8	rs10425377	19	51019746	C	G	0.252	0.08	3.89E-13	0.011020318	TRUE	reported	O5gXEH
KLK8	kallikrein 8	rs1122466	19	50988208	G	A	0.0359	-0.5	1.48E-108	0.022589413	TRUE	reported	O5gXEH
KLK8	kallikrein 8	rs2659091	19	50943274	A	G	0.3955	-0.07	5.75E-17	0.00836305	TRUE	reported	O5gXEH
KLK8	kallikrein 8	rs74705037	19	51001552	A	G	0.0271	0.86	1.00E-200	0.025406724	TRUE	reported	O5gXEH
KLKB1	Prekallikrein	rs4253305	4	186252537	G	A	0.412	0.4	1.00E-200	0	FALSE	reported	FzIUyq
KLKB1	Prekallikrein	rs4253331	4	186257981	C	T	0.073	-0.19	1.51E-29	0.016832847	TRUE	reported	FzIUyq
KLRB1	KLRB1	rs1135816	12	9598073	G	A	0.3782	-0.23	5.37E-177	0.008108405	TRUE	reported	voms3h
KNG1	Kininostatin	rs5030062	3	186736391	C	A	0.3555	0.24	7.59E-178	0.008440463	TRUE	reported	PKQTGd
KNG1	Kininostatin	rs58005713	3	186748163	C	G	0.0708	-0.15	1.38E-21	0.015717439	TRUE	reported	PKQTGd
KNG1	Kininogen, HMW	rs1656939	3	186714955	A	T	0.4855	0.11	1.51E-37	0.008589585	TRUE	reported	ZATyLa
KNG1	Kininogen, HMW	rs2304456	3	186727263	G	T	0.122	0.34	2.19E-168	0.012292656	TRUE	reported	ZATyLa
KNG1	Kininogen	rs5030062	3	186736391	C	A	0.3555	0.36	1.00E-200	0	HMW	Two Chain	FALSE
KNG1	Kininogen	rs5030095	3	186743560	C	G	0.1132	-0.37	3.72E-156	0.013897958	HMW	Two Chain	TRUE
KPNA6	IMA7	rs140904849	1	31977167	T	C	0.0279	0.18	8.71E-14	0.024131504	TRUE	reported	vnSUUL
KREMEN1	KREM1	rs2205771	22	29098605	A	G	0.1746	0.21	1.26E-83	0.010838808	TRUE	reported	8OSF6L
KRT1	Keratin-1	rs641621	12	52519122	T	G	0.2322	-0.08	1.29E-16	0.009668073	TRUE	reported	bA5jgg
KRT20	Keratin 20	rs4796667	17	41522464	T	C	0.3592	0.06	1.70E-12	0.00850189	TRUE	reported	z6y57Y
KRT5	K2C5	rs11170164	12	52519884	T	C	0.0867	-0.13	1.62E-18	0.014804871	TRUE	reported	6Xr3dw
KRT5	K2C5	rs641615	12	52519125	T	G	0.2322	-0.16	1.82E-61	0.009672179	TRUE	reported	6Xr3dw
KYNU	KYNU	rs12477146	2	143036245	A	G	0.2079	-0.46	1.00E-200	0	FALSE	reported	u2xLuz
KYNU	KYNU	rs78189771	2	142878213	G	A	0.0207	0.25	1.82E-18	0.02851298	TRUE	reported	u2xLuz
LAG3	LAG-3	rs2301333	12	6771830	A	G	0.0594	0.13	1.02E-13	0.017478145	TRUE	reported	AcPC2k
LAG3	LAG-3	rs3782735	12	6775910	G	A	0.3827	-0.13	7.94E-52	0.008582618	TRUE	reported	AcPC2k
LAG3	LAG-3	rs7488113	12	6771308	T	G	0.0248	-0.17	1.26E-09	0.027994815	TRUE	reported	AcPC2k
LAMC2	Laminin gamma-2	rs111923356	1	183256309	C	T	0.027	-0.27	5.75E-29	0.024173106	TRUE	reported	xUBR4v
LAMC2	Laminin gamma-2	rs12025707	1	183196834	G	A	0.1195	-0.28	3.80E-116	0.01222241	TRUE	reported	xUBR4v
LAMC2	Laminin gamma-2	rs2276543	1	183186170	A	G	0.2397	0.62	1.00E-200	0	FALSE	reported	xUBR4v
LANCL1	LANC1	rs3856343	2	210471107	A	C	0.4979	-0.07	3.72E-17	0.008312009	TRUE	reported	PrQ5Pl
LAP3	LAP	rs13147018	4	17601722	G	A	0.1563	-0.07	2.09E-10	0.011015591	TRUE	reported	IfTqH9
LARGE	LARGE	rs3210587	22	33920089	A	G	0.3441	0.11	4.90E-40	0.008305747	TRUE	reported	clZApP
LAYN	Layilin	rs4938792	11	111550211	C	T	0.3765	-0.05	3.31E-10	0.007957406	TRUE	reported	OtVPcy
LBP	LBP	rs1780617	20	38345754	G	A	0.1482	0.11	2.04E-20	0.011878876	TRUE	reported	DLInOc
LBP	LBP	rs2232613	20	38369011	T	C	0.0989	-1.05	1.00E-200	0	FALSE	reported	DLInOc
LBP	LBP	rs5741819	20	38371029	C	A	0.0915	0.3	2.40E-102	0.013966528	TRUE	reported	DLInOc
LCN1	LCN1	rs56307603	9	135514751	C	T	0.1513	-0.09	9.55E-17	0.010829997	TRUE	reported	grt6Dv
LCN2	Lipocalin 2	rs3814526	9	128148408	G	A	0.0394	-0.15	4.90E-13	0.020752326	TRUE	reported	YZjMsz
LCP1	L-plastin	rs7990889	13	46117262	G	C	0.2809	-0.13	1.17E-45	0.00916619	TRUE	reported	nErhPV
LCT	LPH	rs4988235	2	135851076	G	A	0.1707	-1.05	1.00E-200	0	FALSE	reported	GrCDRb
LDHA	LDHA	rs111294128	11	18390175	G	A	0.0275	-0.25	1.95E-23	0.025061232	TRUE	reported	WA9dDx
LDHB	LDH-H 1	rs74626198	12	21543317	C	T	0.0447	-0.18	1.78E-20	0.01940727	TRUE	reported	W8pU2j
LDLRAP1	ARH	rs61776821	1	25559037	A	G	0.4939	0.08	1.91E-19	0.008870578	TRUE	reported	BadT33
LDLRAP1	ARH	rs75446219	1	25551001	T	C	0.0321	0.27	4.79E-29	0.02413777	TRUE	reported	BadT33
LEAP2	LEAP2	rs12515756	5	132903188	C	T	0.1644	0.4	1.00E-200	0.010853602	TRUE	reported	DqBfnc
LECT2	LECT2	rs11750675	5	135976312	T	C	0.0675	0.1	1.20E-09	0.016447527	TRUE	reported	I03tlE
LECT2	LECT2	rs2428665	5	135977944	A	T	0.4706	-0.44	1.00E-200	0	FALSE	reported	I03tlE
LECT2	LECT2	rs62623707	5	135952943	G	A	0.0555	-1.39	1.00E-200	0	FALSE	reported	I03tlE
LEFTY2	Lefty-A	rs360059	1	225889432	A	G	0.3981	-0.71	1.00E-200	0	FALSE	reported	HSGoXj
LEFTY2	Lefty-A	rs75753793	1	225930636	T	C	0.0506	-0.18	8.51E-22	0.018762626	TRUE	reported	HSGoXj
LEFTY2	Lefty-A	rs77157663	1	225924245	C	T	0.0768	0.12	6.03E-13	0.016666894	TRUE	reported	HSGoXj
LEP	Leptin	rs774055408	7	128254624	A	C	0.0021	-0.65	6.31E-12	0.094580138	TRUE	reported	58sZOS
LEPR	sLeptin R	rs12069188	1	65593340	T	G	0.2011	0.06	1.58E-10	0.009379439	TRUE	reported	kZjytu
LEPR	sLeptin R	rs61781309	1	65617112	A	G	0.1696	-1.39	1.00E-200	0	FALSE	reported	kZjytu
LEPR	sLeptin R	rs6697315	1	65527873	C	T	0.3535	-0.11	5.13E-65	0.00646011	TRUE	reported	kZjytu
LGALS2	Galectin-2	rs5756736	22	37574182	G	A	0.4375	0.21	3.24E-148	0.008099411	TRUE	reported	vB9U6t
LGALS3	Galectin-3	rs118083722	14	55129494	A	G	0.0889	-0.57	1.00E-200	0	FALSE	reported	5EzPCk
LGALS3BP	LG3BP	rs3826311	17	78975444	C	T	0.2027	0.2	4.79E-81	0.01048956	TRUE	reported	CWU2nt
LGALS3BP	LG3BP	rs4789938	17	78898328	G	A	0.1747	-0.09	3.63E-16	0.011042563	TRUE	reported	CWU2nt
LGALS3BP	LG3BP	rs566419452	17	78975177	T	G	0.0111	-0.63	9.12E-50	0.042476192	TRUE	reported	CWU2nt
LGALS3BP	LG3BP	rs60653700	17	78979651	T	C	0.0173	0.45	3.16E-39	0.034343112	TRUE	reported	CWU2nt
LGALS4	Galectin-4	rs883394	19	38714973	T	C	0.4753	-0.05	3.98E-11	0.007570274	TRUE	reported	rJf6MT
LGALS8	Galectin-8	rs370852798	1	236543605	T	C	0.0031	-0.53	1.35E-14	0.068821307	TRUE	reported	ScyV9k
LGALS9	LEG9	rs9896600	17	27655521	G	A	0.235	-0.14	1.07E-46	0.009756369	TRUE	reported	hJf7SD
LGMN	LGMN	rs2236264	14	92732735	T	C	0.1531	-0.16	1.12E-43	0.011544831	TRUE	reported	AoO3bo
LGMN	LGMN	rs4904971	14	92666593	G	T	0.1054	-0.12	5.01E-18	0.013867861	TRUE	reported	AoO3bo
LGMN	LGMN	rs72701845	14	92750678	A	G	0.0244	0.4	1.05E-51	0.026439779	TRUE	reported	AoO3bo
LGR4	LGR4	rs7937312	11	27334555	A	C	0.0119	0.35	1.05E-20	0.037508711	TRUE	reported	eVZsGX
LHB	LSHB	rs79785970	19	49014074	G	C	0.1274	-0.44	1.00E-200	0.011778045	TRUE	reported	lB2zzK
LIFR	LIF sR	rs2561821	5	38488072	A	C	0.4008	-0.27	8.13E-44	0.019449454	TRUE	reported	tmXFA6
LIFR	LIF sR	rs7729320	5	38725047	G	A	0.479	-0.1	1.95E-31	0.008573487	TRUE	reported	tmXFA6
LILRA2	LIRA2	rs12972210	19	54626202	A	G	0.0468	0.4	2.51E-36	0.031780599	TRUE	reported	aS2TGr
LILRA2	LIRA2	rs141795960	19	54572099	C	T	0.0659	0.8	1.00E-200	0.022662521	TRUE	reported	aS2TGr
LILRA2	LIRA2	rs28384501	19	54573651	A	T	0.4066	0.12	9.77E-45	0.008551185	TRUE	reported	aS2TGr
LILRA2	LIRA2	rs79346487	19	54572919	A	G	0.0216	0.18	3.09E-12	0.025811797	TRUE	reported	aS2TGr
LILRA3	LIRA3	rs13347079	19	54281073	C	T	0.2284	-0.13	5.01E-35	0.010528269	TRUE	reported	1t6TTl
LILRA3	LIRA3	rs1645788	19	54297564	G	A	0.2165	-1.23	1.00E-200	0	FALSE	reported	1t6TTl
LILRA3	LIRA3	rs1761451	19	54305226	T	C	0.4891	-0.17	3.63E-53	0.011076079	TRUE	reported	1t6TTl
LILRA3	LIRA3	rs380731	19	54255708	T	C	0.2528	0.24	3.02E-150	0.009192865	TRUE	reported	1t6TTl
LILRA3	LIRA3	rs73055456	19	54290727	C	G	0.1199	-0.2	6.92E-51	0.013329828	TRUE	reported	1t6TTl
LILRA3	LIRA3	rs73055464	19	54299381	A	G	0.0419	-0.22	1.05E-22	0.022432225	TRUE	reported	1t6TTl
LILRA3	LIRA3	rs75814910	19	54301205	A	C	0.0526	0.14	1.86E-13	0.019026026	TRUE	reported	1t6TTl
LILRA3	LIRA3	rs77777983	19	54226365	G	C	0.1775	-0.16	1.38E-47	0.011041306	TRUE	reported	1t6TTl
LILRA4	LIRA4	rs10418607	19	54346074	C	A	0.4124	-0.13	2.75E-48	0.008903299	TRUE	reported	FnPmIe
LILRA4	LIRA4	rs143095464	19	54305397	G	A	0.0109	-0.63	5.13E-50	0.042365969	TRUE	reported	FnPmIe
LILRA4	LIRA4	rs2241385	19	54338295	C	T	0.3357	0.11	5.25E-29	0.009841097	TRUE	reported	FnPmIe
LILRA4	LIRA4	rs2287826	19	54351651	A	G	0.0706	0.14	1.66E-15	0.01757811	TRUE	reported	FnPmIe
LILRA4	LIRA4	rs35407007	19	54339147	A	G	0.0641	-0.32	1.91E-74	0.017529924	TRUE	reported	FnPmIe
LILRA5	LIRA5	rs3848620	19	54283564	T	C	0.337	0.12	7.08E-43	0.008742435	TRUE	reported	95Utjf
LILRA5	LIRA5	rs56086323	19	54225157	T	C	0.1774	-0.08	7.76E-13	0.011164943	TRUE	reported	95Utjf
LILRA5	LIRA5	rs651279	19	54302487	C	T	0.2913	-0.36	1.00E-200	0	FALSE	reported	95Utjf
LILRA6	LIRA6	rs112312277	19	54202976	T	G	0.0663	0.56	1.00E-200	0.016361612	TRUE	reported	YFHPcb
LILRA6	LIRA6	rs117257285	19	54244526	T	A	0.0169	0.9	1.00E-200	0.029716425	TRUE	reported	YFHPcb
LILRA6	LIRA6	rs117376661	19	54239024	G	C	0.0474	-0.62	3.39E-95	0.029950159	TRUE	reported	YFHPcb
LILRA6	LIRA6	rs12460589	19	54298694	T	C	0.0147	0.28	1.35E-20	0.03009366	TRUE	reported	YFHPcb
LILRA6	LIRA6	rs17841906	19	54231177	T	G	0.1368	-0.24	9.55E-75	0.013120353	TRUE	reported	YFHPcb
LILRA6	LIRA6	rs199865602	19	54220507	A	G	0.0825	1.51	1.00E-200	0	FALSE	reported	YFHPcb
LILRA6	LIRA6	rs2361797	19	54249685	A	G	0.4222	0.35	1.41E-37	0.027319064	TRUE	reported	YFHPcb
LILRA6	LIRA6	rs410852	19	54296519	C	T	0.3311	0.06	4.68E-11	0.00911735	TRUE	reported	YFHPcb
LILRA6	LIRA6	rs429539	19	54248765	T	C	0.3014	0.22	2.75E-17	0.026015362	TRUE	reported	YFHPcb
LILRA6	LIRA6	rs4405671	19	54225910	T	C	0.1778	0.38	1.00E-200	0.011285983	TRUE	reported	YFHPcb
LILRA6	LIRA6	rs635711	19	54244919	T	G	0.4653	-0.34	1.00E-200	0	FALSE	reported	YFHPcb
LILRA6	LIRA6	rs7260457	19	54230309	C	G	0.4397	0.09	2.95E-16	0.011008765	TRUE	reported	YFHPcb
LILRB1	ILT-2	rs112988186	19	54637391	C	T	0.0578	0.53	1.00E-200	0.015791368	TRUE	reported	v2BNrt
LILRB1	ILT-2	rs138131257	19	54572135	G	A	0.0659	-1.61	1.00E-200	0	FALSE	reported	v2BNrt
LILRB1	ILT-2	rs377556	19	54286629	T	C	0.1993	0.1	8.51E-27	0.009331356	TRUE	reported	v2BNrt
LILRB1	ILT-2	rs8101073	19	54610373	G	A	0.3203	0.18	3.24E-102	0.008385347	TRUE	reported	v2BNrt
LILRB2	ILT-4	rs34756386	19	54248358	G	C	0.4104	0.06	1.58E-11	0.008902202	TRUE	reported	2sbfJp
LILRB2	ILT-4	rs383925	19	54279666	T	C	0.1948	-1.03	1.00E-200	0	FALSE	reported	2sbfJp
LILRB2	ILT-4	rs3848616	19	54282847	G	A	0.228	0.13	1.15E-31	0.011102705	TRUE	reported	2sbfJp
LILRB3	LIRB3	rs11668526	19	54245208	C	T	0.4026	0.7	1.00E-200	0	FALSE	reported	X8FxRY
LILRB3	LIRB3	rs117376661	19	54239024	G	C	0.0474	0.36	8.51E-81	0.018911095	TRUE	reported	X8FxRY
LILRB3	LIRB3	rs11881993	19	54228477	T	C	0.4256	0.28	1.00E-200	0.008353877	TRUE	reported	X8FxRY
LILRB3	LIRB3	rs3745410	19	54217027	G	A	0.0662	1.64	1.00E-200	0	FALSE	reported	X8FxRY
LILRB3	LIRB3	rs73062686	19	54170745	A	G	0.107	-0.11	4.68E-21	0.011682002	TRUE	reported	X8FxRY
LILRB3	LIRB3	rs79016353	19	54247294	A	G	0.0634	0.24	1.74E-50	0.016061351	TRUE	reported	X8FxRY
LILRB5	LIRB5	rs12986064	19	54251270	T	C	0.492	0.49	1.00E-200	0	FALSE	reported	vVFvvM
LILRB5	LIRB5	rs1802057	19	54250725	C	T	0.0222	-0.52	4.90E-51	0.034604734	TRUE	reported	vVFvvM
LINGO1	LIGO1	rs62007781	15	77734259	A	G	0.386	0.06	3.98E-13	0.008268787	TRUE	reported	8YQiDk
LIPN	LIPN	rs10509554	10	88766035	T	C	0.3239	0.78	1.00E-200	0	FALSE	reported	NrXKWv
LIPN	LIPN	rs41284092	10	88778153	T	G	0.0019	-0.71	1.20E-17	0.083014574	TRUE	reported	NrXKWv
LMAN2L	LMA2L	rs72809827	2	96725216	T	C	0.3277	0.12	2.63E-49	0.008129764	TRUE	reported	yLyuar
LOXL3	LOXL3	rs138457055	2	74417751	C	T	0.0152	-0.21	2.82E-10	0.033288668	TRUE	reported	yY0WuC
LOXL3	LOXL3	rs17010021	2	74534412	A	T	0.059	-0.22	6.92E-37	0.017339621	TRUE	reported	yY0WuC
LPO	PERL	rs7219860	17	58243910	A	G	0.2635	-0.29	1.00E-200	0.00946347	TRUE	reported	dcQ90I
LRIG1	LRIG1	rs12494775	3	66823681	A	G	0.1814	0.06	1.29E-10	0.009333361	TRUE	reported	5ALIaB
LRIG1	LRIG1	rs2306272	3	66384219	C	T	0.3278	-0.67	1.00E-200	0	FALSE	reported	5ALIaB
LRIG1	LRIG1	rs78867020	3	66423240	A	G	0.0739	-0.1	7.76E-12	0.014613762	TRUE	reported	5ALIaB
LRIG3	LRIG3	rs11172841	12	58958650	C	A	0.2331	0.28	7.76E-135	0.011330092	TRUE	reported	A5wV9M
LRIG3	LRIG3	rs1497237	12	58763470	C	T	0.3822	-0.06	2.29E-11	0.008973747	TRUE	reported	A5wV9M
LRP10	LRP10	rs117221168	14	22937095	A	G	0.0475	0.19	3.98E-24	0.018752327	TRUE	reported	nCyh2Q
LRP11	LRP11	rs13205080	6	149716438	T	C	0.0633	0.35	5.01E-108	0.015852044	TRUE	reported	djaF7j
LRP11	LRP11	rs60226016	6	149860466	C	T	0.0044	0.66	2.57E-30	0.05768081	TRUE	reported	djaF7j
LRP11	LRP11	rs9479094	6	149725083	T	C	0.3358	0.39	1.00E-200	0.011344233	TRUE	reported	djaF7j
LRP12	LRP12	rs6993770	8	105569300	T	A	0.2245	-0.06	5.13E-10	0.00965388	TRUE	reported	rrcd70
LRP4	LRP4	rs2306029	11	46871557	T	C	0.4455	0.42	1.00E-200	0	FALSE	reported	OL37Oi
LRP8	LRP8	rs6677126	1	53241157	C	T	0.3073	0.08	2.14E-13	0.010899371	TRUE	reported	2bhMqs
LRPAP1	RAP	rs1054661	4	3494214	C	T	0.3487	-0.08	4.07E-20	0.00870882	TRUE	reported	Aw6Mzp
LRPAP1	RAP	rs1800493	4	3514832	T	C	0.0101	-0.81	1.66E-93	0.039487805	TRUE	reported	Aw6Mzp
LRRC15	LRC15	rs4974524	3	194349729	T	G	0.2836	-0.18	2.24E-78	0.00960396	TRUE	reported	jBj0pK
LRRC15	LRC15	rs58182031	3	194366591	A	G	0.1179	0.46	1.00E-200	0.01284494	TRUE	reported	jBj0pK
LRRC32	LRC32	rs1320646	11	76659003	T	C	0.2685	0.07	4.27E-13	0.009659371	TRUE	reported	YS46bK
LRRC4B	LRC4B	rs10445580	19	50559871	T	C	0.3312	0.06	1.05E-12	0.008422039	TRUE	reported	mfY3Lu
LRRC4B	LRC4B	rs145038996	19	50082811	A	G	0.0492	0.15	3.89E-16	0.018423164	TRUE	reported	mfY3Lu
LRRTM4	LRRT4	rs1922804	2	77467668	A	T	0.3135	-0.05	6.61E-10	0.008096871	TRUE	reported	VgZqVj
LSAMP	LSAMP	rs1541871	3	116383969	T	C	0.1514	-0.2	7.41E-70	0.011319977	TRUE	reported	QjICfJ
LSAMP	LSAMP	rs77970771	3	116241748	T	G	0.0917	0.09	2.04E-10	0.01415502	TRUE	reported	QjICfJ
LTBP4	LTBP4	rs112009052	19	40593595	A	T	0.016	-0.25	3.24E-14	0.032944524	TRUE	reported	0SlSjl
LTF	Lactoferrin	rs5015750	3	46457913	A	G	0.0866	0.18	8.32E-38	0.014004958	TRUE	reported	xUsrjl
LTF	Lactoferrin	rs61740470	3	46450495	T	C	0.0081	-1.11	6.46E-133	0.045243888	TRUE	reported	xUsrjl
LTF	Lactoferrin	rs6441993	3	46445841	A	G	0.2481	0.08	3.02E-16	0.009788894	TRUE	reported	xUsrjl
LUM	Lumican	rs10459147	12	91015895	T	C	0.0302	-0.18	3.39E-14	0.023738735	TRUE	reported	DwmEJ2
LUM	Lumican	rs142086573	12	90914869	T	C	0.0187	0.28	2.04E-20	0.03023714	TRUE	reported	DwmEJ2
LUM	Lumican	rs7296835	12	91065283	T	C	0.073	0.1	3.80E-11	0.015124933	TRUE	reported	DwmEJ2
LUM	Lumican	rs77751442	12	91091238	T	G	0.0189	-0.38	6.46E-38	0.02952106	TRUE	reported	DwmEJ2
LY75	LY75	rs111964402	2	159793945	C	T	0.0491	-0.18	7.59E-13	0.02511007	TRUE	reported	IoygUq
LY75	LY75	rs41264207	2	159850564	T	C	0.0676	-0.19	1.00E-23	0.018921217	TRUE	reported	IoygUq
LY75	LY75	rs62175229	2	159821048	C	T	0.4491	-0.34	1.00E-200	0.009349608	TRUE	reported	IoygUq
LY75	LY75	rs77363656	2	159736378	T	C	0.0186	-0.49	9.55E-98	0.023353195	TRUE	reported	IoygUq
LY9	LY9	rs2271967	1	160817915	C	T	0.2104	0.36	1.86E-80	0.018951969	TRUE	reported	sqPRUs
LYPD3	LYPD3	rs11666797	19	43458246	A	C	0.1842	-0.1	1.78E-18	0.01140182	TRUE	reported	625ulN
LYPD3	LYPD3	rs35681564	19	43455236	A	G	0.2078	0.14	7.59E-45	0.00996364	TRUE	reported	625ulN
LYPLAL1	LYPL1	rs75060212	1	219172269	G	T	0.1337	0.15	1.41E-36	0.011874917	TRUE	reported	5Od2h6
LYVE1	LYVE1	rs10840450	11	10631879	A	G	0.4474	0.09	1.02E-24	0.008768474	TRUE	reported	IUEyJw
LYVE1	LYVE1	rs116055980	11	10597218	G	A	0.0491	0.42	5.13E-106	0.019205281	TRUE	reported	IUEyJw
LYVE1	LYVE1	rs76318574	11	10506171	C	T	0.0243	0.34	6.03E-36	0.027163017	TRUE	reported	IUEyJw
LYZ	Lysozyme	rs1800973	12	69350234	A	C	0.0518	0.33	1.62E-75	0.017945924	TRUE	reported	5kBbtQ
LYZ	Lysozyme	rs317626	12	69327979	G	A	0.051	-0.14	1.20E-14	0.018144588	TRUE	reported	5kBbtQ
LYZ	Lysozyme	rs4761234	12	69338325	C	T	0.486	-0.49	1.00E-200	0	FALSE	reported	5kBbtQ
LZIC	LZIC	rs4265433	1	10065497	A	G	0.0224	-0.17	2.63E-10	0.026902405	TRUE	reported	WNatIn
MAD1L1	MD1L1	rs143579216	7	2225428	A	G	0.0032	0.54	5.13E-14	0.071726456	TRUE	reported	3MdhdE
MAGI2	MAGI2	rs10260483	7	79470338	A	G	0.4991	0.23	3.24E-161	0.008500849	TRUE	reported	Za2gKR
MAGI2	MAGI2	rs59169073	7	79428907	C	T	0.1597	0.57	1.00E-200	0	FALSE	reported	Za2gKR
MAN1A2	MA1A2	rs41296190	1	117522919	A	G	0.0191	-0.34	1.45E-29	0.030111138	TRUE	reported	LAmCg4
MAN1A2	MA1A2	rs61807776	1	117537918	C	T	0.225	0.12	4.27E-30	0.010527927	TRUE	reported	LAmCg4
MAN1A2	MA1A2	rs73013841	1	117312289	T	C	0.112	-0.3	7.76E-110	0.013473001	TRUE	reported	LAmCg4
MAN1C1	MA1C1	rs11247595	1	25682168	T	C	0.4547	0.19	2.75E-117	0.008252681	TRUE	reported	4et4TB
MAN1C1	MA1C1	rs116631146	1	25783807	A	G	0.1208	-0.19	9.77E-48	0.013090139	TRUE	reported	4et4TB
MAN1C1	MA1C1	rs2982316	1	25676094	A	G	0.2136	0.07	2.57E-12	0.010000841	TRUE	reported	4et4TB
MAN1C1	MA1C1	rs3738454	1	25747033	A	T	0.0297	0.28	8.32E-31	0.024263978	TRUE	reported	4et4TB
MAN2B2	MA2B2	rs11943337	4	6600251	G	C	0.4217	0.77	1.00E-200	0	FALSE	reported	NcZUXt
MANBA	MANBA	rs223492	4	102753951	C	G	0.3402	0.44	1.00E-200	0	FALSE	reported	2rQTG2
MANBA	MANBA	rs4648104	4	102610834	C	G	0.0503	-0.15	2.45E-18	0.017173945	TRUE	reported	2rQTG2
MANEA	MANEA	rs4571572	6	95556947	T	C	0.184	0.07	1.82E-13	0.009509041	TRUE	reported	C5iJJ6
MANEA	MANEA	rs9387890	6	95634708	A	C	0.1216	-0.2	1.95E-15	0.025174667	TRUE	reported	C5iJJ6
MANEA	MANEA	rs9488739	6	95584084	T	C	0.1107	-0.32	1.00E-200	0.010539708	TRUE	reported	C5iJJ6
MANF	ARMET	rs1383251	3	51329409	G	A	0.1328	-0.09	3.09E-13	0.012344997	TRUE	reported	4Ibd43
MANSC1	MANS1	rs3825259	12	12343701	G	A	0.0955	0.38	2.69E-166	0.013825985	TRUE	reported	nPGJIs
MANSC4	MANS4	rs10771360	12	27752728	T	C	0.4691	-0.08	1.32E-20	0.008595928	TRUE	reported	TDT0Ke
MANSC4	MANS4	rs12370269	12	27771725	G	A	0.217	0.57	1.00E-200	0	FALSE	reported	TDT0Ke
MAP1LC3A	MLP3A	rs6059848	20	34454238	T	C	0.4949	0.05	1.86E-10	0.007846455	TRUE	reported	TEU4Vp
MAPK12	MK12	rs3817818	22	50260902	C	G	0.4274	0.22	3.02E-153	0.008342785	TRUE	reported	KRdGZi
MAPK12	MK12	rs5771284	22	50256841	A	C	0.3036	-0.07	1.23E-15	0.008748485	TRUE	reported	KRdGZi
MAPK12	MK12	rs75847948	22	50251936	A	G	0.0175	0.22	3.24E-12	0.031577088	TRUE	reported	KRdGZi
MAPK13	MK13	rs10447396	6	36145821	A	G	0.2445	0.12	7.08E-36	0.009596763	TRUE	reported	SyY0EH
MAPK3	ERK-1	rs3809627	16	30091839	A	C	0.4224	0.08	6.92E-11	0.012265391	TRUE	reported	MA2J7f
MAPK8	MK08	rs1997365	10	48299932	C	A	0.2919	-0.06	2.29E-10	0.009463042	TRUE	reported	ZaJy7a
MAPK9	JNK2	rs11744336	5	180279870	T	C	0.0257	0.17	1.66E-10	0.026604349	TRUE	reported	RpurG6
MAPK9	JNK2	rs3763131	5	180307312	C	T	0.2005	0.18	1.12E-75	0.009778069	TRUE	reported	RpurG6
MAPKAPK2	MAPK2	rs4256810	1	206717104	C	T	0.2736	0.18	5.50E-84	0.009270013	TRUE	reported	D9APwO
MAPKAPK2	MAPK2	rs56906512	1	206671484	T	C	0.0536	-0.13	6.92E-13	0.018103227	TRUE	reported	D9APwO
MAPRE1	MARE1	rs20654	20	32830490	G	A	0.3116	-0.07	3.98E-14	0.009257286	TRUE	reported	PoWYnh
MAPRE2	MARE2	rs3786314	18	35140225	G	A	0.4566	-0.15	1.20E-73	0.008262818	TRUE	reported	MDoEvy
MARK3	MARK3	rs11160753	14	103541163	C	T	0.2807	-0.06	1.78E-10	0.00940533	TRUE	reported	7lJgfx
MASP1	MASP3	rs4455312	3	187244238	A	C	0.3215	0.06	1.51E-10	0.009369141	TRUE	reported	KPYwEk
MATN2	MATN2	rs17831160	8	98033638	A	G	0.015	0.3	5.13E-18	0.034680182	TRUE	reported	RcfkB4
MATN2	MATN2	rs34302865	8	97932698	C	G	0.0273	0.26	4.17E-26	0.024601283	TRUE	reported	RcfkB4
MATN2	MATN2	rs78548919	8	98052647	T	C	0.1966	0.14	4.37E-40	0.010564058	TRUE	reported	RcfkB4
MATN2	MATN2	rs8879	8	97852095	A	G	0.2	-0.07	9.55E-11	0.010812632	TRUE	reported	RcfkB4
MATN3	MATN3	rs146536863	2	19941062	T	G	0.0061	-0.35	4.07E-13	0.04825532	TRUE	reported	mgMAW7
MATN3	MATN3	rs2006707	2	20009857	C	T	0.1139	-0.13	1.58E-28	0.011733824	TRUE	reported	mgMAW7
MATN3	MATN3	rs52826764	2	20005780	T	C	0.0252	-1.28	1.00E-200	0	FALSE	reported	mgMAW7
MATN4	MATN4	rs2284272	20	45015390	C	T	0.1702	0.17	1.15E-55	0.010815989	TRUE	reported	txinCN
MATN4	MATN4	rs9784191	20	45310450	G	A	0.2551	-0.25	1.15E-160	0.009256059	TRUE	reported	txinCN
MAX	MAX	rs8181938	14	65088994	G	A	0.3942	-0.18	1.41E-106	0.008208778	TRUE	reported	qTo2j8
MBL2	MBL	rs1031101	10	52773600	G	A	0.1374	-0.49	1.00E-200	0	FALSE	reported	T41siq
MBL2	MBL	rs1800451	10	52771466	T	C	0.0129	-1.48	1.00E-200	0	FALSE	reported	T41siq
MBL2	MBL	rs2384046	10	52776080	T	G	0.2141	-0.9	1.00E-200	0.026791465	TRUE	reported	T41siq
MBL2	MBL	rs5030737	10	52771482	A	G	0.0526	-0.77	1.00E-200	0	FALSE	reported	T41siq
MCEE	MCEE	rs6740268	2	71118834	G	T	0.175	-0.08	6.46E-16	0.009900525	TRUE	reported	raG8Uh
MCEMP1	MCEM1	rs1047286	19	6713251	A	G	0.2407	-0.06	1.45E-11	0.008884577	TRUE	reported	KgbVoy
MCF2L	MCF2L	rs3011487	13	112924107	C	T	0.4849	0.21	6.92E-149	0.008080915	TRUE	reported	aqtoMR
MCTS1	MCTS1	rs148197434	X	120606129	A	G	0.0036	0.54	7.59E-18	0.062749167	TRUE	reported	x9Rjeh
MDGA1	MDGA1	rs146513610	6	37697712	A	G	0.073	0.17	2.57E-30	0.014857178	TRUE	reported	KXm5Mk
MDGA1	MDGA1	rs4510661	6	38197490	A	C	0.4595	-0.05	1.91E-13	0.00679785	TRUE	reported	KXm5Mk
MDGA1	MDGA1	rs9349050	6	37695848	T	C	0.4736	1.06	1.00E-200	0	FALSE	reported	KXm5Mk
MDGA2	MDGA2	rs10150632	14	47862336	C	T	0.4613	-0.2	1.48E-134	0.008101466	TRUE	reported	BRV09F
MDGA2	MDGA2	rs117071810	14	47667883	A	C	0.0524	0.46	1.95E-127	0.019154886	TRUE	reported	BRV09F
MDGA2	MDGA2	rs11846619	14	48400311	A	G	0.0412	0.77	1.00E-200	0	FALSE	reported	BRV09F
MDGA2	MDGA2	rs12589514	14	47621214	G	A	0.2419	-0.1	7.94E-25	0.009719623	TRUE	reported	BRV09F
MDGA2	MDGA2	rs1956335	14	47841523	T	C	0.1207	0.47	3.89E-137	0.018855826	TRUE	reported	BRV09F
MDK	Midkine	rs112845927	11	46311786	A	G	0.0916	-0.11	1.15E-13	0.014819541	TRUE	reported	HMKJTo
MDK	Midkine	rs77817298	11	46506102	A	G	0.015	0.38	1.45E-28	0.034273368	TRUE	reported	HMKJTo
MENT	CA056	rs75072401	1	151008307	T	A	0.0149	-0.26	4.68E-16	0.032021295	TRUE	reported	tMeMwE
MET	Met	rs10435378	7	116785439	G	A	0.4402	-0.13	3.39E-55	0.008307376	TRUE	reported	4BFx3y
MET	Met	rs1858830	7	116672385	G	C	0.4273	-0.12	1.29E-43	0.008664826	TRUE	reported	4BFx3y
MET	Met	rs79326908	7	116730957	G	A	0.0234	0.25	8.13E-20	0.027437983	TRUE	reported	4BFx3y
METAP1	METAP1	rs7676259	4	99021498	A	G	0.387	0.06	4.17E-15	0.007643556	TRUE	reported	dunai6
METTL24	MET24	rs2334321	6	110246206	A	G	0.0928	-0.16	3.72E-31	0.013782576	TRUE	reported	lXf6Cz
METTL24	MET24	rs4947065	6	110344779	T	C	0.0821	-0.17	6.03E-34	0.0139964	TRUE	reported	lXf6Cz
MFAP2	MFAP2	rs9435730	1	16979408	G	A	0.1719	-0.21	2.34E-14	0.02752228	TRUE	reported	6P5jpa
MFAP2	MFAP2	rs9435732	1	16981663	T	C	0.2355	-0.14	6.46E-28	0.01278235	TRUE	reported	6P5jpa
MFAP4	MFAP4	rs1054206	17	19384106	C	G	0.2036	-0.16	6.76E-57	0.010065464	TRUE	reported	fnSlqU
MFAP4	MFAP4	rs139356332	17	19385973	C	G	0.0246	-0.65	1.74E-130	0.026743524	TRUE	reported	fnSlqU
MFGE8	MFGM	rs34239095	15	88912537	G	C	0.282	0.26	6.76E-179	0.009116647	TRUE	reported	kGW0xl
MGAT1	MGAT1	rs634501	5	180791668	A	G	0.258	-0.06	2.82E-12	0.008587997	TRUE	reported	S6TLlQ
MGAT2	MGAT2	rs7519	14	49621035	T	C	0.4515	-0.13	1.26E-59	0.00798275	TRUE	reported	hqxrps
MGAT4B	MGT4B	rs112938505	5	179806172	A	G	0.0171	-1.23	1.00E-200	0	FALSE	reported	wNylaL
MGAT4B	MGT4B	rs60291142	5	179818093	A	G	0.0552	0.12	4.90E-13	0.016601861	TRUE	reported	wNylaL
MGP	MGP	rs7294636	12	14901082	A	G	0.3741	-0.25	1.58E-193	0.008424424	TRUE	reported	ZsdQyF
MIA	MIA	rs10407351	19	40743470	C	T	0.4846	0.06	1.48E-13	0.008120153	TRUE	reported	smcjaa
MIF	MIF	rs2739338	22	23954943	T	C	0.4518	0.07	4.57E-18	0.00807978	TRUE	reported	WgBd3I
MINPP1	MINP1	rs59980852	10	87515989	T	C	0.4395	-0.1	6.61E-31	0.008650871	TRUE	reported	wTfRnL
MMAB	MMAB	rs116869611	12	109446591	T	C	0.1052	0.09	2.57E-13	0.012303186	TRUE	reported	aZa1V3
MMP1	MMP-1	rs11225354	11	102639315	C	T	0.1103	-0.13	3.47E-22	0.013421813	TRUE	reported	q8f84X
MMP1	MMP-1	rs17360661	11	102830158	G	A	0.0183	-0.35	9.55E-31	0.030361256	TRUE	reported	q8f84X
MMP1	MMP-1	rs17878931	11	102795924	T	G	0.145	-0.16	3.63E-37	0.012560732	TRUE	reported	q8f84X
MMP1	MMP-1	rs2212437	11	102927962	A	G	0.3035	-0.09	8.91E-22	0.009385961	TRUE	reported	q8f84X
MMP1	MMP-1	rs514921	11	102798499	G	A	0.335	-0.2	1.70E-106	0.009124354	TRUE	reported	q8f84X
MMP1	MMP-1	rs534191	11	102800966	T	C	0.4485	0.43	1.00E-200	0	FALSE	reported	q8f84X
MMP1	MMP-1	rs588731	11	102808683	A	T	0.0323	0.38	2.82E-59	0.023405157	TRUE	reported	q8f84X
MMP10	MMP-10	rs11225418	11	102770074	C	A	0.2564	-0.22	1.78E-112	0.00976148	TRUE	reported	4XnE1Y
MMP10	MMP-10	rs12290253	11	102771530	C	T	0.1767	-0.11	2.45E-18	0.012594226	TRUE	reported	4XnE1Y
MMP10	MMP-10	rs17860955	11	102778751	C	T	0.0117	-1.18	1.00E-200	0.038131967	TRUE	reported	4XnE1Y
MMP10	MMP-10	rs3020919	11	102842315	T	C	0.184	-0.13	1.00E-34	0.010575984	TRUE	reported	4XnE1Y
MMP10	MMP-10	rs4121366	11	102700029	G	T	0.4265	-0.08	3.98E-22	0.008271641	TRUE	reported	4XnE1Y
MMP10	MMP-10	rs470236	11	102787479	A	G	0.1915	-0.17	8.91E-60	0.010425463	TRUE	reported	4XnE1Y
MMP10	MMP-10	rs486055	11	102779693	T	C	0.1655	-0.38	1.00E-200	0.011164304	TRUE	reported	4XnE1Y
MMP12	MMP-12	rs117698348	11	102927698	G	A	0.0758	0.12	2.45E-16	0.014638638	TRUE	reported	5LqRax
MMP12	MMP-12	rs28381684	11	102866461	T	A	0.1054	-0.71	1.00E-200	0	FALSE	reported	5LqRax
MMP12	MMP-12	rs4085170	11	102931993	G	A	0.1668	-0.16	3.39E-51	0.010630356	TRUE	reported	5LqRax
MMP13	MMP-13	rs655316	11	102961635	T	C	0.2889	0.06	1.05E-12	0.008422039	TRUE	reported	nytkGf
MMP19	MMP19	rs1056784	12	55839529	A	G	0.017	-0.21	1.45E-10	0.03275607	TRUE	reported	p8u5la
MMP19	MMP19	rs7296597	12	55848171	A	G	0.0471	-0.22	4.47E-29	0.019657048	TRUE	reported	p8u5la
MMP7	MMP-7	rs11568819	11	102530902	A	G	0.0663	0.57	1.00E-200	0.016841031	TRUE	reported	qDCjlN
MMP7	MMP-7	rs1711431	11	102603338	T	A	0.3326	0.11	4.68E-36	0.008773951	TRUE	reported	qDCjlN
MMP7	MMP-7	rs17878383	11	102528865	G	C	0.0977	0.15	5.75E-19	0.016860229	TRUE	reported	qDCjlN
MMP7	MMP-7	rs4754852	11	102539360	C	G	0.2451	0.16	5.37E-62	0.009629485	TRUE	reported	qDCjlN
MMP7	MMP-7	rs68181448	11	102559274	A	G	0.2157	-0.11	3.80E-26	0.010399737	TRUE	reported	qDCjlN
MMP8	MMP-8	rs117557731	11	102676761	G	A	0.0452	0.26	5.01E-40	0.019634329	TRUE	reported	oCfyx0
MMP8	MMP-8	rs35231465	11	102713404	A	G	0.0227	-0.68	1.12E-139	0.027027932	TRUE	reported	oCfyx0
MMP8	MMP-8	rs3758861	11	102727869	A	G	0.1418	-0.1	1.20E-17	0.011692194	TRUE	reported	oCfyx0
MMP9	MMP-9	rs2250889	20	46013767	G	C	0.0466	0.17	1.07E-16	0.020490372	TRUE	reported	oQiMz0
MOB1A	MOL1B	rs555589672	2	74344622	T	C	0.0019	0.68	4.90E-13	0.094077212	TRUE	reported	b0NTIY
MPG	3MG	rs2562156	16	74696	A	C	0.0197	0.28	1.95E-22	0.028734541	TRUE	reported	xJH9i5
MPO	Myeloperoxidase	rs2333227	17	58281401	T	C	0.1792	0.15	1.51E-42	0.010972152	TRUE	reported	1m16Ka
MPO	Myeloperoxidase	rs34097845	17	58281068	T	C	0.0566	-0.54	3.31E-200	0.01788736	TRUE	reported	1m16Ka
MPO	Myeloperoxidase	rs79141987	17	58321118	A	G	0.1574	-0.26	3.02E-126	0.010878394	TRUE	reported	1m16Ka
MPPED2	MPPD2	rs11031140	11	30586586	A	G	0.1785	-0.16	2.57E-53	0.010409358	TRUE	reported	4h6K26
MRC1	Macrophage mannose receptor	rs35736649	10	17821443	G	A	0.1675	0.15	7.94E-35	0.012184624	TRUE	reported	cBltiw
MRC1	Macrophage mannose receptor	rs71497225	10	17849736	G	C	0.2012	0.61	1.00E-200	0	FALSE	reported	cBltiw
MRC2	MRC2	rs150930997	17	62476572	C	G	0.0155	0.46	2.00E-45	0.032519524	TRUE	reported	LPc2fK
MRC2	MRC2	rs2014055	17	62664556	A	G	0.1736	-0.14	1.91E-37	0.010947489	TRUE	reported	LPc2fK
MRVI1	MRVI1	rs4910165	11	10652497	C	G	0.3449	0.11	1.07E-39	0.008342857	TRUE	reported	rPjm5D
MSMB	PSP-94	rs10993994	10	46046326	A	G	0.3822	-1.02	1.00E-200	0	FALSE	reported	DFifIe
MSMB	PSP-94	rs117492445	10	46041161	C	T	0.0209	-0.2	1.48E-14	0.026010078	TRUE	reported	DFifIe
MSMB	PSP-94	rs12264350	10	46032122	C	T	0.349	-0.09	1.23E-33	0.007445731	TRUE	reported	DFifIe
MSMP	PSMP	rs10758322	9	35776193	T	C	0.4183	0.06	2.63E-13	0.008205593	TRUE	reported	M3IvWo
MSR1	Macrophage scavenger receptor	rs17583220	8	16556987	C	T	0.3937	-0.12	9.77E-45	0.008551185	TRUE	reported	LLtzz8
MSR1	Macrophage scavenger receptor	rs41341748	8	16155085	A	G	0.0057	-1.65	6.03E-198	0.054970251	TRUE	reported	LLtzz8
MSR1	Macrophage scavenger receptor	rs59251421	8	16200030	T	C	0.0588	-0.41	9.33E-123	0.017400483	TRUE	reported	LLtzz8
MST1	MSP	rs1131095	3	49676792	C	T	0.3076	-1.23	1.00E-200	0	FALSE	reported	6tgkT5
MST1	MSP	rs2230169	3	47916506	G	C	0.0662	0.1	1.95E-15	0.012587333	TRUE	reported	6tgkT5
MTHFD2	MTDC	rs2177705	2	74254096	T	C	0.0464	-0.11	8.51E-10	0.017929663	TRUE	reported	wd72sr
MTHFS	MTHFS	rs11632589	15	79900425	C	T	0.3723	-0.36	1.00E-200	0	FALSE	reported	tFWjGC
MTHFS	MTHFS	rs200058464	15	79896888	A	C	0.0176	-0.95	1.00E-200	0.029261511	TRUE	reported	tFWjGC
MTHFSD	MTHFSD	rs3950702	16	86534448	T	C	0.399	-0.32	1.00E-200	0	FALSE	reported	nIdszt
MTRF1L	RF1ML	rs2038332	6	152999591	G	A	0.2119	-0.19	6.31E-90	0.009449083	TRUE	reported	n1b2y5
MUC16	CA125	rs61742668	19	8882342	A	G	0.0974	-0.26	9.33E-76	0.014116229	TRUE	reported	6A7Zvp
MVD	ERG19	rs12933657	16	88662105	G	A	0.1651	-0.08	2.24E-15	0.010091645	TRUE	reported	ZLVgeM
MVD	ERG19	rs148455330	16	88656439	T	C	0.0181	-0.22	2.40E-15	0.027782114	TRUE	reported	ZLVgeM
MX1	Mx1	rs2071430	21	41426138	T	G	0.0964	0.16	1.00E-27	0.01466153	TRUE	reported	4NrZT1
MX1	Mx1	rs464138	21	41426246	C	A	0.4769	-0.33	1.00E-200	0	FALSE	reported	4NrZT1
MXRA7	MXRA7	rs7219390	17	76688776	C	T	0.4091	-0.28	1.00E-200	0.007933347	TRUE	reported	SHJKBH
MXRA8	MXRA8	rs181929025	1	1355705	T	C	0.0152	-0.34	2.40E-22	0.034967559	TRUE	reported	m4CVNt
MYBPC1	MYPC1	rs3817552	12	101651385	G	C	0.1536	-0.11	2.00E-20	0.011875724	TRUE	reported	Xj60Ad
MYDGF	CS010	rs368362738	19	4658019	A	G	4.00E-04	1.69	6.17E-20	0.184873587	TRUE	reported	3fPBBT
MYOC	MYOC	rs235922	1	171655005	C	A	0.4844	-0.22	4.07E-141	0.008698953	TRUE	reported	Chlygr
MYOC	MYOC	rs7547721	1	171648625	A	G	0.0852	-0.49	1.00E-200	0.014847554	TRUE	reported	Chlygr
MYOM2	MYOM2	rs6991204	8	2107923	A	G	0.1649	-0.07	5.89E-10	0.011302375	TRUE	reported	s7xMXs
MYZAP	MYZAP	rs4774967	15	57563562	T	G	0.3458	0.07	1.91E-18	0.007988361	TRUE	reported	RGTSxr
NAAA	ASAHL	rs140969656	4	75941114	G	C	0.0613	-0.17	2.34E-16	0.020724076	TRUE	reported	6Zw0O1
NAAA	ASAHL	rs17001208	4	75915873	C	T	0.0531	0.67	1.00E-200	0	FALSE	reported	6Zw0O1
NAAA	ASAHL	rs55967764	4	75919627	T	C	0.2701	-0.6	1.00E-200	0	FALSE	reported	6Zw0O1
NADK	NADK	rs4648629	1	1764023	A	C	0.4504	-0.12	9.12E-53	0.007849027	TRUE	reported	9C6LNl
NADK	NADK	rs75816936	1	1754642	A	G	0.02	-0.32	5.37E-29	0.028633881	TRUE	reported	9C6LNl
NAGK	NAGK	rs11680831	2	71065392	C	T	0.3755	-0.17	2.63E-96	0.008163706	TRUE	reported	WLObfR
NAGK	NAGK	rs57426701	2	71047649	A	G	0.4215	0.1	6.61E-34	0.008238287	TRUE	reported	WLObfR
NAGLU	NAG	rs112629880	17	42463743	T	C	0.0365	1.32	1.00E-200	0	FALSE	reported	yTVNTT
NAGPA	NAGPA	rs12599777	16	5029465	G	A	0.1822	-0.48	1.00E-200	0	FALSE	reported	8QCY2V
NAGPA	NAGPA	rs7110	16	5024951	C	T	0.2254	0.1	7.24E-21	0.010672211	TRUE	reported	8QCY2V
NAGPA	NAGPA	rs72773709	16	5031918	T	A	0.0384	-0.47	2.95E-101	0.022000638	TRUE	reported	8QCY2V
NANS	SIAS	rs7855984	9	98056008	A	G	0.2473	0.09	3.47E-22	0.009292024	TRUE	reported	jl3oc4
NAP1L4	NAP2L	rs57928937	11	2969023	C	CT	0.1914	-0.18	8.51E-67	0.010425233	TRUE	reported	RNm5rx
NAPG	SNAG	rs7241196	18	10526416	C	T	0.489	-0.07	6.03E-19	0.007872633	TRUE	reported	QOEDdO
NBL1	DAN	rs4911994	1	19435099	C	A	0.3681	0.05	1.41E-10	0.007794798	TRUE	reported	PEWPcP
NCAM1	NCAM-120	rs11606942	11	113255286	G	C	0.0581	-0.11	5.25E-10	0.017709084	TRUE	reported	doUM67
NCAM1	NCAM-120	rs2012801	11	113125732	A	G	0.2185	-0.23	1.05E-112	0.010194581	TRUE	reported	doUM67
NCAM1	NCAM-120	rs2288158	11	113262954	G	T	0.1301	0.33	2.69E-149	0.012680892	TRUE	reported	doUM67
NCAM1	NCAM-120	rs61902388	11	112771352	C	T	0.4515	-0.13	1.51E-53	0.008438787	TRUE	reported	doUM67
NCAM2	NCAM2	rs116800392	21	21445194	A	G	0.0305	0.44	1.29E-75	0.023911669	TRUE	reported	9wr8Eg
NCAM2	NCAM2	rs1783281	21	20954836	A	G	0.2273	-0.14	1.17E-44	0.009985681	TRUE	reported	9wr8Eg
NCAM2	NCAM2	rs232477	21	21327098	T	C	0.059	0.16	8.51E-20	0.017569945	TRUE	reported	9wr8Eg
NCAM2	NCAM2	rs2826851	21	21463626	G	A	0.2663	0.46	1.00E-200	0	FALSE	reported	9wr8Eg
NCAM2	NCAM2	rs4818592	21	20999767	G	C	0.3422	-0.06	6.61E-12	0.008738829	TRUE	reported	9wr8Eg
NCAM2	NCAM2	rs62208897	21	20836922	A	G	0.0928	0.09	7.94E-10	0.014643535	TRUE	reported	9wr8Eg
NCAM2	NCAM2	rs7283807	21	21167058	C	T	0.4481	-0.08	4.79E-20	0.00872531	TRUE	reported	9wr8Eg
NCAN	CSPG3	rs2228603	19	19219115	T	C	0.074	-0.33	6.46E-94	0.016051735	TRUE	reported	1MthD2
NCR1	NKp46	rs2278428	19	54906696	C	A	0.1003	-0.44	1.00E-200	0.013083921	TRUE	reported	vi1XCz
NDE1	NDE1	rs7206272	16	15632436	C	A	0.2206	0.08	1.74E-16	0.009710017	TRUE	reported	d1G7he
NDRG3	NDRG3	rs62210514	20	36444238	G	A	0.0254	-0.22	1.17E-18	0.024951589	TRUE	reported	3i8Yr7
NDST1	NDST1	rs6863373	5	150530369	T	C	0.4492	0.13	4.07E-58	0.008089099	TRUE	reported	WLnHoB
NDST1	NDST1	rs6870546	5	150466168	T	C	0.038	-0.26	1.41E-32	0.0218759	TRUE	reported	WLnHoB
NEK7	NEK7	rs17584278	1	198135628	G	A	0.0038	-0.7	2.69E-27	0.064679708	TRUE	reported	877MOt
NELL1	NELL1	rs116921725	11	20804085	T	A	0.068	-0.12	7.08E-13	0.016718001	TRUE	reported	bMUNzy
NELL1	NELL1	rs7115020	11	21100948	C	T	0.2118	0.1	3.02E-21	0.010568546	TRUE	reported	bMUNzy
NELL1	NELL1	rs8176786	11	20937848	T	C	0.063	1.06	1.00E-200	0	FALSE	reported	bMUNzy
NEO1	NEO1	rs12909626	15	72971064	C	A	0.0895	0.16	4.07E-28	0.01455309	TRUE	reported	7hB5Yo
NEO1	NEO1	rs62016793	15	73051855	G	C	0.4451	-0.17	1.26E-94	0.008237349	TRUE	reported	7hB5Yo
NETO1	NETO1	rs7242889	18	73564150	G	C	0.1801	0.07	5.62E-11	0.010681446	TRUE	reported	Qbrbm8
NFASC	NFASC	rs12036722	1	204971844	T	C	0.3011	-0.12	2.19E-13	0.016355925	TRUE	reported	SzilB5
NFASC	NFASC	rs16854533	1	204852036	A	G	0.1015	0.24	6.76E-73	0.013290124	TRUE	reported	SzilB5
NFASC	NFASC	rs3892308	1	204977879	T	C	0.1799	0.13	4.47E-36	0.010366197	TRUE	reported	SzilB5
NHEJ1	NHEJ1	rs2272019	2	219137812	C	A	0.3203	0.09	2.24E-25	0.008645763	TRUE	reported	rLxRM2
NID1	Nidogen	rs2734807	1	236098248	T	C	0.4178	-0.13	2.34E-53	0.008454322	TRUE	reported	bSnp0A
NID2	NID2	rs1956278	14	52075421	G	A	0.0418	-0.14	9.55E-12	0.020548565	TRUE	reported	UKiAsL
NID2	NID2	rs2516600	14	52021048	T	C	0.4222	-0.49	1.00E-200	0	FALSE	reported	UKiAsL
NIT2	NIT2	rs7649598	3	100334239	A	G	0.2832	-0.08	5.01E-21	0.008502556	TRUE	reported	RZDsds
NLGN1	NLGN1	rs557382	3	173395769	G	T	0.2958	0.13	2.51E-49	0.008805392	TRUE	reported	WpijRc
NLGN1	NLGN1	rs73178872	3	173398119	G	A	0.0237	0.23	1.41E-17	0.026950712	TRUE	reported	WpijRc
NLGN1	NLGN1	rs7649709	3	173412029	A	C	0.2293	-0.06	5.89E-10	0.00968775	TRUE	reported	WpijRc
NLGN1	NLGN1	rs76623340	3	173397417	T	C	0.0764	-0.11	7.24E-13	0.015331561	TRUE	reported	WpijRc
NLGN4X	NLGNX	rs12013076	X	6002689	C	G	0.2146	0.06	1.66E-11	0.008911052	TRUE	reported	pJXAoF
NMB	NMB	rs11633788	15	84761911	A	T	0.3321	-0.14	4.17E-61	0.008488817	TRUE	reported	xWEuf2
NME2	NDP kinase B	rs11079945	17	51150713	G	C	0.401	-0.09	8.13E-27	0.008394883	TRUE	reported	vGAUxr
NME2	NDP kinase B	rs145372333	17	51149056	A	G	0.039	-0.35	2.51E-63	0.020835456	TRUE	reported	vGAUxr
NME4	NDKM	rs5841	16	400309	T	C	0.425	-0.1	1.62E-20	0.010770421	TRUE	reported	VSTn1w
NMRAL1	NMRL1	rs11557236	16	4469438	A	G	0.1018	-0.87	1.00E-200	0	FALSE	reported	0TInvj
NMT2	NMT2	rs4237446	10	15199924	C	T	0.1965	0.08	1.17E-13	0.010782277	TRUE	reported	CsNkAI
NNMT	NNMT	rs2604277	11	114308380	T	A	0.0519	-0.13	2.45E-12	0.018555891	TRUE	reported	SluYQM
NOG	Noggin	rs11079240	17	56584888	A	C	0.4339	0.05	2.19E-10	0.00787706	TRUE	reported	SNbZ5g
NOG	Noggin	rs1401795	17	56762291	A	G	0.4918	0.09	7.59E-29	0.008075467	TRUE	reported	SNbZ5g
NOG	Noggin	rs76164057	17	56763503	G	A	0.0141	1.26	1.00E-200	0.035435973	TRUE	reported	SNbZ5g
NOTCH1	Notch 1	rs9411207	9	136514099	T	C	0.3216	0.08	3.39E-20	0.008690086	TRUE	reported	AfyfYi
NOTCH1	Notch 1	rs9411257	9	136530146	A	G	0.4034	-0.09	9.77E-26	0.008580952	TRUE	reported	AfyfYi
NOTUM	NOTUM	rs62078699	17	81967584	A	G	0.0608	0.14	1.95E-16	0.017021014	TRUE	reported	Qt0NV3
NPDC1	NPDC1	rs9314872	9	137059328	G	C	0.1009	-0.09	1.58E-11	0.013353302	TRUE	reported	HxOZLU
NPL	NPL	rs74646646	1	182909529	C	T	0.0233	0.44	2.75E-60	0.026865596	TRUE	reported	VgHPQX
NPNT	Nephronectin	rs34712979	4	105897896	A	G	0.244	-0.2	2.04E-100	0.009401817	TRUE	reported	GPeebp
NPPA	ANP	rs145488887	1	11767739	C	T	0.0461	0.13	4.17E-12	0.018755389	TRUE	reported	K3Din0
NPPB	N-terminal pro-BNP	rs114941496	1	11766028	A	G	0.0557	0.25	1.70E-41	0.018526862	TRUE	reported	p36aD8
NPPB	N-terminal pro-BNP	rs198389	1	11859214	G	A	0.3997	0.26	1.00E-200	0.008289038	TRUE	reported	p36aD8
NPPB	BNP	rs198389	1	11859214	G	A	0.3997	0.09	2.19E-29	0.007996432	TRUE	reported	Ar6Aif
NPTX1	NPTX1	rs142109116	17	80470474	T	C	0.0166	0.27	5.01E-18	0.031202688	TRUE	reported	F5OjrN
NPTX1	NPTX1	rs62069681	17	80650902	C	T	0.1275	0.5	1.00E-200	0	FALSE	reported	F5OjrN
NPTX2	NPTX2	rs13308423	7	98654561	A	G	0.2966	-0.12	2.63E-39	0.009148409	TRUE	reported	FXkyEh
NPTXR	NPTXR	rs12628473	22	38844712	G	A	0.0149	1.55	1.00E-200	0	FALSE	reported	4TN1lu
NPTXR	NPTXR	rs74925227	22	38845214	G	A	0.0735	-0.1	1.29E-11	0.014771153	TRUE	reported	4TN1lu
NPTXR	NPTXR	rs9607582	22	38845651	T	A	0.1761	0.11	2.24E-24	0.010796805	TRUE	reported	4TN1lu
NPW	Neuropeptide W	rs12921264	16	2020432	A	G	0.1837	-0.54	1.00E-200	0	FALSE	reported	Egen0I
NPW	Neuropeptide W	rs2286470	16	2019692	C	T	0.0824	0.1	1.12E-11	0.014727731	TRUE	reported	Egen0I
NQO1	NAD(P)H dehydrogenase	rs141039288	16	69630247	G	C	0.0298	-0.88	1.00E-200	0	FALSE	reported	GZM6Tw
NQO1	NAD(P)H dehydrogenase	rs2161631	16	69523045	A	C	0.1704	-0.86	1.00E-200	0	FALSE	reported	GZM6Tw
NQO2	Quinone reductase 2	rs17300141	6	3012544	A	G	0.0258	0.95	1.00E-200	0	FALSE	reported	iuOq28
NQO2	Quinone reductase 2	rs73349551	6	3011537	T	G	0.0086	-1.02	1.45E-145	0.039701464	TRUE	reported	iuOq28
NQO2	Quinone reductase 2	rs7738086	6	2997416	A	G	0.3316	0.12	1.78E-35	0.009653435	TRUE	reported	iuOq28
NQO2	Quinone reductase 2	rs7743902	6	2998572	G	A	0.0983	0.21	2.95E-58	0.013050789	TRUE	reported	iuOq28
NRCAM	Nr-CAM	rs1034826	7	108443160	C	T	0.2281	-0.07	3.31E-12	0.010051932	TRUE	reported	ArM84u
[truncated: 1,044 more rows]
