# Supplementary material for: Uncovering leading compounds for alzheimer’s disease treatment: mendelian randomization and virtual screening insights into plasma protein modulation
Source: Biol Res. 2025 Apr 5;58:19. doi: 10.1186/s40659-025-00598-2 (PMC11971886; doi:10.1186/s40659-025-00598-2)
Supplement: Supplementary file 4 — Additional file 4. [file 40659_2025_598_MOESM4_ESM.xlsx]

## Sheet: Pearson correlation coefficient
	BIN1	CD33	GSTP1	SERPINF2	GRN
Sweetened cereal intake	-0.110244	-0.0948344	-0.0757868	-0.457981	0.270635
Crisp intake	-0.297552	-0.109689	-0.260965	-0.133848	-0.200937
Other alcohol intake	0.363474	0.0430072	-0.0221618	-0.0452199	0.0721214
Battered fish intake	-0.116454	-0.241955	0.0670262	-0.240831	-0.214014
Cheese intake	0.0182345	0.041108	0.0570563	-0.0979049	-0.281404
Cereal intake	-0.0260809	0.0141138	-0.0839486	-0.0892246	-0.0743214
Dried fruit intake	0.0150187	-0.0364945	-0.0460918	-0.234825	-0.178543
Fruit smoothie intake	0.262659	0.126706	0.123588	-0.0369913	0.229144
Oily fish intake	0.0787586	-0.0378332	0.124969	0.0399189	0.0205726
milk intake	0.0947144	-0.0799382	0.203501	0.0823807	0.0869886
water intake	0.00791111	-0.0149584	-0.00273108	0.052572	0.00764744
Green tea intake	-0.000196747	-0.00151079	-0.000112971	-0.000703085	-0.00100146
Sleep duration	-0.0445492	0.080522	0.000997468	0.0515135	-0.0626148
Other bread intake	0.172945	-0.0239953	-0.0436956	0.112894	0.0390582
Other meat intake	0.00675907	-0.384546	-0.0730698	0.253082	0.352655
Cooked vegetable intake	0.174984	-0.107525	-0.0325635	0.0596487	0.0043177
Smoking status: Never	-0.223416	-0.0906536	-0.036156	-0.150377	-0.0442135

## Sheet: P value
	BIN1	CD33	GSTP1	SERPINF2	GRN
Sweetened cereal intake	0.906307	0.80967	0.964526	0.387587	0.569387
Crisp intake	0.019887	0.607436	0.216152	0.439588	0.260079
Other alcohol intake	0.146658	0.80967	0.982909	0.782869	0.813401
Battered fish intake	0.858405	0.607436	0.964526	0.53357	0.569387
Cheese intake	0.906307	0.641805	0.789741	0.286559	0.569387
Cereal intake	0.906307	0.80967	0.789741	0.464407	0.569387
Dried fruit intake	0.906307	0.759646	0.964526	0.0161941	0.260079
Fruit smoothie intake	0.176733	0.641805	0.964526	0.782869	0.557321
Oily fish intake	0.381415	0.737797	0.216152	0.592574	0.813401
milk intake	0.840366	0.737797	0.5612	0.592574	0.813401
water intake	0.906307	0.737797	0.982909	0.294523	0.813401
Green tea intake	0.906307	0.607436	0.982909	0.592574	0.570616
Sleep duration	0.858405	0.607436	0.986977	0.592574	0.570616
Other bread intake	0.183331	0.80967	0.964526	0.466304	0.813401
Other meat intake	0.97485	0.607436	0.964526	0.53357	0.557321
Cooked vegetable intake	0.176733	0.607436	0.964526	0.592574	0.964699
Smoking status: Never	0.0444571	0.607436	0.964526	0.294523	0.813401
