# Supplementary material for: Uncovering leading compounds for alzheimer’s disease treatment: mendelian randomization and virtual screening insights into plasma protein modulation
Source: Biol Res. 2025 Apr 5;58:19. doi: 10.1186/s40659-025-00598-2 (PMC11971886; doi:10.1186/s40659-025-00598-2)
Supplement: Supplementary file 5 — Additional file 5. [file 40659_2025_598_MOESM5_ESM.csv]

id	trait	year	author	sex	population	sample_size	build	category	nsnp
ukb-b-1489	Cheese intake	2018	Ben Elsworth	Males and Females	European	451486	HG19/GRCh37	Categorical Ordered	9851867
ukb-b-4964	Other bread intake	2018	Ben Elsworth	Males and Females	European	64949	HG19/GRCh37	Categorical Ordered	9851867
ukb-b-16576	Dried fruit intake	2018	Ben Elsworth	Males and Females	European	421764	HG19/GRCh37	Categorical Ordered	9851867
ukb-b-14166	Battered fish intake	2018	Ben Elsworth	Males and Females	European	64944	HG19/GRCh37	Categorical Ordered	9851867
ukb-b-2209	Oily fish intake	2018	Ben Elsworth	Males and Females	European	460443	HG19/GRCh37	Categorical Ordered	9851867
ukb-b-770	Other meat intake	2018	Ben Elsworth	Males and Females	European	64941	HG19/GRCh37	Categorical Ordered	9851867
ukb-b-2966	Milk intake	2018	Ben Elsworth	Males and Females	European	64943	HG19/GRCh37	Categorical Ordered	9851867
ukb-b-1780	Fruit smoothie intake	2018	Ben Elsworth	Males and Females	European	64942	HG19/GRCh37	Categorical Ordered	9851867
ukb-b-12602	Crisp intake	2018	Ben Elsworth	Males and Females	European	64949	HG19/GRCh37	Categorical Ordered	9851867
ukb-b-15926	Cereal intake	2018	Ben Elsworth	Males and Females	European	441640	HG19/GRCh37	Categorical Ordered	9851867
ukb-b-8089	Cooked vegetable intake	2018	Ben Elsworth	Males and Females	European	448651	HG19/GRCh37	Categorical Ordered	9851867
ukb-b-12901	Other alcohol intake	2018	Ben Elsworth	Males and Females	European	64944	HG19/GRCh37	Categorical Ordered	9851867
ukb-b-10640	Sweetened cereal intake	2018	Ben Elsworth	Males and Females	European	64949	HG19/GRCh37	Categorical Ordered	9851867
ukb-b-3975	Drinking water intake	2018	Ben Elsworth	Males and Females	European	64949	HG19/GRCh37	Categorical Ordered	9851867
ukb-b-4078	Green tea intake	2018	Ben Elsworth	Males and Females	European	64949	HG19/GRCh37	Categorical Ordered	9851867
ukb-b-4424	Sleep duration	2018	Ben Elsworth	Males and Females	European	460099	HG19/GRCh37	Categorical Ordered	9851867
ukb-d-20116_0	Smoking status: Never	2018	Neale lab	Males and Females	European	359706	HG19/GRCh37	Binary	13586591
