# Supplementary material for: Uncovering leading compounds for alzheimer’s disease treatment: mendelian randomization and virtual screening insights into plasma protein modulation
Source: Biol Res. 2025 Apr 5;58:19. doi: 10.1186/s40659-025-00598-2 (PMC11971886; doi:10.1186/s40659-025-00598-2)
Supplement: Supplementary file 6 — Additional file 6. [file 40659_2025_598_MOESM6_ESM.csv]

id.exposure	id.outcome	outcome	exposure	method	nsnp	b	se	pval	lo_ci	up_ci	or	or_lci95	or_uci95	FDR
02FtDL	OS03Rj	outcome	Dtk	Wald ratio	1	0.2098	0.128234166666667	0.101825057230841	-0.0415389666666666	0.461138966666667	1.23343134901667	0.959311953424034	1.5858792203172	0.764678700773022
02MfYB	OS03Rj	outcome	CRF2-12	Wald ratio	1	-0.251222727272727	0.0836615909090909	0.00267469277293618	-0.415199445454545	-0.0872460090909091	0.777849104054435	0.660208591970339	0.916451612470789	0.200869427247507
06NvGQ	OS03Rj	outcome	JAG1	Wald ratio	1	0.519434285714286	0.214261428571429	0.0153378691033331	0.0994818857142857	0.939386685714286	1.68107637172962	1.1045984615466	2.55841182652998	0.392711624190277
0AStP3	OS03Rj	outcome	DGC14	Wald ratio	1	0.103037222222222	0.125282222222222	0.410826015938052	-0.142515933333333	0.348590377777778	1.10853267035748	0.867173737213966	1.41706860864801	0.945417631664619
0B11jK	OS03Rj	outcome	IR	Wald ratio	1	0.386571764705882	0.165672352941176	0.0196297262437027	0.0618539529411765	0.711289576470588	1.47192602561445	1.06380696750336	2.03661593791386	0.416305273434685
0gXj0l	OS03Rj	outcome	CACP	Wald ratio	1	0.035621	0.185348888888889	0.84759846242636	-0.327662822222222	0.398904822222222	1.03626302836884	0.720605951060705	1.49019177871555	0.977499516699787
0iLz4z	OS03Rj	outcome	Histidyl-tRNA synthetase-related	Wald ratio	1	0.03238275	0.0752355	0.666891250521868	-0.11507883	0.17984433	1.03291277702057	0.891295880283184	1.19703100680031	0.970359984388628
0Koy24	OS03Rj	outcome	SCO2	Wald ratio	1	0.10992375	0.15060375	0.465459134536625	-0.1852596	0.4051071	1.11619295750097	0.830888557182571	1.49946308395364	0.952023921487713
0MIeIe	OS03Rj	outcome	CD68	Wald ratio	1	0.066952	0.270606666666667	0.804587491124273	-0.463437066666667	0.597341066666667	1.06924415322346	0.629117606075069	1.81728034339278	0.977499516699787
0NZKjn	OS03Rj	outcome	AES	Wald ratio	1	0.0434676	0.287786	0.879943058960055	-0.52059296	0.60752816	1.04442615435642	0.594168125562591	1.83588776471455	0.983491648136714
0SlSjl	OS03Rj	outcome	LTBP4	Wald ratio	1	-0.035537	0.1946524	0.855138201407627	-0.417055704	0.345981704	0.965087025349452	0.658984210865227	1.41337675643998	0.977499516699787
0TInvj	OS03Rj	outcome	NMRL1	Wald ratio	1	0.00663226436781609	0.0290810344827586	0.819598429357296	-0.0503665632183908	0.063631091954023	1.00665430653602	0.950880802681313	1.06569918123286	0.977499516699787
0xRNpH	OS03Rj	outcome	IVD	Wald ratio	1	-0.0651563636363636	0.129658181818182	0.615298890584798	-0.3192864	0.188973672727273	0.936920951556171	0.72666740195714	1.20800914847794	0.970359984388628
0y8F8v	OS03Rj	outcome	Oligophrenin-1	Wald ratio	1	-0.0877109523809524	0.161912380952381	0.588012357143642	-0.405059219047619	0.229637314285714	0.916025613483281	0.666937314296437	1.25814361645458	0.970359984388628
15a29W	OS03Rj	outcome	CD36 ANTIGEN	Wald ratio	1	-0.0588676	0.1130988	0.60271713269256	-0.280541248	0.162806048	0.942831591796413	0.755374785700456	1.17680842320551	0.970359984388628
15m45V	OS03Rj	outcome	APP	Wald ratio	1	-0.3864325	0.19025875	0.0422459427409671	-0.75933965	-0.01352535	0.679476588496462	0.467975352523241	0.986565706560074	0.545484477564225
18afKA	OS03Rj	outcome	GST M1-1	Wald ratio	1	0.0325403448275862	0.08601	0.705183894295386	-0.136039255172414	0.201119944827586	1.03307557155903	0.872808369573194	1.22277142813594	0.970359984388628
1bK5ci	OS03Rj	outcome	RET7	Wald ratio	1	-0.174772307692308	0.123990769230769	0.158669933393266	-0.417794215384615	0.0682496	0.839648180437442	0.658497723183678	1.07063250500451	0.863635422108038
1idHXu	OS03Rj	outcome	Ephrin-A5	Wald ratio	1	-0.223923333333333	0.250378333333333	0.371140058450454	-0.714664866666667	0.2668182	0.799376417545492	0.489356083854115	1.30580302975933	0.944265260268384
1lzes5	OS03Rj	outcome	GPX7	Wald ratio	1	-0.0410076056338028	0.027932676056338	0.142080523889188	-0.0957556507042254	0.0137404394366197	0.959821829866684	0.908686025734117	1.01383527312897	0.840247131346171
1ML8wm	OS03Rj	outcome	ITI heavy chain H4	Wald ratio	1	-0.050382380952381	0.11596380952381	0.66394977591315	-0.277671447619048	0.176906685714286	0.950865762020674	0.757545674066442	1.19351971549092	0.970359984388628
1MthD2	OS03Rj	outcome	CSPG3	Wald ratio	1	0.0770715151515152	0.0852178787878788	0.365780442271014	-0.0899555272727273	0.244098557575758	1.08011931852729	0.913971831187387	1.27647013009165	0.944265260268384
1nj4rQ	OS03Rj	outcome	EFNB2	Wald ratio	1	-0.27189	0.277118333333333	0.326527055180765	-0.815041933333333	0.271261933333333	0.761938069667945	0.442620766408055	1.3116185820213	0.944265260268384
1QxYdW	OS03Rj	outcome	IFN-g R1	Wald ratio	1	0.15686125	0.21757625	0.470941260762564	-0.2695882	0.5833107	1.16983328827109	0.763693918748164	1.79196126714009	0.952023921487713
1U3PJe	OS03Rj	outcome	EphB4	Wald ratio	1	-0.370271818181818	0.129617272727273	0.00428131035126064	-0.624321672727273	-0.116221963636364	0.690546602002665	0.535624634116198	0.890277592113097	0.22966171955691
1uDbFf	OS03Rj	outcome	EPHB2	Wald ratio	1	-0.0896836666666667	0.244583333333333	0.713858184190423	-0.569067	0.389699666666667	0.914220337901399	0.566053320152249	1.47653727392279	0.970359984388628
1XsWdC	OS03Rj	outcome	C1QRF	Wald ratio	1	0.0472624444444444	0.184461111111111	0.797781725688494	-0.314281333333333	0.408806222222222	1.04839711897699	0.730313537713181	1.50502005278577	0.977499516699787
1zQmq7	OS03Rj	outcome	ARL4D	Wald ratio	1	-0.41425	0.332987142857143	0.213484095832032	-1.0669048	0.2384048	0.660835721682654	0.34407184213424	1.26922287026747	0.879084309338933
24HlJu	OS03Rj	outcome	CC134	Wald ratio	1	-0.276692	0.149668	0.0645004019591274	-0.57004128	0.01665728	0.758288013855351	0.56550209429126	1.01679678600897	0.637365814096114
2bhMqs	OS03Rj	outcome	LRP8	Wald ratio	1	-0.096919375	0.19096625	0.611789331810866	-0.471213225	0.277374475	0.907629180786081	0.624244459694878	1.31966045836766	0.970359984388628
2GYPVT	OS03Rj	outcome	Alpha enolase	Wald ratio	1	0.257118181818182	0.258262121212121	0.319458812582128	-0.249075575757576	0.763311939393939	1.29319795021372	0.779521058263926	2.14536980201856	0.943503868346709
2KyJqe	OS03Rj	outcome	CD46	Wald ratio	1	0.01511375	0.0599358333333333	0.80091313556626	-0.102360483333333	0.132587983333333	1.01522854029437	0.902704083232491	1.14177946923365	0.977499516699787
2lDAd8	OS03Rj	outcome	GSHB	Wald ratio	1	-0.0517368181818182	0.0658327272727273	0.43193606181274	-0.180768963636364	0.0772953272727273	0.949578745820477	0.83462816587863	1.08036108937775	0.945802776124231
2M4jrZ	OS03Rj	outcome	FCRL6	Wald ratio	1	0.0207496	0.133972666666667	0.876916430744835	-0.241836826666667	0.283336026666667	1.02096636964852	0.785184288237014	1.32755117947372	0.98286935443784
2NN493	OS03Rj	outcome	AP4AT	Wald ratio	1	0.032538	0.211956818181818	0.877994211886447	-0.382897363636364	0.447973363636364	1.03307314917777	0.681882881673961	1.56513700553987	0.98286935443784
2q4AFG	OS03Rj	outcome	STCH	Wald ratio	1	-0.0766282727272727	0.146924545454545	0.601984745536873	-0.364600381818182	0.211343836363636	0.926234096094819	0.694474119918571	1.23533703584113	0.970359984388628
301hLV	OS03Rj	outcome	DJB14	Wald ratio	1	0.024873625	0.2494	0.920555617151142	-0.463950375	0.513697625	1.0251855545132	0.628794757632711	1.67146021563437	0.99258760729434
38B05d	OS03Rj	outcome	TLR3	Wald ratio	1	-0.0524944	0.0366182	0.151697762188077	-0.124266072	0.019277272	0.948859634654877	0.883144829508087	1.01946427833233	0.853370931859519
3hoQrI	OS03Rj	outcome	APOA4	Wald ratio	1	0.151415714285714	0.217188571428571	0.485701142026787	-0.274273885714286	0.577105314285714	1.16348023291434	0.760123859682293	1.78087588639595	0.961163524801362
3i8Yr7	OS03Rj	outcome	NDRG3	Wald ratio	1	-0.0181335	0.301064090909091	0.951971368433532	-0.608219118181818	0.571952118181818	0.982029922612251	0.544319374899364	1.77172228911404	0.99768470675978
3MdhdE	OS03Rj	outcome	MD1L1	Wald ratio	1	-0.632685185185185	0.465466666666667	0.174067641757213	-1.54499985185185	0.279629481481482	0.531163611727559	0.213311902824676	1.3226396590506	0.863635422108038
3MQiWe	OS03Rj	outcome	TBCB	Wald ratio	1	0.34416875	0.233759375	0.140934315232557	-0.113999625	0.802337125	1.41081669073777	0.892258290479205	2.23074837869567	0.840013259838495
3NXBAM	OS03Rj	outcome	ACBP	Wald ratio	1	-0.0641705	0.21335625	0.763592242858243	-0.48234875	0.35400775	0.937845083311555	0.617331729777587	1.42476622837537	0.977071536781935
3Q9lT5	OS03Rj	outcome	GXLT1	Wald ratio	1	-0.00111381	0.143193	0.993793810861612	-0.28177209	0.27954447	0.998886810056128	0.754445610639626	1.32252722427291	0.99946759323388
3TKw6N	OS03Rj	outcome	FUT8	Wald ratio	1	0.00988904761904762	0.0173577142857143	0.568867207188252	-0.0241320723809524	0.0439101676190476	1.0099381058301	0.976156777894088	1.04488848585175	0.970359984388628
3tRqKF	OS03Rj	outcome	ADH1C	Wald ratio	1	0.00885607692307692	0.109470769230769	0.935522266795376	-0.205706630769231	0.223418784615385	1.0088954079929	0.814071864891387	1.25034408897667	0.99556124072709
3u3veZ	OS03Rj	outcome	C3b	Wald ratio	1	-0.0556648	0.185266	0.763827218426105	-0.41878616	0.30745656	0.945856133734617	0.657844853771604	1.35996173048122	0.977071536781935
3zcQKD	OS03Rj	outcome	CM35H	Wald ratio	1	0.0126982794117647	0.0260744117647059	0.626257219828103	-0.0384075676470588	0.0638041264705882	1.01277924490631	0.962320650191017	1.06588359993043	0.970359984388628
46g9tI	OS03Rj	outcome	SYDC	Wald ratio	1	0.443199090909091	0.175953636363636	0.0117742082733547	0.0983299636363636	0.788068218181818	1.5576824238826	1.10332678276955	2.1991440537518	0.360915527073036
4A8q9f	OS03Rj	outcome	LGP2	Wald ratio	1	-0.288655555555556	0.236967777777778	0.22317778768937	-0.7531124	0.175801288888889	0.749270242932887	0.470898644625845	1.19220113149991	0.899046207986192
4ASiLK	OS03Rj	outcome	FKB1B	Wald ratio	1	0.0491038461538462	0.0768711538461539	0.522965294855201	-0.101563615384615	0.199771307692308	1.05032941774714	0.903423705867622	1.22112346468214	0.966375656089569
4fbQTh	OS03Rj	outcome	BPNT1	Wald ratio	1	-0.311951666666667	0.292025	0.285413994253658	-0.884320666666667	0.260417333333333	0.732016908190519	0.412994639028177	1.29747145177894	0.933771816857918
4h6K26	OS03Rj	outcome	MPPD2	Wald ratio	1	0.2475275	0.129925625	0.0567608800396545	-0.00712672499999997	0.502181725	1.2808545854005	0.992898609883969	1.65232225386358	0.610249945951768
4Hd20p	OS03Rj	outcome	ANXA7	Wald ratio	1	0.28552	0.3951725	0.469974887545896	-0.4890181	1.0600581	1.33045368419109	0.61322822746256	2.88653869229416	0.952023921487713
4Ibd43	OS03Rj	outcome	ARMET	Wald ratio	1	-0.764041111111111	0.231603333333333	0.000970572047959283	-1.21798364444444	-0.310098577777778	0.465780348508549	0.295826056471968	0.733374658216774	0.10412851543106
4ifyCp	OS03Rj	outcome	PPIH	Wald ratio	1	0.00636221582733813	0.043078345323741	0.882587881832228	-0.0780713410071942	0.0907957726618705	1.00638249771222	0.924898441003496	1.09504534422461	0.983491648136714
4M0nrW	OS03Rj	outcome	PCYOX	Wald ratio	1	-0.0187840243902439	0.0338307317073171	0.578733566661954	-0.0850922585365854	0.0475242097560976	0.981391295939277	0.918427547711164	1.04867158889736	0.970359984388628
4rQXwq	OS03Rj	outcome	CBL	Wald ratio	1	0.280123	0.21667	0.196061042698479	-0.1445502	0.7047962	1.32329256731358	0.865411467656977	2.02343426699477	0.863635422108038
4SccFp	OS03Rj	outcome	OBP2B	Wald ratio	1	0.0171516486486487	0.0415186486486486	0.679528145837274	-0.0642249027027027	0.0985282	1.01729958273525	0.937794063392129	1.10354552393938	0.970359984388628
4zp7JG	OS03Rj	outcome	HDGR3	Wald ratio	1	-0.00787594444444444	0.146543888888889	0.957138638932308	-0.295101966666667	0.279350077777778	0.992154989541277	0.744455673932098	1.32227016025327	0.998296739289937
56b4Md	OS03Rj	outcome	Cytosolic 5'-nucleotidase III-like protein	Wald ratio	1	0.0227779032258065	0.0243298387096774	0.349163701749535	-0.0249085806451613	0.0704643870967742	1.0230393005851	0.975399078306958	1.07300635587876	0.944265260268384
5BnrKm	OS03Rj	outcome	Testican-2	Wald ratio	1	-0.187203157894737	0.0766378947368421	0.0145779696611161	-0.337413431578947	-0.0369928842105263	0.829275245457828	0.713613748448081	0.963682992689951	0.391001971982078
5ChYQ1	OS03Rj	outcome	SYSM	Wald ratio	1	0.167162727272727	0.137578181818182	0.224351575211172	-0.102490509090909	0.436815963636364	1.18194658460436	0.902586716080743	1.54777120465946	0.899046207986192
5EzPCk	OS03Rj	outcome	Galectin-3	Wald ratio	1	-0.0692191228070176	0.0470061403508772	0.14087109040579	-0.161351157894737	0.0229129122807017	0.933122189321311	0.850993185656719	1.02317742947831	0.840013259838495
5FUZn8	OS03Rj	outcome	tPA	Wald ratio	1	0.0569315254237288	0.131476610169492	0.665002872049784	-0.200762630508475	0.314625681355932	1.05858332186931	0.818106602056015	1.36974649333428	0.970359984388628
5JuASF	OS03Rj	outcome	ENTP6	Wald ratio	1	0.0353544117647059	0.139294411764706	0.799641808845034	-0.237662635294118	0.308371458823529	1.03598680965677	0.788468647722494	1.36120652721319	0.977499516699787
5KLxAz	OS03Rj	outcome	SAT2	Wald ratio	1	0.2224108	0.1261968	0.0779996519911168	-0.024934928	0.469756528	1.24908439635309	0.975373379459882	1.59960468685002	0.694638859701514
5LRZfp	OS03Rj	outcome	CETN3	Wald ratio	1	-0.086764375	0.22605625	0.701113617322134	-0.529834625	0.356305875	0.916893113122372	0.588702318274506	1.42804428451262	0.970359984388628
5M6ATo	OS03Rj	outcome	SERC	Wald ratio	1	0.164018666666667	0.120980666666667	0.175181019381715	-0.07310344	0.401140773333333	1.17823630863188	0.92950467708905	1.4935275025469	0.863635422108038
5Nyp3a	OS03Rj	outcome	RL12	Wald ratio	1	-1.53433461538462	1.00279230769231	0.126001330870906	-3.49980753846154	0.431138307692308	0.215599099777593	0.0302031958165027	1.53900839193682	0.814627536937852
5Od2h6	OS03Rj	outcome	LYPL1	Wald ratio	1	0.182713333333333	0.154724666666667	0.237645084737401	-0.120547013333333	0.48597368	1.2004702239526	0.886435412082233	1.62575720571857	0.900329038954891
5RvMFl	OS03Rj	outcome	APOB	Wald ratio	1	0.106150222222222	0.202515555555556	0.600168397538615	-0.290780266666667	0.503080711111111	1.11198890940525	0.747679950177114	1.65380833650462	0.970359984388628
5Sgaqf	OS03Rj	outcome	PPT1	Wald ratio	1	0.120754375	0.101655625	0.234881887333773	-0.07849065	0.3199994	1.12834772791635	0.924510704066225	1.37712693805955	0.900329038954891
5UDrqi	OS03Rj	outcome	BSSP4	Wald ratio	1	0.0134228333333333	0.0662029166666667	0.839328173676688	-0.116334883333333	0.14318055	1.01351332398771	0.890177067912865	1.15393812638765	0.977499516699787
5xsMON	OS03Rj	outcome	ENPP2	Wald ratio	1	-0.0631663636363636	0.134596363636364	0.638853674438454	-0.326975236363636	0.200642509090909	0.938787280631293	0.721101599903307	1.22218777269843	0.970359984388628
6A7Zvp	OS03Rj	outcome	CA125	Wald ratio	1	0.16239	0.112760769230769	0.149831040827125	-0.0586211076923077	0.383401107692308	1.17631891625091	0.94306402117609	1.46726644390917	0.850018611866296
6CPFap	OS03Rj	outcome	SH3L2	Wald ratio	1	0.123428	0.14241	0.386101583366245	-0.1556956	0.4025516	1.1313685430744	0.855819662230373	1.49563609805653	0.945417631664619
6J23yt	OS03Rj	outcome	TCEA2	Wald ratio	1	0.0290523571428571	0.109986428571429	0.791668246139084	-0.186521042857143	0.244625757142857	1.02947849361667	0.829841099539908	1.27714326201349	0.977499516699787
6muQTf	OS03Rj	outcome	FOLR3	Wald ratio	1	-0.0239939743589744	0.0626105128205128	0.701552225674947	-0.146710579487179	0.0987226307692308	0.976291592522858	0.863543868562046	1.10376010800468	0.970359984388628
6UZiY5	OS03Rj	outcome	Glutathione S-transferase Pi	Wald ratio	1	0.482301538461538	0.109204615384615	1.00314642283781e-05	0.268260492307692	0.696342584615385	1.61979814310897	1.30768773824808	2.00640102960232	0.00376681481775598
6yY73q	OS03Rj	outcome	WIF1	Wald ratio	1	-0.121951333333333	0.242378333333333	0.614862658737709	-0.597012866666667	0.3531102	0.885191446771457	0.55045346057942	1.42348800316842	0.970359984388628
6ZMjws	OS03Rj	outcome	Protein C	Wald ratio	1	-0.0716335714285714	0.105556428571429	0.497373456327731	-0.278524171428571	0.135257028571429	0.930871931396803	0.756899972175179	1.14483100081534	0.965187249876295
72DGCl	OS03Rj	outcome	DECR2	Wald ratio	1	0.177705652173913	0.0625847826086956	0.00451929809663503	0.0550394782608696	0.300371826086957	1.19447367875408	1.05658232588484	1.35036081361806	0.23251049869611
74crFl	OS03Rj	outcome	ADM2	Wald ratio	1	0.362572727272727	0.291358441558442	0.213344450851354	-0.208489818181818	0.933635272727273	1.43702172785695	0.811809300355159	2.5437395770528	0.879084309338933
7AGIwm	OS03Rj	outcome	BIEA	Wald ratio	1	0.0552075862068966	0.153148620689655	0.718485420658651	-0.244963710344828	0.355378882758621	1.05675996069994	0.782732942835056	1.42672111192064	0.970916225074913
7bGaev	OS03Rj	outcome	Glutathione reductase	Wald ratio	1	-0.244484	0.174528	0.161265015065395	-0.58655888	0.09759088	0.783108518001415	0.556238077188094	1.10251163326778	0.863635422108038
7eX70S	OS03Rj	outcome	ULK3	Wald ratio	1	-0.585098888888889	0.169492222222222	0.000556304925431382	-0.917303644444444	-0.252894133333333	0.557050772956388	0.399595040100994	0.776550088241543	0.091672756923349
7GrYVl	OS03Rj	outcome	GST A1-1	Wald ratio	1	0.0206909459459459	0.0395908108108108	0.601238783079721	-0.0569070432432432	0.0982889351351351	1.02090648758807	0.944681879848889	1.10328151585391	0.970359984388628
7gt4Y8	OS03Rj	outcome	B4GT7	Wald ratio	1	-0.151317058823529	0.243600588235294	0.534488636323482	-0.628774211764706	0.326140094117647	0.85957511957354	0.533245046059041	1.38560947101243	0.966375656089569
7hB5Yo	OS03Rj	outcome	NEO1	Wald ratio	1	0.0228841875	0.157860625	0.884738895920966	-0.2865226375	0.3322910125	1.02314803935314	0.750870080517247	1.39415850703633	0.98464570670466
7jQDv0	OS03Rj	outcome	ABLIM3	Wald ratio	1	-0.0375314814814815	0.183337407407407	0.837796657894075	-0.3968728	0.321809837037037	0.963164095410895	0.672419551960077	1.37962239792779	0.977499516699787
7lBR2Z	OS03Rj	outcome	PDCD6	Wald ratio	1	0.252583571428571	0.318795714285714	0.428182613734594	-0.372256028571429	0.877423171428571	1.28734707709369	0.689177770734175	2.40469522854196	0.945802776124231
7lJgfx	OS03Rj	outcome	MARK3	Wald ratio	1	0.160628833333333	0.261883333333333	0.539638146751876	-0.3526625	0.673920166666667	1.17424904581466	0.702814353198475	1.96191329235311	0.966375656089569
7MwoOu	OS03Rj	outcome	PSG7	Wald ratio	1	0.093502	0.205330333333333	0.648840530553556	-0.308945453333333	0.495949453333333	1.0980127993647	0.734220818232237	1.64205655523563	0.970359984388628
7rwhDU	OS03Rj	outcome	Coagulation Factor VIII	Wald ratio	1	-0.163429666666667	0.237015	0.490487906735887	-0.627979066666667	0.301119733333333	0.849226225812382	0.533669221861774	1.35137113602241	0.961978258099469
7sRCBX	OS03Rj	outcome	TrkB	Wald ratio	1	0.009455675	0.20748875	0.963651395633479	-0.397222275	0.416133625	1.00950052113356	0.672184599194606	1.51608844265396	0.99946759323388
7VQIuQ	OS03Rj	outcome	PIN4	Wald ratio	1	-0.00636138461538462	0.0483226923076923	0.895266010559327	-0.101073861538462	0.0883510923076923	0.993658806155289	0.903866269467044	1.09237157796821	0.989722513705314
7XmoEM	OS03Rj	outcome	IL-18 Rb	Wald ratio	1	0.0870065	0.18794625	0.643412474042965	-0.28136815	0.45538115	1.09090377056974	0.754750422958387	1.57677425602303	0.970359984388628
7zb7GK	OS03Rj	outcome	GREM2	Wald ratio	1	-0.289445714285714	0.39747	0.466478754059493	-1.06848691428571	0.489595485714286	0.748678434351336	0.343527911551119	1.63165605825702	0.952023921487713
877MOt	OS03Rj	outcome	NEK7	Wald ratio	1	-0.020853	0.0724442857142857	0.773462487970237	-0.1628438	0.1211378	0.979362920337741	0.84972390492311	1.1287804475964	0.977499516699787
8EJRi6	OS03Rj	outcome	ANGPTL1	Wald ratio	1	-0.0450013333333333	0.047647	0.344927689468008	-0.138389453333333	0.0483867866666667	0.955996207170641	0.870759505509528	1.04957653903515	0.944265260268384
8ewmtb	OS03Rj	outcome	Ribonuclease UK114	Wald ratio	1	0.158772857142857	0.101690714285714	0.118445690235284	-0.0405409428571429	0.358086657142857	1.17207168873041	0.960269847515358	1.43058958591469	0.79330601438396
8JdiCv	OS03Rj	outcome	IGFBP-1	Wald ratio	1	0.16826125	0.18629125	0.366411232598315	-0.1968696	0.5333921	1.18324569320949	0.821297723553374	1.70470504221217	0.944265260268384
8MBuF4	OS03Rj	outcome	SUMO3	Wald ratio	1	0.190748333333333	0.270983333333333	0.481487777387388	-0.340379	0.721875666666667	1.21015485811554	0.711500612923526	2.0582902586734	0.960257556386198
8n36tY	OS03Rj	outcome	ENA-78	Wald ratio	1	0.149321	0.112895	0.185950536281639	-0.0719532	0.3705952	1.16104562504347	0.930574445676189	1.44859656279629	0.863635422108038
8OSF6L	OS03Rj	outcome	KREM1	Wald ratio	1	-0.0963128571428571	0.0760942857142857	0.205619003534	-0.245457657142857	0.0528319428571428	0.908179841067658	0.782346409875448	1.05425245557525	0.878648231793401
8P9Jmm	OS03Rj	outcome	PSME1	Wald ratio	1	-0.66201	0.26129	0.0112890549248537	-1.1741384	-0.1498816	0.515813506675737	0.309085172780436	0.860809890282648	0.35664274524216
8PhsbT	OS03Rj	outcome	UGT 1A1	Wald ratio	1	0.0179689545454545	0.0662240909090909	0.786132915429929	-0.111830263636364	0.147768172727273	1.01813136754805	0.894196022201185	1.15924412080647	0.977499516699787
8qOM0V	OS03Rj	outcome	UGDH	Wald ratio	1	-0.0599716666666667	0.051021	0.239822314574364	-0.159972826666667	0.0400294933333333	0.941791217290718	0.852166944868047	1.04084147162417	0.900329038954891
8VEIyB	OS03Rj	outcome	5NTC	Wald ratio	1	-0.249945454545455	0.144116363636364	0.0828593978225597	-0.532413527272727	0.0325226181818181	0.778843264272686	0.587186068498293	1.03305725875663	0.703134551014038
8voqMS	OS03Rj	outcome	ALDOC	Wald ratio	1	-0.12746393442623	0.114461639344262	0.265452878068169	-0.351808747540984	0.0968808786885245	0.880325164693867	0.703414638891982	1.10172912638557	0.922940330690717
8YQiDk	OS03Rj	outcome	LIGO1	Wald ratio	1	0.102995833333333	0.243686666666667	0.672545658942562	-0.374630033333333	0.5806217	1.10848679037143	0.687543599956758	1.78714915607566	0.970359984388628
93E7HK	OS03Rj	outcome	SBDS	Wald ratio	1	-0.075559375	0.222759375	0.734461115122173	-0.51216775	0.361049	0.927224674934478	0.599195264408766	1.4348337660106	0.973160085096608
95c9X1	OS03Rj	outcome	RFESD	Wald ratio	1	-0.168311875	0.283388125	0.552560901444159	-0.7237526	0.38712885	0.845090231065292	0.484929092385554	1.47274624240149	0.966375656089569
9cfC4x	OS03Rj	outcome	pTEN	Wald ratio	1	-0.485925384615385	0.446683846153846	0.276660973839649	-1.36142572307692	0.389574953846154	0.615127703591414	0.256295110492409	1.4763531422768	0.929545957916265
9d2bJj	OS03Rj	outcome	BCAT2	Wald ratio	1	0.116501666666667	0.169979791666667	0.493100757702518	-0.216658725	0.449662058333333	1.12355938306462	0.805204718660152	1.56778227700047	0.961978258099469
9hnYBp	OS03Rj	outcome	APOA1BP	Wald ratio	1	-0.0929877777777778	0.0909659259259259	0.306673723140367	-0.271280992592593	0.085305437037037	0.911204637173647	0.76240223692266	1.08904965200277	0.939976639602882
9i7Jbv	OS03Rj	outcome	SLPI	Wald ratio	1	-0.17606	0.21984	0.423215497131519	-0.6069464	0.2548264	0.838567667767556	0.545012581099009	1.29023761617968	0.945802776124231
9iNjL8	OS03Rj	outcome	CO9A1	Wald ratio	1	0.198568571428571	0.224804285714286	0.377076736683226	-0.242047828571429	0.639184971428571	1.21965565807772	0.785018630334288	1.89493582292123	0.945417631664619
9jcY3l	OS03Rj	outcome	ACADVL	Wald ratio	1	0.365416	0.29382	0.213619938083525	-0.2104712	0.9413032	1.44111338663869	0.810202388646137	2.56331976090519	0.879084309338933
9KIIfM	OS03Rj	outcome	CRBP	Wald ratio	1	-0.0862056666666667	0.200563333333333	0.667328270770224	-0.4793098	0.306898466666667	0.91740553207849	0.619210623523871	1.35920295665885	0.970359984388628
9MdN52	OS03Rj	outcome	HEXI1	Wald ratio	1	-0.4724	0.168906666666667	0.00516097359550367	-0.803457066666667	-0.141342933333333	0.623504061406213	0.447778285876419	0.868191528825798	0.250057494853113
9pwe2f	OS03Rj	outcome	ARFP1	Wald ratio	1	-0.0180965	0.0646768181818182	0.779631826321152	-0.144863063636364	0.108670063636364	0.982066258391596	0.865140754228657	1.11479447842121	0.977499516699787
9THikH	OS03Rj	outcome	PKC-A	Wald ratio	1	0.37622875	0.18482875	0.0417952432090659	0.0139644	0.7384931	1.45678033416128	1.01406235767596	2.09277952774299	0.545484477564225
9UgtpV	OS03Rj	outcome	CCP1	Wald ratio	1	-0.08942	0.258340333333333	0.729243097423081	-0.595767053333333	0.416927053333333	0.914461419111635	0.551139650183318	1.51729182751689	0.972628224683835
9ZhXYU	OS03Rj	outcome	PSA	Wald ratio	1	-0.141799285714286	0.301978571428571	0.638664136721736	-0.733677285714286	0.450078714285714	0.867795417944442	0.480140127345485	1.56843563892234	0.970359984388628
9ZTrLq	OS03Rj	outcome	HD-5	Wald ratio	1	-0.00993523333333333	0.214323333333333	0.963026279248628	-0.430008966666667	0.4101385	0.99011395805327	0.650503261851251	1.50702649382884	0.99946759323388
aaaIpY	OS03Rj	outcome	Granzyme M	Wald ratio	1	0.485766363636364	0.356490909090909	0.172998126450336	-0.212955818181818	1.18448854545455	1.62542019458169	0.808191843812791	3.26901444153397	0.863635422108038
AavPe9	OS03Rj	outcome	CIP4	Wald ratio	1	0.105678709677419	0.19857935483871	0.594605697681315	-0.283536825806452	0.49489424516129	1.11146471627631	0.753115387547896	1.64032475760378	0.970359984388628
aFDm7G	OS03Rj	outcome	SMAP1	Wald ratio	1	0.162865	0.047524375	0.000610337928917104	0.069717225	0.256012775	1.17687780046062	1.07220494562901	1.29176923018621	0.091672756923349
AfuTAW	OS03Rj	outcome	nectin-4	Wald ratio	1	-0.39975625	0.2615225	0.126370316981704	-0.91234035	0.11282785	0.670483456461697	0.401583277966965	1.11943920490087	0.814627536937852
aFye43	OS03Rj	outcome	Cathepsin S	Wald ratio	1	-0.0498021428571429	0.0413162857142857	0.228053665274793	-0.130782062857143	0.0311777771428571	0.951417650657178	0.877408973560401	1.03166889473317	0.899046207986192
AGwaZL	OS03Rj	outcome	PAI-1	Wald ratio	1	-0.252702857142857	0.264618571428571	0.339592753656548	-0.771355257142857	0.265949542857143	0.776698637990698	0.462385991564264	1.30466922714453	0.944265260268384
AiFSOA	OS03Rj	outcome	TCP-1-epsilon	Wald ratio	1	-0.225246666666667	0.289798	0.437008904208332	-0.793250746666667	0.342757413333333	0.798319275716057	0.452371856199903	1.40882695783396	0.945802776124231
AIP0iW	OS03Rj	outcome	RALB	Wald ratio	1	0.337721428571429	0.237758571428571	0.155480061040474	-0.128285371428571	0.803728228571428	1.40174996152166	0.879602329951741	2.23385374017117	0.863635422108038
AipEQq	OS03Rj	outcome	VTI1B	Wald ratio	1	-0.6650625	0.85399375	0.436116739317146	-2.33889025	1.00876525	0.51424138661557	0.096434597164881	2.74221297628449	0.945802776124231
aKPTFt	OS03Rj	outcome	ARHGAP25	Wald ratio	1	-0.032149	0.0967052941176471	0.739554758841871	-0.221691376470588	0.157393376470588	0.968362285348841	0.801162583808071	1.1704559531835	0.973160085096608
AlvRJV	OS03Rj	outcome	APOC3	Wald ratio	1	0.0729315	0.101136	0.470833815243984	-0.12529506	0.27115806	1.07565685189667	0.882236551460009	1.31148234690284	0.952023921487713
alzwKt	OS03Rj	outcome	SH3BGRL3-like protein	Wald ratio	1	-0.261364285714286	0.223052857142857	0.241293660641973	-0.698547885714286	0.175819314285714	0.770000368383582	0.497306926217434	1.19222262159209	0.900329038954891
anEXgM	OS03Rj	outcome	ARL3	Wald ratio	1	-0.0546395833333333	0.11943125	0.647312987146726	-0.288724833333333	0.179445666666667	0.946826338457237	0.749218336953488	1.19655388953994	0.970359984388628
aOacUZ	OS03Rj	outcome	CCL28	Wald ratio	1	-0.0355845	0.238813333333333	0.881549293507631	-0.503658633333333	0.432489633333333	0.96504118480447	0.604315640864994	1.54108949924874	0.983491648136714
AoMjF6	OS03Rj	outcome	GLRX3	Wald ratio	1	-0.08619775	0.18465125	0.640633108218296	-0.4481142	0.2757187	0.917412794901035	0.638831725283024	1.31747720555871	0.970359984388628
Aq6vFs	OS03Rj	outcome	HDGF	Wald ratio	1	0.13622625	0.18705375	0.466446309105476	-0.2303991	0.5028516	1.14594113344869	0.794216567411136	1.65342947404154	0.952023921487713
aQhNn2	OS03Rj	outcome	PDE5A	Wald ratio	1	-0.0350974666666667	0.119020666666667	0.76808136270051	-0.268377973333333	0.19818304	0.965511306502685	0.764618720991096	1.21918553311929	0.977499516699787
aqtoMR	OS03Rj	outcome	MCF2L	Wald ratio	1	0.0699066666666667	0.0678647619047619	0.302968768334926	-0.0631082666666667	0.2029216	1.07240808516186	0.938841822911843	1.22497642633088	0.939976639602882
Ar6Aif	OS03Rj	outcome	BNP	Wald ratio	1	0.1343	0.163615555555556	0.4117450453864	-0.186386488888889	0.454986488888889	1.14373588894836	0.82995276546525	1.57615208732415	0.945417631664619
ARLnMr	OS03Rj	outcome	TGM4	Wald ratio	1	0.00424094	0.28635	0.988183492752947	-0.55700506	0.56548694	1.00424994551215	0.572922365059017	1.76030473685082	0.99946759323388
ArM84u	OS03Rj	outcome	Nr-CAM	Wald ratio	1	-0.0188115714285714	0.223018571428571	0.932778320439415	-0.455927971428571	0.418304828571429	0.98136426188799	0.633859491447976	1.5193837553981	0.99556124072709
ATbxGy	OS03Rj	outcome	FKBP52 protein	Wald ratio	1	0.0262988235294118	0.227683529411765	0.908044030948499	-0.419960894117647	0.472558541176471	1.02664768912642	0.6570725147131	1.6040930855993	0.990147553674377
AtjZPK	OS03Rj	outcome	HDHD2	Wald ratio	1	0.188816363636364	0.146799090909091	0.198365254551949	-0.0989098545454545	0.476542581818182	1.20781913260299	0.9058243602919	1.61049660511639	0.866118059119266
AvvNUE	OS03Rj	outcome	S100A14	Wald ratio	1	0.0765797777777778	0.160026666666667	0.632263169281496	-0.237072488888889	0.390232044444444	1.07958831405835	0.78893409698868	1.47732355883723	0.970359984388628
AwWU6z	OS03Rj	outcome	K1467	Wald ratio	1	-0.0303930769230769	0.0612796153846154	0.619912974156067	-0.150501123076923	0.0897149692307692	0.970064148765856	0.86027676384989	1.09386245480998	0.970359984388628
Ay4UTQ	OS03Rj	outcome	CAH11	Wald ratio	1	0.0418612222222222	0.104613888888889	0.689046217988857	-0.163182	0.246904444444444	1.04274975821477	0.849436576888374	1.28005679039632	0.970359984388628
aZa1V3	OS03Rj	outcome	MMAB	Wald ratio	1	-0.379353333333333	0.325805555555556	0.244280168972274	-1.01793222222222	0.259225555555556	0.684303782608962	0.361341341807554	1.29592607519106	0.900329038954891
b0NTIY	OS03Rj	outcome	MOL1B	Wald ratio	1	0.141875294117647	0.212316176470588	0.503989026329595	-0.274264411764706	0.558015	1.15243292441088	0.760131061091527	1.74720086212382	0.966375656089569
B2yInb	OS03Rj	outcome	FN1.4	Wald ratio	1	0.01342625	0.109670625	0.902563713098601	-0.201528175	0.228380675	1.01351678683082	0.817480544721278	1.25656357673699	0.989722513705314
b5qloF	OS03Rj	outcome	NEC2	Wald ratio	1	0.20796	0.17815125	0.243080070652267	-0.14121645	0.55713645	1.23116392200704	0.868301347529307	1.74566653289756	0.900329038954891
b6yMgS	OS03Rj	outcome	Enoyl-CoA hydratase	Wald ratio	1	0.0279261666666667	0.314896666666667	0.929333374962319	-0.5892713	0.645123633333333	1.02831975734307	0.554731370237565	1.90622268736894	0.99556124072709
B8fTnF	OS03Rj	outcome	TPSNR	Wald ratio	1	0.0174227819548872	0.011786992481203	0.139371288333292	-0.00567972330827067	0.0405252872180451	1.01757544393044	0.994336375826195	1.04135764240734	0.840013259838495
bA5jgg	OS03Rj	outcome	Keratin-1	Wald ratio	1	-0.23863625	0.2083	0.251945256163459	-0.64690425	0.16963175	0.787701356635499	0.52366440411454	1.18486844316745	0.909667727782489
bbz3q5	OS03Rj	outcome	PSMD9	Wald ratio	1	0.0362525833333333	0.119230833333333	0.761086933218924	-0.19743985	0.269945016666667	1.0369177215514	0.820829512038014	1.30989242650128	0.977071536781935
BCbOoh	OS03Rj	outcome	HTAI2	Wald ratio	1	-0.0107250363636364	0.0258392727272727	0.67809265941735	-0.0613700109090909	0.0399199381818182	0.989332271778583	0.940475189308972	1.04072744832508	0.970359984388628
bcJriX	OS03Rj	outcome	PDLI1	Wald ratio	1	-0.0270135384615385	0.214986923076923	0.900007393163274	-0.448387907692308	0.394360830769231	0.973348063799809	0.638656896052868	1.483435721368	0.989722513705314
bDnscl	OS03Rj	outcome	PILRA isoform FDF03-deltaTM	Wald ratio	1	-0.0503192366412214	0.011806641221374	2.02656776626126e-05	-0.0734602534351145	-0.0271782198473282	0.95092580567991	0.929173076495555	0.973187784689661	0.00507317464154069
biZCj0	OS03Rj	outcome	VIM	Wald ratio	1	-0.048229875	0.1889075	0.798484080959897	-0.418488575	0.322028825	0.952914710629264	0.658040647663632	1.37992455170918	0.977499516699787
bl0vYG	OS03Rj	outcome	ADH5	Wald ratio	1	0.000642336111111111	0.106240833333333	0.995175989048584	-0.207589697222222	0.208874369444444	1.00064254245313	0.812540355891449	1.23229017550585	0.99946759323388
BLYXiN	OS03Rj	outcome	SMAD1	Wald ratio	1	0.1876348	0.288878	0.515996146822553	-0.37856608	0.75383568	1.20639286021832	0.68484271515322	2.12513574428566	0.966375656089569
BM3tdb	OS03Rj	outcome	UGT 1A6	Wald ratio	1	-0.0485559	0.142014	0.732419189436486	-0.32690334	0.22979154	0.952604087248977	0.721153446349915	1.2583376695161	0.973160085096608
bmvKPl	OS03Rj	outcome	UBP8	Wald ratio	1	-0.0644852	0.248482	0.795236687498323	-0.55150992	0.42253952	0.93754998989922	0.576079319673844	1.52583151927357	0.977499516699787
BNr78E	OS03Rj	outcome	Tropomyosin 4	Wald ratio	1	0.150709166666667	0.35341125	0.669786284163492	-0.541976883333333	0.843395216666667	1.1626584690678	0.581597365026163	2.32424491062518	0.970359984388628
bqv2Rj	OS03Rj	outcome	DJC10	Wald ratio	1	0.0472254320987654	0.287203703703704	0.869391203712355	-0.515693827160494	0.610144691358025	1.04835831605851	0.597086176261261	1.84069771256627	0.982372856003836
brPzzo	OS03Rj	outcome	Siglec-9	Wald ratio	1	0.0245708130081301	0.011760406504065	0.0366822892232254	0.0015204162601626	0.0476212097560976	1.0248751630309	1.00152157267897	1.04877331497512	0.524731413459853
BRZXXO	OS03Rj	outcome	Serpin B1	Wald ratio	1	-0.14254	0.1795475	0.427262600226162	-0.4944531	0.2093731	0.867152867483824	0.609904372803341	1.23290490955027	0.945802776124231
bSnp0A	OS03Rj	outcome	Nidogen	Wald ratio	1	-0.158931538461538	0.120318461538462	0.186526720371058	-0.394755723076923	0.0768926461538461	0.853054758411204	0.673844623837284	1.07992613594513	0.863635422108038
BtjpgO	OS03Rj	outcome	SIAE	Wald ratio	1	0.063641	0.1468645	0.664774026600248	-0.22421342	0.35149542	1.06570974028166	0.799144562735735	1.42119123809489	0.970359984388628
bTQITm	OS03Rj	outcome	FCL	Wald ratio	1	0.0329244642857143	1.288325	0.979611462573419	-2.49219253571429	2.55804146428571	1.03347247221153	0.0827283826497499	12.9105068491539	0.99946759323388
buNJ3l	OS03Rj	outcome	APLP2	Wald ratio	1	0.186365	0.14103	0.186349221809248	-0.0900538	0.4627838	1.20486195474201	0.913882017096096	1.58848987377775	0.863635422108038
Bx6pey	OS03Rj	outcome	PPCS	Wald ratio	1	0.10356	0.157151	0.509906020998434	-0.20445596	0.41157596	1.10911233810899	0.815090637718763	1.50919434185679	0.966375656089569
BxJOn4	OS03Rj	outcome	jun-D	Wald ratio	1	-0.0549081666666667	0.249188333333333	0.825600090711125	-0.5433173	0.433500966666667	0.946572070830719	0.580818304474312	1.54264884280413	0.977499516699787
BXvRhm	OS03Rj	outcome	NAR3	Wald ratio	1	0.1672775	0.1798425	0.352302065472691	-0.1852138	0.5197688	1.18208224762243	0.830926612749956	1.68163880985789	0.944265260268384
ByAtsJ	OS03Rj	outcome	BMP-7	Wald ratio	1	-0.0721918333333333	0.274805	0.792780246464138	-0.610809633333333	0.466425966666667	0.930352406088379	0.542911132136064	1.59428596740859	0.977499516699787
BYcoMd	OS03Rj	outcome	Fibrinogen g-chain dimer	Wald ratio	1	0.0855483333333333	0.10454	0.413168151613749	-0.119350066666667	0.290446733333333	1.08931421025854	0.887497063237095	1.33702464810768	0.945417631664619
bZrSOF	OS03Rj	outcome	EGLN1	Wald ratio	1	0.180552727272727	0.332280909090909	0.586872487916586	-0.470717854545454	0.831823309090909	1.19787928072289	0.624553768561536	2.29750398350821	0.970359984388628
c3s9bG	OS03Rj	outcome	sICAM-5	Wald ratio	1	0.0353774074074074	0.0207075308641975	0.0875562224535311	-0.00520935308641975	0.0759641679012346	1.03601063311321	0.994804192062675	1.07892391335642	0.726571525553612
c9PW04	OS03Rj	outcome	DJC17	Wald ratio	1	-0.0629792857142857	0.141751785714286	0.656830967621067	-0.340812785714286	0.214854214285714	0.93896292343396	0.711192041053807	1.23968115598884	0.970359984388628
caGyyT	OS03Rj	outcome	GRM1C	Wald ratio	1	-0.192184705882353	0.0887211764705882	0.0302985817891367	-0.366078211764706	-0.0182912	0.825154443535652	0.693448563252896	0.981875068704007	0.465386732874507
CAP3VX	OS03Rj	outcome	DUT	Wald ratio	1	-0.029325125	0.25129625	0.907101408557209	-0.521865775	0.463215525	0.971100684025435	0.593412340549139	1.58917581262632	0.990147553674377
ceFVQg	OS03Rj	outcome	IL-1 R4	Wald ratio	1	0.0166213953488372	0.0352186046511628	0.636962986953733	-0.0524070697674419	0.0856498604651163	1.01676029926566	0.948942502405814	1.0894248108203	0.970359984388628
CFToki	OS03Rj	outcome	PTPRU	Wald ratio	1	-0.0418435	0.158245714285714	0.791455482941048	-0.3520051	0.2683181	0.959019855436196	0.703276535256865	1.30776307329085	0.977499516699787
cfy2pP	OS03Rj	outcome	FABP2	Wald ratio	1	0.0163163	0.274768333333333	0.952647829877865	-0.522229633333333	0.554862233333333	1.0164501377443	0.59319646180095	1.74170101990103	0.99768470675978
cGWj2V	OS03Rj	outcome	PLD3	Wald ratio	1	-0.161020714285714	0.321327857142857	0.616293464599409	-0.790823314285714	0.468781885714286	0.8512744373826	0.453471292155231	1.59804640398933	0.970359984388628
cHxKCf	OS03Rj	outcome	FBLN3	Wald ratio	1	0.223987272727273	0.139763636363636	0.109019723256434	-0.0499494545454545	0.497924	1.25105509680762	0.951277506039494	1.64530207569457	0.79330601438396
Ci1EiR	OS03Rj	outcome	8ODP	Wald ratio	1	-0.0789272972972973	0.0931045945945946	0.396589914523631	-0.261412302702703	0.103557708108108	0.924107107087149	0.769963396172466	1.10910979614633	0.945417631664619
ci6NFU	OS03Rj	outcome	TFPI -2	Wald ratio	1	-0.205849090909091	0.234934545454545	0.380922607090148	-0.6663208	0.254622618181818	0.813955900360016	0.513594723612143	1.28997471600041	0.945417631664619
CIpr7F	OS03Rj	outcome	RT4I1	Wald ratio	1	-0.0145501428571429	0.23485	0.950598630252133	-0.474856142857143	0.445755857142857	0.985555198939821	0.621974525507655	1.56167014937552	0.99768470675978
cJdHmX	OS03Rj	outcome	TRY3	Wald ratio	1	0.0590691428571428	0.12936	0.647939868481143	-0.194476457142857	0.312614742857143	1.06084858830679	0.823265560051842	1.3669947850626	0.970359984388628
cjDIBk	OS03Rj	outcome	MO2R1	Wald ratio	1	-0.0503799166666667	0.12695	0.691479185671303	-0.299201916666667	0.198442083333333	0.950868105228475	0.741409691346719	1.21950139591305	0.970359984388628
cjTyYj	OS03Rj	outcome	CATZ	Wald ratio	1	0.46186	0.211055454545455	0.0286452223564703	0.0481913090909091	0.875528690909091	1.58702310443742	1.04937139040936	2.40014389284586	0.465386732874507
clZApP	OS03Rj	outcome	LARGE	Wald ratio	1	0.110617272727273	0.136701818181818	0.418407849811835	-0.157318290909091	0.378552836363636	1.11696733117685	0.854432057575858	1.46016995483059	0.945417631664619
CpfnrA	OS03Rj	outcome	p27Kip1	Wald ratio	1	0.169935	0.186259166666667	0.361580406590917	-0.195132966666667	0.535002966666667	1.18522780900893	0.82272525574791	1.70745330769151	0.944265260268384
CpTyH3	OS03Rj	outcome	BCMA	Wald ratio	1	-0.248133076923077	0.114511538461538	0.030243795884138	-0.472575692307692	-0.0236904615384615	0.780256102287463	0.623394526161341	0.976587954510304	0.465386732874507
Cq47Wp	OS03Rj	outcome	GLRX1	Wald ratio	1	0.04696175	0.2302125	0.838358930095897	-0.40425475	0.49817825	1.04808191917953	0.667474060591434	1.6457204469305	0.977499516699787
cqDX1w	OS03Rj	outcome	Protein disulfide-isomerase	Wald ratio	1	-0.25804625	0.19072375	0.1760606283144	-0.6318648	0.1157723	0.772559500403745	0.531599549279435	1.12274019508311	0.863635422108038
CsNkAI	OS03Rj	outcome	NMT2	Wald ratio	1	0.176045	0.215955	0.414961855529057	-0.2472268	0.5993168	1.19249171957067	0.780963550910816	1.82087435397738	0.945417631664619
cTQXgm	OS03Rj	outcome	CMBL	Wald ratio	1	0.196137777777778	0.0805338888888889	0.014872505064641	0.0382913555555555	0.3539842	1.21669452725496	1.03903391708615	1.42473267552578	0.391903554510365
CUeq0k	OS03Rj	outcome	TSP3	Wald ratio	1	-0.557175	0.398460714285714	0.162017436039312	-1.338158	0.223808	0.572825010904715	0.262328432791189	1.2508308368509	0.863635422108038
cUtZip	OS03Rj	outcome	PGCB	Wald ratio	1	0.01106675	0.0771735	0.885973565635516	-0.14019331	0.16232681	1.01112821300041	0.869190196000692	1.17624458700705	0.98464570670466
CVeaX7	OS03Rj	outcome	ADH6	Wald ratio	1	0.000861741666666667	0.106240833333333	0.993528262059611	-0.207370291666667	0.209093775	1.00086211307269	0.812718651318433	1.23256057647907	0.99946759323388
CVNdRu	OS03Rj	outcome	APOL3	Wald ratio	1	0.00496208	0.021503	0.817499533772866	-0.0371838	0.04710796	1.00497441150717	0.963499027952045	1.0482351704401	0.977499516699787
cWy0yv	OS03Rj	outcome	SGK3	Wald ratio	1	-1.22020869565217	0.669991304347826	0.0685718039171997	-2.53339165217391	0.0929742608695654	0.295168560100548	0.079389302250009	1.09743348792086	0.653173944511384
d1G7he	OS03Rj	outcome	NDE1	Wald ratio	1	0.084211375	0.206195	0.682975273775639	-0.319930825	0.488353575	1.08785881566527	0.726199270170748	1.62963094488153	0.970359984388628
D391ZU	OS03Rj	outcome	TMEM9	Wald ratio	1	-0.0238215714285714	0.204978571428571	0.907482200252641	-0.425579571428571	0.377936428571429	0.976459922564216	0.653390988621943	1.45927017203753	0.990147553674377
d3PrQJ	OS03Rj	outcome	Endoplasmin	Wald ratio	1	-0.00812615277777778	0.0218963888888889	0.710549347988078	-0.051043075	0.0347907694444444	0.991906775148885	0.950237738160281	1.03540304817941	0.970359984388628
D5lNp9	OS03Rj	outcome	PTPRS	Wald ratio	1	-0.2422625	0.126626	0.0557207993765659	-0.49044946	0.00592445999999999	0.784850127350494	0.61235110499566	1.00594204432187	0.610249945951768
d5OgPO	OS03Rj	outcome	SLIT2	Wald ratio	1	-0.0355229	0.153075	0.816489811415652	-0.3355499	0.2645041	0.965100633172445	0.714944830074598	1.30278476459879	0.977499516699787
d7gUTs	OS03Rj	outcome	IP16	Wald ratio	1	-0.41895	0.199065555555556	0.0353276157574889	-0.809118488888889	-0.0287815111111112	0.657737081299724	0.445250386443096	0.971628731358709	0.517191718793969
d9GomN	OS03Rj	outcome	Granzyme K	Wald ratio	1	0.0912692857142857	0.102249285714286	0.372063176360775	-0.109139314285714	0.291677885714286	1.09556398527005	0.896605498842322	1.33867174289088	0.944265260268384
DbayV0	OS03Rj	outcome	INHBC	Wald ratio	1	-0.0477478	0.14591	0.74348527243644	-0.3337314	0.2382358	0.953374197733115	0.716246140105621	1.26900838972651	0.973160085096608
dc6m0I	OS03Rj	outcome	IRF-3	Wald ratio	1	-0.0464427142857143	0.219051428571429	0.832093459895943	-0.475783514285714	0.382898085714286	0.954619245048959	0.621397991475313	1.46652856224117	0.977499516699787
dcLbby	OS03Rj	outcome	BID	Wald ratio	1	0.0980012765957447	0.133342127659574	0.462363186374497	-0.163349293617021	0.359351846808511	1.102964193147	0.84929448345699	1.43240069853348	0.952023921487713
dcQ90I	OS03Rj	outcome	PERL	Wald ratio	1	0.0204723103448276	0.0528855172413793	0.698677605598693	-0.0831833034482759	0.124127924137931	1.02068330548313	0.92018245914224	1.13216069241648	0.970359984388628
dCxNBG	OS03Rj	outcome	K1161	Wald ratio	1	0.0253868333333333	0.1198875	0.832297814186018	-0.209592666666667	0.260366333333333	1.0257118233142	0.810914491208426	1.29740528242223	0.977499516699787
dDUSBz	OS03Rj	outcome	CA198	Wald ratio	1	0.104662142857143	0.144973571428571	0.470331695075131	-0.179486057142857	0.388810342857143	1.1103354122276	0.835699602902104	1.47522473789072	0.952023921487713
DeGZ8L	OS03Rj	outcome	Apo-TC II	Wald ratio	1	0.00807266129032258	0.0117798387096774	0.493157961875227	-0.0150158225806452	0.0311611451612903	1.00810533307739	0.985096352713267	1.03165173617782	0.961978258099469
DF2LZT	OS03Rj	outcome	FGF23	Wald ratio	1	0.388882	0.29837	0.192453627889726	-0.1959232	0.9736872	1.47533045206806	0.822075367642085	2.64768904223753	0.863635422108038
dfBJng	OS03Rj	outcome	UBX2B	Wald ratio	1	0.472603333333333	0.2479	0.0565947866144936	-0.0132806666666666	0.958487333333333	1.60416493799761	0.986807132280928	2.60774883370856	0.610249945951768
dgHFlV	OS03Rj	outcome	F172A	Wald ratio	1	0.0300432	0.373541	0.935896763611156	-0.70209716	0.76218356	1.03049905055094	0.495544976203699	2.1429503762134	0.99556124072709
dgl8Ke	OS03Rj	outcome	CD30 Ligand	Wald ratio	1	-0.0236390714285714	0.102736428571429	0.818018457624838	-0.225002471428571	0.177724328571429	0.976638142762183	0.798514245286018	1.19449598742765	0.977499516699787
dgYAUO	OS03Rj	outcome	ASM	Wald ratio	1	-0.0868431818181818	0.0789990909090909	0.271640096024256	-0.2416814	0.0679950363636364	0.916820858540628	0.78530633629817	1.07035999558779	0.925127186662998
dIersU	OS03Rj	outcome	SDSL	Wald ratio	1	0.000919794871794872	0.0488082051282051	0.984964685977077	-0.0947442871794872	0.0965838769230769	1.00092021801282	0.909605502520251	1.10140195947697	0.99946759323388
DMOK0z	OS03Rj	outcome	HSP 40	Wald ratio	1	-0.1381396	0.306864	0.652591077682558	-0.73959304	0.46331384	0.870977094856091	0.477308121314409	1.58933206012695	0.970359984388628
DPT4Ln	OS03Rj	outcome	ADSSL1	Wald ratio	1	0.0934113513513514	0.0581975675675676	0.108477714007907	-0.0206558810810811	0.207478583783784	1.09791327049939	0.979555990326076	1.23057136237552	0.79330601438396
DqBfnc	OS03Rj	outcome	LEAP2	Wald ratio	1	0.02915275	0.05167325	0.572635116655644	-0.07212682	0.13043232	1.02958185109211	0.930412893365692	1.13932082805048	0.970359984388628
DU1Yky	OS03Rj	outcome	ASM3A	Wald ratio	1	-0.0801416666666667	0.0620616666666667	0.196591647724807	-0.201782533333333	0.0414992	0.922985580833676	0.817272638174892	1.04237232795328	0.863635422108038
dunai6	OS03Rj	outcome	METAP1	Wald ratio	1	-0.20703	0.240101666666667	0.388544603550796	-0.677629266666667	0.263569266666667	0.812995259763927	0.507819470971482	1.30156744705784	0.945417631664619
dvBqga	OS03Rj	outcome	CCM2	Wald ratio	1	-0.193658571428571	0.251881428571429	0.441983458483312	-0.687346171428571	0.300029028571428	0.823939172623971	0.502908933783864	1.34989799261756	0.946855319392825
DVj4pP	OS03Rj	outcome	UNC5H4	Wald ratio	1	-0.0666147	0.142601	0.640399372113177	-0.34611266	0.21288326	0.935555601474479	0.707432783239507	1.23724020739077	0.970359984388628
Dvwr8c	OS03Rj	outcome	MIP-1a	Wald ratio	1	0.0610486363636364	0.0447395454545454	0.172399522630462	-0.0266408727272727	0.148738145454545	1.06295061098246	0.973710864868265	1.1603691015	0.863635422108038
dW5ERD	OS03Rj	outcome	KGUA	Wald ratio	1	0.0722672222222222	0.08085	0.371405794974827	-0.0861987777777778	0.230733222222222	1.07494255422574	0.917411852005035	1.25952318182936	0.944265260268384
dXFHwf	OS03Rj	outcome	CINP	Wald ratio	1	-0.126434666666667	0.307235	0.680688130658595	-0.728615266666667	0.475745933333333	0.881231721468615	0.482576767772717	1.60921411635026	0.970359984388628
DxxCTu	OS03Rj	outcome	ANGPT2	Wald ratio	1	0.0228226153846154	0.113142307692308	0.84013874215049	-0.198936307692308	0.244581538461538	1.02308504390341	0.819602094019274	1.27708678967116	0.977499516699787
DYF5mK	OS03Rj	outcome	UN45A	Wald ratio	1	0.0237284523809524	0.232909523809524	0.918853185670244	-0.432774214285714	0.480231119047619	1.02401221205478	0.648706944031664	1.61644795093506	0.99258760729434
e1hch3	OS03Rj	outcome	CALB2	Wald ratio	1	0.0269536	0.312516	0.93126998648503	-0.58557776	0.63948496	1.02732013400336	0.55678408129436	1.89550436728584	0.99556124072709
e3DhEC	OS03Rj	outcome	TLL1	Wald ratio	1	-0.19894	0.250983333333333	0.4279862717112	-0.690867333333333	0.292987333333333	0.819599067801745	0.501141224027211	1.3404258115972	0.945802776124231
e3FkwI	OS03Rj	outcome	sPLA(2)-XIII	Wald ratio	1	0.430738	0.198584	0.0300791270944904	0.0415133599999999	0.81996264	1.53839243833271	1.04238708804994	2.270415013243	0.465386732874507
e3O3p9	OS03Rj	outcome	CD97	Wald ratio	1	-0.0118299473684211	0.116632368421053	0.919209624724378	-0.240429389473684	0.216769494736842	0.98823975134418	0.786290163850308	1.24205776828557	0.99258760729434
e9ideP	OS03Rj	outcome	CHRD	Wald ratio	1	0.139288421052632	0.333706315789474	0.676387159179326	-0.514775957894737	0.7933528	1.14945557938665	0.597634474906203	2.21079637213109	0.970359984388628
eAYNxZ	OS03Rj	outcome	PPase	Wald ratio	1	-0.0471468333333333	0.0792188888888889	0.551745642169128	-0.202415855555556	0.108122188888889	0.953947316042064	0.816755205119743	1.11418387795942	0.966375656089569
eFt70N	OS03Rj	outcome	LEGL	Wald ratio	1	-0.070861875	0.28583375	0.804201795637812	-0.631096025	0.489372275	0.931590559187306	0.53200838685485	1.63129189578679	0.977499516699787
EH9nRh	OS03Rj	outcome	Sphingosine kinase 1	Wald ratio	1	-0.659753333333333	0.24956	0.00820134945148735	-1.14889093333333	-0.170615733333333	0.5169788402126	0.316988135473608	0.843145503942108	0.30796067190335
eihnsG	OS03Rj	outcome	TRML1	Wald ratio	1	0.248325	0.138860694444444	0.0737271320101343	-0.0238419611111111	0.520491961111111	1.28187647435642	0.976440013059358	1.68285534547072	0.675398840612883
Ekc1xb	OS03Rj	outcome	Protein S	Wald ratio	1	0.284222631578947	0.312923684210526	0.363729787100218	-0.329107789473684	0.897553052631579	1.32872871479791	0.719565450985521	2.45359194929444	0.944265260268384
EO17iw	OS03Rj	outcome	SPON2	Wald ratio	1	-0.00219165384615385	0.142280769230769	0.987710091636528	-0.281061961538461	0.276678653846154	0.997810746073552	0.754981554212294	1.31874253009882	0.99946759323388
esmbQi	OS03Rj	outcome	PPIL1	Wald ratio	1	0.0603835606060606	0.0377490151515151	0.109685960849718	-0.0136045090909091	0.13437163030303	1.0622439033327	0.986487614006529	1.14381781803094	0.79330601438396
eT32BX	OS03Rj	outcome	RNase 2	Wald ratio	1	-0.00834635714285714	0.10149	0.934457279670056	-0.207266757142857	0.190574042857143	0.991688376994242	0.812802800113066	1.20994395802853	0.99556124072709
eVZsGX	OS03Rj	outcome	LGR4	Wald ratio	1	0.133736857142857	0.262296571428571	0.610143330641976	-0.380364422857143	0.647838137142857	1.14309198357442	0.683612239887977	1.91140416550502	0.970359984388628
eyKF5K	OS03Rj	outcome	STAT3	Wald ratio	1	0.0609142666666667	0.097592	0.532514143105179	-0.130366053333333	0.252194586666667	1.06280779222644	0.877774059984128	1.28684641607848	0.966375656089569
F0CFaN	OS03Rj	outcome	ALDH3A1	Wald ratio	1	-0.210038461538462	0.115656153846154	0.0693612393247578	-0.436724523076923	0.0166476	0.810553070252571	0.646149406145786	1.01678694346372	0.653173944511384
F2zoEU	OS03Rj	outcome	SIA8F	Wald ratio	1	-0.811446153846154	0.348235384615385	0.0197973942993654	-1.49398750769231	-0.1289048	0.444215197974714	0.224475769699821	0.879057647850318	0.416305273434685
f6difb	OS03Rj	outcome	LIPP	Wald ratio	1	0.101581	0.2542875	0.689544686845224	-0.3968225	0.5999845	1.10691957524638	0.672453375514196	1.82209055776798	0.970359984388628
F7r9FW	OS03Rj	outcome	TFAR19	Wald ratio	1	0.0003443965	0.076894	0.996426408673839	-0.1503678435	0.1510566365	1.00034445581128	0.860391428814092	1.16306252800735	0.99946759323388
F8ucnA	OS03Rj	outcome	CLN5	Wald ratio	1	-0.158375882352941	0.140902941176471	0.261010086002425	-0.434545647058823	0.117793882352941	0.853528895214989	0.647558820502918	1.12501220259981	0.91817943477187
F8xGSZ	OS03Rj	outcome	MUCDL	Wald ratio	1	-0.248627142857143	0.272597142857143	0.361732899270619	-0.782917542857143	0.285663257142857	0.779870699542499	0.457070541214181	1.33064429483743	0.944265260268384
FaGEW7	OS03Rj	outcome	CRHBP	Wald ratio	1	0.1221834	0.067332	0.0695791152608665	-0.00978732000000002	0.25415412	1.1299613176837	0.990260419940752	1.2893705067379	0.653173944511384
FALSE	OS03Rj	outcome	Kininogen	Wald ratio	1	0.0249852777777778	0.04139	0.546073080982431	-0.0561391222222222	0.106109677777778	1.02530002571849	0.94540759953464	1.11194382534665	0.966375656089569
fBj10M	OS03Rj	outcome	CGAT2	Wald ratio	1	-0.02500075	0.1289475	0.846267362426	-0.27773785	0.22773635	0.975309180546173	0.757495372900081	1.25575420218853	0.977499516699787
fdJbim	OS03Rj	outcome	LD78-beta	Wald ratio	1	0.29846	0.218726666666667	0.172399522630462	-0.130244266666667	0.727164266666667	1.34778162485355	0.877880967670813	2.06920456780427	0.863635422108038
FDmxft	OS03Rj	outcome	TGF-b R III	Wald ratio	1	-0.0331195	0.158405833333333	0.834385746124681	-0.343594933333333	0.277355933333333	0.967422945639232	0.709216149695329	1.31963598989017	0.977499516699787
fE2Cdu	OS03Rj	outcome	OAF	Wald ratio	1	0.0552406	0.0346542	0.110924367992684	-0.012681632	0.123162832	1.05679484893054	0.987398441052022	1.13106858011262	0.79330601438396
FE5LcP	OS03Rj	outcome	hnRNP A, B	Wald ratio	1	-0.035136	0.168566923076923	0.834885840937343	-0.365527169230769	0.295255169230769	0.96547410285047	0.693830788207777	1.34346912693614	0.977499516699787
fEP1Wn	OS03Rj	outcome	TAFI	Wald ratio	1	-0.0641192	0.0292792	0.0285298055209518	-0.121506432	-0.006731968	0.937893195998408	0.885585357245531	0.993290640933921	0.465386732874507
feyyc2	OS03Rj	outcome	U773	Wald ratio	1	0.137635	0.0827316666666667	0.0961861091581975	-0.0245190666666667	0.299789066666667	1.14755661565855	0.975779083886507	1.34957410738563	0.764678700773022
FfHzwv	OS03Rj	outcome	CNTN2	Wald ratio	1	-0.0336183582089552	0.0262720895522388	0.200677915440687	-0.0851116537313433	0.0178749373134328	0.966940459117455	0.918409734802748	1.01803565015465	0.871150950843676
FfKKhJ	OS03Rj	outcome	DDX58	Wald ratio	1	0.129770769230769	0.337078076923077	0.700246845715164	-0.530902261538462	0.7904438	1.13856735873687	0.588074133565383	2.20437451061077	0.970359984388628
fiHqIm	OS03Rj	outcome	WWOX	Wald ratio	1	0.311192857142857	0.206102857142857	0.131071229559057	-0.0927687428571428	0.715154457142857	1.36505245591849	0.911404244668741	2.04450244587831	0.821838280040273
FiylnD	OS03Rj	outcome	TRIM3	Wald ratio	1	-0.126516428571429	0.15787	0.422902275933938	-0.435941628571428	0.182908771428571	0.881159673229972	0.646655471037449	1.20070486449466	0.945802776124231
fo4b69	OS03Rj	outcome	SCG1	Wald ratio	1	-0.00773203448275862	0.170808965517241	0.963894373797441	-0.342517606896552	0.327053537931035	0.992297780802104	0.709980618720195	1.38687572564968	0.99946759323388
fOya2O	OS03Rj	outcome	C3d	Wald ratio	1	-0.0280563	0.182348	0.877719100244098	-0.38545838	0.32934578	0.972333622877252	0.680138802716541	1.3900584268997	0.98286935443784
FQAt65	OS03Rj	outcome	SDF2L	Wald ratio	1	0.13052375	0.268931666666667	0.627433986155915	-0.396582316666667	0.657629816666667	1.13942500091598	0.672614907005247	1.93021195217467	0.970359984388628
FrYojw	OS03Rj	outcome	Sperm-associated antigen 2	Wald ratio	1	-0.37584	0.275603333333333	0.172662307571534	-0.916022533333333	0.164342533333333	0.686712198204566	0.400107293803706	1.17861796189675	0.863635422108038
FtbdFW	OS03Rj	outcome	SYT11	Wald ratio	1	-0.279663	0.206944	0.176569069032509	-0.68527324	0.12594724	0.756038483498219	0.503952510776496	1.1342223251345	0.863635422108038
FV3URd	OS03Rj	outcome	CHI3L1	Wald ratio	1	-0.0181506	0.0142479	0.202693878336225	-0.046076484	0.009775284	0.982013130044151	0.95496891955461	1.0098232181513	0.874389601392934
fVclnw	OS03Rj	outcome	IL-22	Wald ratio	1	-0.334092307692308	0.312030769230769	0.284302954554227	-0.945672615384615	0.277488	0.715987688005552	0.388418226944515	1.31981028132536	0.933771816857918
fVDL0S	OS03Rj	outcome	RCL	Wald ratio	1	0.0420603125	0.1528475	0.783179271346213	-0.2575207875	0.3416414125	1.04295738022087	0.772965558124936	1.40725558276603	0.977499516699787
FX0NhY	OS03Rj	outcome	RBP	Wald ratio	1	0.022149375	0.189925	0.907159846677398	-0.350103625	0.394402375	1.02239649354092	0.704615070198806	1.48349735084411	0.990147553674377
FXkyEh	OS03Rj	outcome	NPTX2	Wald ratio	1	-0.0437933333333333	0.1257675	0.727683480440806	-0.290297633333333	0.202710966666667	0.957151748395282	0.748040892538136	1.22471843263494	0.972628224683835
FYVrxX	OS03Rj	outcome	ALDH2	Wald ratio	1	-0.0855277777777778	0.197934444444444	0.665667617253399	-0.473479288888889	0.302423733333333	0.918027641932147	0.622831483418823	1.35313447342991	0.970359984388628
FZ9uqe	OS03Rj	outcome	STAT6	Wald ratio	1	-0.0510068888888889	0.159372222222222	0.748931335496857	-0.363376444444444	0.261362666666667	0.950272124190801	0.695324633130312	1.29869857472008	0.973160085096608
FzIUyq	OS03Rj	outcome	Prekallikrein	Wald ratio	1	-0.108505263157895	0.162224210526316	0.50358487599016	-0.426464715789474	0.209454189473684	0.897174172835214	0.652812899156958	1.23300488921408	0.966375656089569
G660aG	OS03Rj	outcome	THG1	Wald ratio	1	0.019806	0.04063	0.625923660274	-0.0598288	0.0994408	1.0200034401637	0.941925777474481	1.10455307926209	0.970359984388628
g7LUfX	OS03Rj	outcome	EIF1A	Wald ratio	1	-0.00326866666666667	0.0755563492063492	0.965493232254357	-0.151359111111111	0.144821777777778	0.996736669608471	0.859538973233437	1.15583355668548	0.99946759323388
G9LT4L	OS03Rj	outcome	TAJ	Wald ratio	1	-0.0830411111111111	0.214117777777778	0.69814248812329	-0.502711955555555	0.336629733333333	0.920313311339593	0.604888003931917	1.40022051276153	0.970359984388628
G9MR0X	OS03Rj	outcome	ACAA1	Wald ratio	1	0.0303015	0.074034	0.682325622881421	-0.11480514	0.17540814	1.03076526283553	0.891539852437506	1.19173251107457	0.970359984388628
gB8dqc	OS03Rj	outcome	CD7	Wald ratio	1	0.0327584444444444	0.0842922222222222	0.697550238720773	-0.132454311111111	0.1979712	1.03330090951754	0.875942954052264	1.21892728821022	0.970359984388628
gdBMGf	OS03Rj	outcome	PLXA4	Wald ratio	1	-0.236624	0.164344	0.14992139305718	-0.55873824	0.0854902399999999	0.789288004521111	0.571930247481868	1.08925093020311	0.850018611866296
gDo1x8	OS03Rj	outcome	HAI-1	Wald ratio	1	-0.015220425	0.113787	0.89359044099006	-0.238242945	0.207802095	0.984894820233923	0.788011224449856	1.23096953041604	0.989722513705314
gejuDL	OS03Rj	outcome	FABPL	Wald ratio	1	-0.0934563636363636	0.129369090909091	0.470047958045953	-0.347019781818182	0.160107054545455	0.910777759588601	0.706791346501549	1.17363650738954	0.952023921487713
GENfbG	OS03Rj	outcome	PP14A	Wald ratio	1	0.0330929	0.0728875	0.649809324131412	-0.1097666	0.1759524	1.03364656054652	0.896043247386138	1.19238129994995	0.970359984388628
gIGRU1	OS03Rj	outcome	Cyclin H	Wald ratio	1	-0.0676583	0.163405	0.678835428958653	-0.3879321	0.2526155	0.934579764928856	0.678458409026127	1.28738818090298	0.970359984388628
GIpexJ	OS03Rj	outcome	SIRPG	Wald ratio	1	0.159899333333333	0.102859333333333	0.120054770319243	-0.04170496	0.361503626666667	1.17339274350998	0.959152727250786	1.43548622800494	0.795435323657612
gK7im5	OS03Rj	outcome	Fragile histidine triad protein	Wald ratio	1	-0.1246195	0.238048333333333	0.600622851254117	-0.591194233333333	0.341955233333333	0.882832756548193	0.553665683745109	1.40769727818871	0.970359984388628
Gl7nGc	OS03Rj	outcome	DCTD	Wald ratio	1	0.19852875	0.180395	0.271104547206827	-0.15504545	0.55210295	1.21960709061407	0.856376254298333	1.73690179755725	0.925127186662998
gODlp9	OS03Rj	outcome	K6PF	Wald ratio	1	-0.051029	0.0974565	0.600551237892037	-0.24204374	0.13998574	0.95025111285057	0.785021839945592	1.15025739606981	0.970359984388628
GPeebp	OS03Rj	outcome	Nephronectin	Wald ratio	1	0.0301366	0.082389	0.71452606040867	-0.13134584	0.19161904	1.03059530365721	0.876914449849851	1.21120900687878	0.970359984388628
GrCDRb	OS03Rj	outcome	LPH	Wald ratio	1	-0.0273461904761905	0.0140072380952381	0.0509037872956986	-0.0548003771428571	0.000107996190476186	0.973024331453522	0.946674106882595	1.00010800202227	0.595140614927493
GrovRn	OS03Rj	outcome	ALOX15B	Wald ratio	1	-0.190541428571429	0.212562857142857	0.370038957770068	-0.607164628571428	0.226081771428571	0.826511515828395	0.544893656758842	1.25367817614233	0.944265260268384
grt6Dv	OS03Rj	outcome	LCN1	Wald ratio	1	-0.0836202222222222	0.229936666666667	0.716107193756862	-0.534296088888889	0.367055644444444	0.919780501968097	0.586081694396502	1.44347823842514	0.970916225074913
Gv9c9F	OS03Rj	outcome	IL3RB	Wald ratio	1	0.0113260877192982	0.0256640350877193	0.658980340643796	-0.0389754210526316	0.0616275964912281	1.01139047069028	0.961774348256939	1.06356619518597	0.970359984388628
gVSL5J	OS03Rj	outcome	LEAP-1	Wald ratio	1	0.31267323943662	0.139537887323944	0.025040546304137	0.0391789802816901	0.586167498591549	1.36707475192056	1.03995659871918	1.79708785889759	0.442481182927221
GXBntm	OS03Rj	outcome	SF3B4	Wald ratio	1	-0.497788888888889	0.354132222222222	0.159825622345067	-1.19188804444444	0.196310266666667	0.607873250154881	0.303647422688679	1.21690441164293	0.863635422108038
GyAKh6	OS03Rj	outcome	RAB21	Wald ratio	1	-0.140447575757576	0.285558484848485	0.622836193877238	-0.700142206060606	0.419247054545455	0.868969218791688	0.496514691372479	1.52081603289552	0.970359984388628
h261By	OS03Rj	outcome	TENR	Wald ratio	1	-0.0973623076923077	0.109676153846154	0.374688478774938	-0.312327569230769	0.117602953846154	0.907227251169873	0.731741792869281	1.12479742620397	0.944265260268384
H2heJO	OS03Rj	outcome	INSL5	Wald ratio	1	0.211725	0.245038333333333	0.387561257937034	-0.268550133333333	0.692000133333333	1.23580799114766	0.764487095562732	1.9977072207612	0.945417631664619
h4EqOQ	OS03Rj	outcome	SNPH	Wald ratio	1	-0.00370064285714286	0.252321428571429	0.988298338489425	-0.498250642857143	0.490849357142857	0.996306196082876	0.607592627063825	1.63370322834556	0.99946759323388
H6HH6R	OS03Rj	outcome	PPR1A	Wald ratio	1	-0.349858333333333	0.25962	0.177793985617023	-0.858713533333333	0.158996866666667	0.704787927603107	0.423706816547334	1.17233427336091	0.863635422108038
h6LvTC	OS03Rj	outcome	Transgelin-2	Wald ratio	1	0.00342126666666667	0.158512222222222	0.982780104380443	-0.307262688888889	0.314105222222222	1.00342712587954	0.735457379048019	1.36903378174568	0.99946759323388
HAF3IJ	OS03Rj	outcome	TXND5	Wald ratio	1	-0.100925	0.120465	0.402145729293212	-0.3370364	0.1351864	0.904000830405706	0.713882854093892	1.1447501458926	0.945417631664619
HbHfeg	OS03Rj	outcome	GP1BA	Wald ratio	1	0.140546	0.0946036	0.13737686500647	-0.044877056	0.325969056	1.15090201984012	0.956115023212862	1.38537249924289	0.835384822832866
hBoBJv	OS03Rj	outcome	Peroxiredoxin-6	Wald ratio	1	-0.01239	0.170111666666667	0.94193780833679	-0.345808866666667	0.321028866666667	0.987686440027001	0.707647729250766	1.3785453743292	0.996565961275164
hcVHfZ	OS03Rj	outcome	PF-4	Wald ratio	1	0.070964	0.173967333333333	0.683335593618756	-0.270011973333333	0.411939973333333	1.0735425776399	0.763370354194427	1.50974380872038	0.970359984388628
HF6HFy	OS03Rj	outcome	S100A7	Wald ratio	1	-0.00173554945054945	0.0207376373626374	0.933302272420042	-0.0423813186813187	0.0389102197802198	0.998265955744492	0.958504215315061	1.03967713701802	0.99556124072709
HFBKpA	OS03Rj	outcome	AZGP1	Wald ratio	1	0.108827916666667	0.0624704166666667	0.0814959780970078	-0.0136141	0.231269933333333	1.11497046599752	0.986478152738875	1.26019936335659	0.703134551014038
HFU67b	OS03Rj	outcome	FAIM3	Wald ratio	1	0.07920875	0.13383875	0.553969622986541	-0.1831152	0.3415327	1.08243025580356	0.832672226371188	1.40710260480894	0.966375656089569
HgFeIP	OS03Rj	outcome	I-TAC	Wald ratio	1	-0.162811650485437	0.0677569902912621	0.0162666991532735	-0.295615351456311	-0.0300079495145631	0.849751223573304	0.744073579801587	0.97043781900827	0.394073905293819
hGisHm	OS03Rj	outcome	FOLR2	Wald ratio	1	0.1724984	0.149182	0.247560514705972	-0.11989832	0.46489512	1.1882699193816	0.887010623372175	1.59184722719459	0.900329038954891
hJf7SD	OS03Rj	outcome	LEG9	Wald ratio	1	0.119785714285714	0.120550714285714	0.320391284886106	-0.116493685714286	0.356065114285714	1.12725527099574	0.890035716898747	1.42770050893613	0.943503868346709
HJldSP	OS03Rj	outcome	DD19A	Wald ratio	1	0.0679636666666667	0.314087333333333	0.828687957740127	-0.547647506666667	0.68357484	1.07032641924572	0.578308678700717	1.98094665691199	0.977499516699787
hPRXTu	OS03Rj	outcome	COF2	Wald ratio	1	-0.0725506666666667	0.142723333333333	0.611221371323261	-0.3522884	0.207187066666667	0.930018624522885	0.703077325233859	1.23021268204282	0.970359984388628
hqxrps	OS03Rj	outcome	MGAT2	Wald ratio	1	-0.0659381538461538	0.11114	0.552987672498506	-0.283772553846154	0.151896246153846	0.936188762175434	0.752937878056724	1.16403945659584	0.966375656089569
HRGbMJ	OS03Rj	outcome	Cathelicidin peptide	Wald ratio	1	-0.208993	0.173252	0.22770381235405	-0.54856692	0.13058092	0.81140091542994	0.577777218344044	1.13949014370537	0.899046207986192
hrHsDW	OS03Rj	outcome	GCKR	Wald ratio	1	-0.192484444444444	0.165958888888889	0.246117177354683	-0.517763866666667	0.132794977777778	0.8249071499928	0.595851462681657	1.14201583570299	0.900329038954891
hRtgIM	OS03Rj	outcome	CBR1	Wald ratio	1	0.0394601538461538	0.217105384615385	0.855774405749344	-0.3860664	0.464986707692308	1.04024904813553	0.679725390415923	1.59199302748529	0.977499516699787
hRVkVt	OS03Rj	outcome	PLOD2	Wald ratio	1	0.785453846153846	0.271201923076923	0.00377716756264502	0.253898076923077	1.31700961538462	2.19340218201706	1.28904041460676	3.73224382847986	0.222565081100979
HsVyjZ	OS03Rj	outcome	ADPRHL2	Wald ratio	1	-0.0187152941176471	0.0919632352941176	0.838737653236868	-0.198963235294118	0.161532647058824	0.981458749548597	0.819580024397586	1.17531082797378	0.977499516699787
hU4E29	OS03Rj	outcome	PHS2	Wald ratio	1	-0.110193666666667	0.404733333333333	0.785420268817006	-0.903471	0.683083666666667	0.895660658884501	0.405160902763746	1.97997390765316	0.977499516699787
HUSRbq	OS03Rj	outcome	FCRL3	Wald ratio	1	-0.0644683928571428	0.0256908928571429	0.0120940899532195	-0.114822542857143	-0.0141142428571428	0.937565747568257	0.891524337231821	0.98598489609673	0.363172262323916
HVuTic	OS03Rj	outcome	PECI	Wald ratio	1	0.0478544186046512	0.0381627906976744	0.209858396528576	-0.0269446511627907	0.122653488372093	1.049017926714	0.97341511742821	1.13049262423079	0.878648231793401
HwjqHg	OS03Rj	outcome	Elafin	Wald ratio	1	-0.0153419117647059	0.0528582352941176	0.771627751864427	-0.118944052941176	0.0882602294117647	0.984775175816391	0.887857472386681	1.09227232643242	0.977499516699787
HxOZLU	OS03Rj	outcome	NPDC1	Wald ratio	1	-0.241765555555556	0.259053333333333	0.350682869705183	-0.749510088888889	0.265978977777778	0.785240251187911	0.47259802706001	1.30470763054488	0.944265260268384
HzUpjf	OS03Rj	outcome	Cysteine-rich protein 1	Wald ratio	1	0.0870596	0.1429	0.542369062213978	-0.1930244	0.3671436	1.09096169909795	0.824461857024369	1.4436052059392	0.966375656089569
I5myOk	OS03Rj	outcome	Nectin-like protein 1	Wald ratio	1	0.769244827586207	0.331902413793103	0.020466515378104	0.118716096551724	1.41977355862069	2.15813587357638	1.12605018337359	4.13618373105139	0.416305273434685
I87mLV	OS03Rj	outcome	Sorcin	Wald ratio	1	-0.0301405	0.145527142857143	0.835921948509249	-0.3153737	0.2550927	0.970309195529015	0.72951620311852	1.29058125220997	0.977499516699787
IBJEh7	OS03Rj	outcome	PPCE	Wald ratio	1	0.077772380952381	0.0896614285714286	0.38572252871462	-0.097964019047619	0.253508780952381	1.08087660256475	0.906681526431847	1.28853869403253	0.945417631664619
icSCR1	OS03Rj	outcome	TTL	Wald ratio	1	-0.20824	0.36770375	0.571172547429547	-0.92893935	0.51245935	0.81201213041282	0.394972415775197	1.66939176915294	0.970359984388628
IcsL9K	OS03Rj	outcome	IGSF8	Wald ratio	1	-0.09493875	0.1009325	0.346901549602048	-0.29276645	0.10288895	0.909428635266287	0.746196394515879	1.10836831793979	0.944265260268384
ICuF83	OS03Rj	outcome	FCRL1	Wald ratio	1	-0.101571315789474	0.0378228947368421	0.00724332249913486	-0.175704189473684	-0.0274384421052632	0.903416749166113	0.838866092058879	0.972934572514086	0.291593188631054
iDZpm3	OS03Rj	outcome	PDGFRA	Wald ratio	1	-0.058912	0.151122	0.696661716609358	-0.35511112	0.23728712	0.942789731003053	0.701095533144326	1.26780507771661	0.970359984388628
idzyjq	OS03Rj	outcome	Pseudocholinesterase	Wald ratio	1	-0.0306344736842105	0.198685263157895	0.877463129384989	-0.420057589473684	0.358788642105263	0.969830006683959	0.65700898192406	1.43159419085891	0.98286935443784
IfTqH9	OS03Rj	outcome	LAP	Wald ratio	1	0.024224	0.293997142857143	0.934332326837871	-0.5520104	0.6004584	1.02451978462114	0.575791075632139	1.82295425111929	0.99556124072709
IFXB6e	OS03Rj	outcome	PGRP-S	Wald ratio	1	-0.0746794736842105	0.0892368421052632	0.402666667854236	-0.249583684210526	0.100224736842105	0.928040900192162	0.779125077634041	1.10541931860909	0.945417631664619
IhmvNg	OS03Rj	outcome	DNJB9	Wald ratio	1	-0.059666875	0.3462875	0.863198191143191	-0.738390375	0.619056625	0.942078311155174	0.477882508414528	1.85717520252726	0.980087205219908
IJAbTx	OS03Rj	outcome	ENOB	Wald ratio	1	0.0909787878787879	0.0447530303030303	0.0420618309517343	0.00326284848484849	0.178694727272727	1.09524577252597	1.00326817736917	1.19565568737721	0.545484477564225
iKUa8q	OS03Rj	outcome	POLI	Wald ratio	1	0.145705555555556	0.187021111111111	0.435928974039497	-0.220855822222222	0.512266933333333	1.1568555082202	0.801832278352703	1.6690705812553	0.945802776124231
ILUZIT	OS03Rj	outcome	VEGF sR3	Wald ratio	1	-0.0437814210526316	0.113427894736842	0.699508071045434	-0.266100094736842	0.178537252631579	0.957163150323495	0.766362414817578	1.19546741675122	0.970359984388628
INrUul	OS03Rj	outcome	RANTES	Wald ratio	1	0.180751538461538	0.0722515384615385	0.0123599262944536	0.0391385230769231	0.322364553846154	1.19811745620194	1.0399145258332	1.38038790996372	0.363172262323916
IpBgu7	OS03Rj	outcome	RTP4	Wald ratio	1	-0.0553051515151515	0.0434593939393939	0.203170420030715	-0.140485563636364	0.0298752606060606	0.946196370639176	0.868936209121322	1.03032600369603	0.874389601392934
IpUfVi	OS03Rj	outcome	Triosephosphate isomerase	Wald ratio	1	-0.123013333333333	0.271713333333333	0.650741700966121	-0.655571466666667	0.4095448	0.884251872457254	0.519145303565036	1.50613203774501	0.970359984388628
IqJHZ1	OS03Rj	outcome	KCAB2	Wald ratio	1	-0.2526825	0.2176775	0.245718649867378	-0.6793304	0.1739654	0.776714449516767	0.506956336703483	1.19001439061012	0.900329038954891
iWzgQY	OS03Rj	outcome	OVCA2	Wald ratio	1	-0.28889512195122	0.119469756097561	0.0155998847096935	-0.523055843902439	-0.0547344	0.749090764460773	0.592706559023948	0.946736567795857	0.392711624190277
IXcNAK	OS03Rj	outcome	ODPX	Wald ratio	1	0.0262784782608696	0.217878260869565	0.903999288995073	-0.400762913043478	0.453319869565217	1.02662680191597	0.669808845154918	1.57352742955857	0.989722513705314
j1MXln	OS03Rj	outcome	ACAP2	Wald ratio	1	-0.367935	0.27705	0.1841630830406	-0.910953	0.175083	0.692162170767669	0.402140801178142	1.1913450941517	0.863635422108038
J7ZazZ	OS03Rj	outcome	TLR1	Wald ratio	1	-0.0948584615384615	0.153773846153846	0.53732052286856	-0.3962552	0.206538276923077	0.909501654823566	0.672834966542186	1.22941479153186	0.966375656089569
J95CVc	OS03Rj	outcome	ghrelin	Wald ratio	1	0.060355652173913	0.102022826086957	0.5541253786962	-0.139609086956522	0.260320391304348	1.06221425818448	0.869698145305758	1.29734567836031	0.966375656089569
JaKIwT	OS03Rj	outcome	F171B	Wald ratio	1	-0.0897194736842105	0.100346315789474	0.371269281074163	-0.286398252631579	0.106959305263158	0.914187602983794	0.750963483202233	1.11288896483425	0.944265260268384
JaL1yD	OS03Rj	outcome	DNJB6	Wald ratio	1	0.1111194	0.288696	0.700310711335386	-0.45472476	0.67696356	1.11752833177165	0.634622617441087	1.96789326127075	0.970359984388628
jBj0pK	OS03Rj	outcome	LRC15	Wald ratio	1	-0.0332304347826087	0.0420232608695652	0.429082375044426	-0.115596026086957	0.0491351565217391	0.967315630737655	0.890835024728199	1.05036230446246	0.945802776124231
JH68wT	OS03Rj	outcome	GRAN	Wald ratio	1	0.0222105348837209	0.0514469767441861	0.665947104259105	-0.0786255395348837	0.123046609302326	1.02245902510377	0.924386005657802	1.13093713190976	0.970359984388628
JHspFH	OS03Rj	outcome	SDF2	Wald ratio	1	0.0452595833333333	0.05979625	0.449111762240924	-0.0719410666666667	0.162460233333333	1.04629942655291	0.930585736714628	1.17640153595076	0.949739142271236
JkgxCY	OS03Rj	outcome	CHST4	Wald ratio	1	-0.045096875	0.19282625	0.8150834885534	-0.423036325	0.332842575	0.955904874062809	0.655054837812643	1.39492768469314	0.977499516699787
jl3oc4	OS03Rj	outcome	SIAS	Wald ratio	1	-0.10159	0.21873	0.642322585868679	-0.5303008	0.3271208	0.903399869695069	0.588427943929483	1.3869690129177	0.970359984388628
Jm5uuu	OS03Rj	outcome	TCL1A	Wald ratio	1	0.0138769333333333	0.0738608888888889	0.850971256903058	-0.130890408888889	0.158644275555556	1.01397366490063	0.877313914929604	1.17192099158089	0.977499516699787
JNtjHJ	OS03Rj	outcome	ALDOB	Wald ratio	1	-0.0201371255060729	0.0398317004048583	0.613168898792684	-0.0982072582995951	0.0579330072874494	0.980064272282741	0.90646101271546	1.05964400490615	0.970359984388628
jowI8v	OS03Rj	outcome	CO8G	Wald ratio	1	0.0146594347826087	0.0308789130434783	0.634972774402456	-0.0458632347826087	0.0751821043478261	1.01476741127628	0.955172587644597	1.07808045614844	0.970359984388628
jQ9r6B	OS03Rj	outcome	ISK4	Wald ratio	1	0.0852942857142857	0.0723046428571429	0.238138821779867	-0.0564228142857143	0.227011385714286	1.08903750772632	0.945139432942053	1.25484415515597	0.900329038954891
JqVWUf	OS03Rj	outcome	MIME	Wald ratio	1	-0.106280256410256	0.0398874358974359	0.00771018120067749	-0.184459630769231	-0.0281008820512821	0.899172613871508	0.83155350839731	0.972290275216085	0.296940824703015
jqvzH5	OS03Rj	outcome	PKHA7	Wald ratio	1	-0.00122431363636364	0.0409212121212121	0.976131810864121	-0.0814298893939394	0.0789812621212121	0.998776435529807	0.921797335358241	1.08218404404689	0.99946759323388
JTA3LW	OS03Rj	outcome	IL-12 Rb1	Wald ratio	1	0.15246125	0.1896525	0.421455932259049	-0.21925765	0.52418015	1.16469732919866	0.803114768974317	1.68907349366138	0.945802776124231
jTm4yp	OS03Rj	outcome	GLU2B	Wald ratio	1	0.11416	0.142998181818182	0.424677952161541	-0.166116436363636	0.394436436363636	1.12093145957053	0.84694761294772	1.4835478816474	0.945802776124231
JvF4MC	OS03Rj	outcome	CNPY3	Wald ratio	1	0.0733464285714286	0.131337857142857	0.576532968174473	-0.184075771428571	0.330768628571429	1.076103265266	0.831872769250476	1.3920376772995	0.970359984388628
JxMPxS	OS03Rj	outcome	Ferritin light chain	Wald ratio	1	0.251508461538462	0.460484615384615	0.58494075831768	-0.651041384615385	1.15405830769231	1.28596378124986	0.521502409296935	3.17103587098645	0.970359984388628
JZrPkC	OS03Rj	outcome	MIC-1	Wald ratio	1	0.0510648888888889	0.035536	0.150720737059541	-0.0185856711111111	0.120715448888889	1.05239117956199	0.981585977428157	1.12830380658217	0.851062207005378
K19tzA	OS03Rj	outcome	TIM-4	Wald ratio	1	-0.129095	0.06289875	0.0401283259884778	-0.25237655	-0.00581345000000001	0.878890466985101	0.776952121658638	0.994203415402566	0.538742737390188
K2q7pg	OS03Rj	outcome	Carboxypeptidase B1	Wald ratio	1	0.0228688333333333	0.07079	0.746656051076808	-0.115879566666667	0.161617233333333	1.02313232988822	0.890582472654934	1.1754102473428	0.973160085096608
K3Din0	OS03Rj	outcome	ANP	Wald ratio	1	-0.140640769230769	0.185913076923077	0.449357446214848	-0.5050304	0.223748861538462	0.868801355825748	0.603487229136413	1.25075686682682	0.949739142271236
K3WixD	OS03Rj	outcome	TAGL	Wald ratio	1	0.366157	0.146719	0.0125732074839172	0.0785877600000001	0.65372624	1.44218164739992	1.08175828610383	1.92269190891828	0.363172262323916
k5Hgub	OS03Rj	outcome	OSMR	Wald ratio	1	0.111406875	0.112971875	0.324060985480102	-0.110018	0.33283175	1.11784963941057	0.895818010427217	1.39491258468269	0.943503868346709
k8Sexw	OS03Rj	outcome	Cystatin M	Wald ratio	1	-0.000650972222222222	0.158632222222222	0.996725764661393	-0.311570127777778	0.310268183333333	0.999349239614226	0.73229625439565	1.36379081105875	0.99946759323388
kB0NVo	OS03Rj	outcome	ACYP2	Wald ratio	1	-0.416064285714286	0.265311428571429	0.116831911294168	-0.936074685714286	0.103946114285714	0.659637863830086	0.392164185737412	1.10954066491343	0.79330601438396
kbCfS1	OS03Rj	outcome	CCS	Wald ratio	1	-0.0132313636363636	0.130138181818182	0.919017305756995	-0.2683022	0.241839472727273	0.986855786062254	0.764676660895437	1.27358973051973	0.99258760729434
kfOxvG	OS03Rj	outcome	PKDCC	Wald ratio	1	-0.170913333333333	0.269366666666667	0.52575412277766	-0.698872	0.357045333333333	0.842894621173342	0.497145768056505	1.42910065428175	0.966375656089569
KgbVoy	OS03Rj	outcome	MCEM1	Wald ratio	1	-0.0640788333333333	0.308781666666667	0.835602606851289	-0.6692909	0.541133233333333	0.937931056384564	0.512071559018837	1.71795260064092	0.977499516699787
kGW0xl	OS03Rj	outcome	MFGM	Wald ratio	1	-0.0506496153846154	0.064135	0.429682900280638	-0.176354215384615	0.0750549846153846	0.950611691898284	0.838320984549436	1.07794341955951	0.945802776124231
kGXc4p	OS03Rj	outcome	BMP10	Wald ratio	1	-0.173397692307692	0.301762692307692	0.565550981358954	-0.764852569230769	0.418057184615385	0.840803167393486	0.465402540571165	1.51900753578035	0.970359984388628
KH4mwD	OS03Rj	outcome	Perlecan	Wald ratio	1	-0.0250772549019608	0.0656072549019608	0.702288579836086	-0.153667474509804	0.103512964705882	0.975234567467103	0.857557133211385	1.1090601719108	0.970359984388628
KH55h8	OS03Rj	outcome	DRG-1	Wald ratio	1	0.0324922	0.288218	0.910240806809089	-0.53241508	0.59739948	1.03302583551103	0.587185156759178	1.81738649989569	0.990147553674377
kI6qGL	OS03Rj	outcome	PDIA5	Wald ratio	1	0.00936780952380952	0.0232169841269841	0.686588151004505	-0.0361374793650794	0.0548730984126984	1.00941182478628	0.964507684463756	1.05640654650136	0.970359984388628
kJ0wly	OS03Rj	outcome	FLII	Wald ratio	1	0.152472	0.193394	0.430462255599346	-0.22658024	0.53152424	1.16470984976225	0.797255367975645	1.70152386377491	0.945802776124231
kKa2gU	OS03Rj	outcome	EMBP	Wald ratio	1	0.346161038961039	0.159867532467532	0.0303647801742355	0.0328206753246753	0.659501402597403	1.41363024703471	1.03336521474355	1.93382789242365	0.465386732874507
KnFTWJ	OS03Rj	outcome	F176C	Wald ratio	1	0.166191428571429	0.205438571428571	0.418538597649983	-0.236468171428571	0.568851028571429	1.18079911877798	0.78941100772676	1.76623652984258	0.945417631664619
KogcgE	OS03Rj	outcome	PATE4	Wald ratio	1	-0.0540075384615385	0.117038461538462	0.644474925660728	-0.283402923076923	0.175387846153846	0.947424964348224	0.753216238505897	1.19170832648373	0.970359984388628
KPYwEk	OS03Rj	outcome	MASP3	Wald ratio	1	-0.00229705	0.259866666666667	0.992947318380166	-0.511635716666667	0.507041616666667	0.99770558620047	0.599514141081595	1.66037190538954	0.99946759323388
kqcmX9	OS03Rj	outcome	FA49B	Wald ratio	1	0.326698	0.283726	0.249544694176059	-0.22940496	0.88280096	1.38638272636875	0.795006522467361	2.4176620061033	0.905352972590436
kqGnjQ	OS03Rj	outcome	Properdin	Wald ratio	1	0.101088875	0.15815375	0.522705178869437	-0.208892475	0.411070225	1.1063749664692	0.811482485606816	1.5084312824255	0.966375656089569
kQiPWz	OS03Rj	outcome	RAD1	Wald ratio	1	-0.0980879310344828	0.194748275862069	0.614496660658113	-0.479794551724138	0.283618689655172	0.906569184682843	0.618910532847126	1.32792648209708	0.970359984388628
kRAP5V	OS03Rj	outcome	RD23B	Wald ratio	1	0.152998166666667	0.318675	0.631151158318066	-0.471604833333333	0.777601166666667	1.16532284251557	0.624000048222333	2.17624554862969	0.970359984388628
KTkvUs	OS03Rj	outcome	PGD2 synthase	Wald ratio	1	-0.133007142857143	0.103072857142857	0.196905321025235	-0.335029942857143	0.0690156571428572	0.875458838809018	0.715316667407105	1.07145298490947	0.863635422108038
Ku0Mgw	OS03Rj	outcome	CR3L4	Wald ratio	1	-0.059896	0.0713215	0.401018927110427	-0.19968614	0.07989414	0.941862482188981	0.818987760242167	1.0831723969756	0.945417631664619
kUN9rR	OS03Rj	outcome	C4b-binding protein alpha chain	Wald ratio	1	-0.00160250666666667	0.146156666666667	0.991251923438094	-0.288069573333333	0.28486456	0.998398776661536	0.749709430640413	1.32958193734841	0.99946759323388
kVdxhV	OS03Rj	outcome	ITI heavy chain H2	Wald ratio	1	-0.007465	0.0235813861386139	0.751575032431468	-0.0536845168316832	0.0387545168316832	0.992562793908988	0.947731052538264	1.03951526882426	0.973160085096608
kwpD2Q	OS03Rj	outcome	EphA5	Wald ratio	1	0.38659	0.247302857142857	0.117999690261857	-0.0981235999999999	0.8713036	1.47195286686317	0.906536848874551	2.39002445952039	0.79330601438396
kXXl98	OS03Rj	outcome	THSD1	Wald ratio	1	-0.0607047619047619	0.0425527891156463	0.153702320830975	-0.144108228571429	0.0226987047619048	0.941101047644992	0.865794039336287	1.02295828065235	0.861421216000464
kzC2M1	OS03Rj	outcome	MAAI	Wald ratio	1	0.012563652173913	0.0126378260869565	0.320159191646735	-0.0122064869565217	0.0373337913043478	1.01264290641166	0.987867710003806	1.03803945155966	0.943503868346709
Kzwhhr	OS03Rj	outcome	CT032	Wald ratio	1	0.195176	0.267114	0.464972021393063	-0.32836744	0.71871944	1.21552490004719	0.720098378140267	2.0518040693975	0.952023921487713
l6uLE8	OS03Rj	outcome	GMFG	Wald ratio	1	1.58186285714286	0.898034285714286	0.0781584336148841	-0.178284342857143	3.34201005714286	4.86400832950495	0.83670447871936	28.2759058081113	0.694638859701514
l8G6Id	OS03Rj	outcome	SECTM1	Wald ratio	1	-0.0128011111111111	0.0791627777777778	0.871537230513902	-0.167960155555556	0.142357933333333	0.987280474611376	0.845387518009603	1.15298926797946	0.982372856003836
L9ktSO	OS03Rj	outcome	FKBP2	Wald ratio	1	-0.89751	0.3448625	0.00925426330993573	-1.5734405	-0.2215795	0.407583279626399	0.207330632815815	0.801252220064316	0.330950083131511
lB2zzK	OS03Rj	outcome	LSHB	Wald ratio	1	0.0868913636363636	0.0464768181818182	0.0615444555884175	-0.00420319999999999	0.177985927272727	1.09077817510696	0.995805621081869	1.19480850690223	0.63435482678661
LCoZ97	OS03Rj	outcome	CD8A	Wald ratio	1	-0.05970125	0.0606795	0.325175300151872	-0.17863307	0.05923057	0.942045927769821	0.836412748027242	1.06101985188633	0.944265260268384
lEZIvh	OS03Rj	outcome	SHBG	Wald ratio	1	0.236915882352941	0.0870394117647059	0.00649003173535301	0.0663186352941176	0.407513129411765	1.26733450809461	1.06856714613366	1.5030751798975	0.286706696073536
lH2zTi	OS03Rj	outcome	DPY30	Wald ratio	1	0.233764	0.252684	0.354901477886354	-0.26149664	0.72902464	1.26334630729482	0.769898462278828	2.07305764377203	0.944265260268384
lHRc7d	OS03Rj	outcome	CD244	Wald ratio	1	0.279948648648649	0.410748648648649	0.495519063550082	-0.525118702702703	1.085016	1.32306186957805	0.591485149313707	2.9594871701554	0.962832643534571
lLHLSy	OS03Rj	outcome	RGM-C	Wald ratio	1	0.158883714285714	0.136368857142857	0.243977451900106	-0.108399245714286	0.426166674285714	1.17220162845129	0.897269293989652	1.53137599486348	0.900329038954891
lNaAKy	OS03Rj	outcome	STX8	Wald ratio	1	0.304734285714286	0.247232857142857	0.217732486418012	-0.179842114285714	0.789310685714286	1.35626457624996	0.835402099056536	2.20187811697848	0.886271530080905
LnbLRj	OS03Rj	outcome	HIBCH	Wald ratio	1	-0.03054	0.0442287878787879	0.489879497671461	-0.117228424242424	0.0561484242424242	0.969921634425886	0.88938201354605	1.0577546685215	0.961978258099469
LnxDGx	OS03Rj	outcome	DYL2	Wald ratio	1	-0.095238	0.254633333333333	0.708389317642714	-0.594319333333333	0.403843333333333	0.909156529463045	0.551938123921421	1.49756930938687	0.970359984388628
LPc2fK	OS03Rj	outcome	MRC2	Wald ratio	1	0.00620963571428571	0.122911428571429	0.959707037346074	-0.234696764285714	0.247116035714286	1.00622895547099	0.790810615295936	1.28032766789472	0.998946618221624
lpD0gY	OS03Rj	outcome	GLCE	Wald ratio	1	0.0325183870967742	0.0271348387096774	0.230761384285006	-0.0206658967741936	0.085702670967742	1.03305288781276	0.979546179443022	1.08948234541133	0.900329038954891
LpHinx	OS03Rj	outcome	AOC2	Wald ratio	1	0.569192352941176	0.250657058823529	0.0231590145654801	0.0779045176470588	1.06048018823529	1.76683949230999	1.08101943546289	2.88775732348375	0.420684785669078
lqwg21	OS03Rj	outcome	DJB12	Wald ratio	1	0.23135875	0.17917375	0.196615753850211	-0.1198218	0.5825393	1.26031129503401	0.887078500022003	1.79057948124196	0.863635422108038
LRbJ2x	OS03Rj	outcome	AP2A2	Wald ratio	1	-0.198245	0.246848333333333	0.421914354103249	-0.682067733333333	0.285577733333333	0.820168887143152	0.505570525802988	1.33053049793446	0.945802776124231
lT2rqx	OS03Rj	outcome	IL-13 Ra1	Wald ratio	1	-0.12174	0.10336	0.238866348965143	-0.3243256	0.0808456	0.885378536999046	0.72301479043458	1.08420348262502	0.900329038954891
lxRsQK	OS03Rj	outcome	CHAD	Wald ratio	1	0.615548333333333	0.26615	0.0207343377370241	0.0938943333333334	1.13720233333333	1.85067110604553	1.09844367090343	3.11803293466552	0.416305273434685
LyXfwQ	OS03Rj	outcome	TIMD3	Wald ratio	1	-0.0803247692307692	0.0299795384615385	0.00737719119039949	-0.139084664615385	-0.0215648738461538	0.922816595278512	0.870154354055777	0.978665985583104	0.291593188631054
lYxX0H	OS03Rj	outcome	A4GNT	Wald ratio	1	-0.319323333333333	0.247128333333333	0.196310166673397	-0.803694866666667	0.1650482	0.726640564203368	0.447671816859705	1.17944996682974	0.863635422108038
LZf15G	OS03Rj	outcome	TFPI	Wald ratio	1	-0.136251111111111	0.357323333333333	0.702972920982733	-0.836604844444444	0.564102622222222	0.872623479522474	0.433178738810543	1.75786960159868	0.970359984388628
M3IvWo	OS03Rj	outcome	PSMP	Wald ratio	1	0.131622166666667	0.238503333333333	0.581039342431986	-0.335844366666667	0.5990887	1.1406772519482	0.714734333647247	1.82045905990333	0.970359984388628
m5s2NY	OS03Rj	outcome	PIGR	Wald ratio	1	-0.161725714285714	0.103692142857143	0.118837452221299	-0.364962314285714	0.0415108857142857	0.850674500406877	0.694222812667582	1.04238450888965	0.79330601438396
m6qEbb	OS03Rj	outcome	FIS1	Wald ratio	1	-0.0237405625	0.0946909375	0.802033449314586	-0.2093348	0.161853675	0.976539027740406	0.811123625988511	1.17568819615875	0.977499516699787
M8GLwG	OS03Rj	outcome	TRIL	Wald ratio	1	-0.149670909090909	0.156264545454545	0.338161271313565	-0.455949418181818	0.1566076	0.860991274208287	0.633845897365645	1.16953659768689	0.944265260268384
MA2J7f	OS03Rj	outcome	ERK-1	Wald ratio	1	0.31090875	0.1776075	0.0800254529792115	-0.03720195	0.65901945	1.36466468985156	0.963481540603386	1.93289610360502	0.69882692078358
MAUO9Z	OS03Rj	outcome	DLDH	Wald ratio	1	0.194707692307692	0.387821153846154	0.615628573904843	-0.565421769230769	0.954837153846154	1.21495579365516	0.568120480481126	2.59824743386501	0.970359984388628
MBV0vA	OS03Rj	outcome	Nectin-like protein 2	Wald ratio	1	0.0310256666666667	0.107370666666667	0.772613136484637	-0.17942084	0.241472173333333	1.03151197902089	0.835754106619761	1.27312202768233	0.977499516699787
MBZyyS	OS03Rj	outcome	ARLY	Wald ratio	1	0.035267	0.122339166666667	0.773138264888797	-0.204517766666667	0.275051766666667	1.03589625617931	0.815040261240231	1.31659882903627	0.977499516699787
McEC6B	OS03Rj	outcome	PARK7	Wald ratio	1	-0.0270207777777778	0.164001111111111	0.869133106427271	-0.348462955555556	0.2944214	0.973341017450869	0.70577205947352	1.34234945055634	0.982372856003836
McPxQV	OS03Rj	outcome	EGFL9	Wald ratio	1	-0.0610138888888889	0.102884444444444	0.553158949587314	-0.2626674	0.140639622222222	0.940810172877311	0.768997623391096	1.15100977488884	0.966375656089569
mdisxr	OS03Rj	outcome	RAB6B	Wald ratio	1	-0.0713107692307692	0.0675003846153846	0.2907627546513	-0.203611523076923	0.0609899846153846	0.931172467406363	0.81577922104058	1.06288826889907	0.933771816857918
MDoEvy	OS03Rj	outcome	MARE2	Wald ratio	1	-0.0269188666666667	0.0966213333333333	0.78055051632539	-0.21629668	0.162458946666667	0.973440216770118	0.80549629178063	1.17640002231509	0.977499516699787
me4wl5	OS03Rj	outcome	kallikrein 12	Wald ratio	1	-0.220837857142857	0.101051428571429	0.0288594836510129	-0.418898657142857	-0.0227770571428572	0.801846683462615	0.657770852267669	0.977480381752084	0.465386732874507
MfP8Yh	OS03Rj	outcome	F177A	Wald ratio	1	-0.38836125	0.199915	0.0520606535411351	-0.78019465	0.00347214999999995	0.678167311066705	0.458316791258746	1.00347818489548	0.59690917266248
MFq0cP	OS03Rj	outcome	IP-10	Wald ratio	1	-0.08348925	0.178505	0.639989278564358	-0.43335905	0.26638055	0.919900975553571	0.648327667960595	1.30523167010025	0.970359984388628
mfY3Lu	OS03Rj	outcome	LRC4B	Wald ratio	1	-0.293778333333333	0.270776666666667	0.277945127913877	-0.8245006	0.236943933333333	0.745441712710239	0.438453901677267	1.26737005856866	0.929545957916265
mG0LJW	OS03Rj	outcome	PIANP	Wald ratio	1	0.0187432352941176	0.0882082352941176	0.831725951368896	-0.154144905882353	0.191631376470588	1.01891999233465	0.857147806252778	1.21122394901524	0.977499516699787
mGqhYv	OS03Rj	outcome	ALDH1A1	Wald ratio	1	0.105584	0.169127	0.532438294678966	-0.22590492	0.43707292	1.11135945479629	0.797793952308663	1.54816896542134	0.966375656089569
mHIz7U	OS03Rj	outcome	PSG9	Wald ratio	1	-0.432402702702703	0.17460972972973	0.0132716568707196	-0.774637772972973	-0.0901676324324324	0.64894799094844	0.460870690587654	0.91377799360387	0.372565763525567
MIwnHM	OS03Rj	outcome	RIFK	Wald ratio	1	-0.112317333333333	0.277301666666667	0.685450583866423	-0.6558286	0.431193933333333	0.893760592466543	0.519011831163483	1.53909400264621	0.970359984388628
mjTnR3	OS03Rj	outcome	3BP2	Wald ratio	1	0.0799246153846154	0.0547142307692308	0.144080033953991	-0.0273152769230769	0.187164507692308	1.08320540757401	0.973054411557812	1.20582563632708	0.84211016334946
MLTJ8i	OS03Rj	outcome	PILRA isoform FDF03-M14	Wald ratio	1	-0.0507063076923077	0.0118974615384615	2.02656776626126e-05	-0.0740253323076923	-0.0273872830769231	0.950557801055364	0.928648168742167	0.97298434817468	0.00507317464154069
mollb5	OS03Rj	outcome	G6PD	Wald ratio	1	0.223142727272727	0.199040909090909	0.262249652141899	-0.166977454545455	0.613262909090909	1.24999896994857	0.846218689507124	1.84644636693448	0.91817943477187
MooHEm	OS03Rj	outcome	RIPK2	Wald ratio	1	0.1251375	0.22933	0.585295798511492	-0.3243493	0.5746243	1.13330427169141	0.722997655187101	1.77646298438079	0.970359984388628
MPJPlT	OS03Rj	outcome	ARSA	Wald ratio	1	-0.144768857142857	0.181877142857143	0.426049128347684	-0.501248057142857	0.211710342857143	0.865222259944626	0.605774146974179	1.23578987786614	0.945802776124231
mQA9N8	OS03Rj	outcome	CNTP2	Wald ratio	1	-0.0088825	0.132244545454545	0.946448571662314	-0.268081809090909	0.250316809090909	0.991156832858933	0.764845207252253	1.28443227205704	0.99768470675978
MQCrUK	OS03Rj	outcome	HERV1	Wald ratio	1	0.548667142857143	0.238814285714286	0.0215923338423583	0.0805911428571429	1.01674314285714	1.73094437808744	1.08392763440182	2.76417755663734	0.416305273434685
MshBpU	OS03Rj	outcome	GRB2-related adapter protein 2	Wald ratio	1	0.659801333333333	0.354073333333333	0.0623976389071367	-0.0341824000000001	1.35378506666667	1.93440799383736	0.966395218072884	3.87205381053495	0.637365814096114
mtdFHv	OS03Rj	outcome	Gc-Globulin, Mixed Type	Wald ratio	1	0.681725	0.251885	0.00679980072300417	0.1880304	1.1754196	1.97728560976787	1.20687020364613	3.23950195371753	0.291593188631054
mTHyZo	OS03Rj	outcome	cSHMT	Wald ratio	1	-0.0301809090909091	0.0226392424242424	0.182491235264889	-0.0745538242424242	0.0141920060606061	0.970269987008718	0.928157515339387	1.0142931906829	0.863635422108038
mTVgLb	OS03Rj	outcome	Fucosyltransferase 3	Wald ratio	1	-0.0144718636363636	0.0227466666666667	0.524633630255133	-0.0590553303030303	0.030111603030303	0.98563235045247	0.942654610348888	1.03056954221961	0.966375656089569
MVIs7A	OS03Rj	outcome	SCCA2	Wald ratio	1	-0.0823320512820513	0.136364102564103	0.545999019803689	-0.349605692307692	0.18494158974359	0.920966099944551	0.704966008442312	1.20314816188259	0.966375656089569
mXnh6q	OS03Rj	outcome	PCSK1	Wald ratio	1	-0.147884507042254	0.140015633802817	0.290876868334116	-0.422315149295775	0.126546135211268	0.862530725414406	0.655527417832741	1.13490180890302	0.933771816857918
n1b2y5	OS03Rj	outcome	RF1ML	Wald ratio	1	-0.0441502105263158	0.0933657894736842	0.636303410146066	-0.227147157894737	0.138846736842105	0.956810223710867	0.79680351773396	1.14894799511077	0.970359984388628
n8cjeJ	OS03Rj	outcome	PTK7	Wald ratio	1	-0.1816925	0.17917875	0.310568778007308	-0.53288285	0.16949785	0.833857712243061	0.586910553389017	1.18470979990431	0.939976639602882
nAsxMZ	OS03Rj	outcome	PMVK	Wald ratio	1	0.146874285714286	0.172258571428571	0.393859819083822	-0.190752514285714	0.484501085714286	1.15820835054177	0.826337069466926	1.62336488683734	0.945417631664619
nbJDfR	OS03Rj	outcome	ART4	Wald ratio	1	-0.0308429545454545	0.0175430681818182	0.0787257793815514	-0.0652273681818182	0.00354145909090909	0.969627836763918	0.936854428271634	1.0035477374665	0.695565415477001
nErhPV	OS03Rj	outcome	L-plastin	Wald ratio	1	0.116137692307692	0.120063076923077	0.333391261558609	-0.119185938461538	0.351461323076923	1.12315051067244	0.887642738491522	1.42114278067269	0.944265260268384
nFTBjq	OS03Rj	outcome	PHS	Wald ratio	1	-0.0756192857142857	0.106640714285714	0.478260356066783	-0.284635085714286	0.133396514285714	0.927169125905907	0.75228872513996	1.14270300657928	0.957796073083078
ngCLCY	OS03Rj	outcome	PCNP	Wald ratio	1	0.29121125	0.17759125	0.101050133284529	-0.0568676	0.6392901	1.33804721657041	0.944719141900927	1.89513504528904	0.764678700773022
NHIZjK	OS03Rj	outcome	KAT	Wald ratio	1	-0.0519912244897959	0.0418051020408163	0.213625681031099	-0.133929224489796	0.0299467755102041	0.949337197724601	0.874651966351914	1.03039968999622	0.879084309338933
nIdszt	OS03Rj	outcome	MTHFSD	Wald ratio	1	-0.0706453125	0.0468184375	0.13131903276276	-0.16240945	0.021118825	0.931792328614838	0.850093062667243	1.02134340555761	0.821838280040273
Nk2FOl	OS03Rj	outcome	Omentin	Wald ratio	1	-0.1389175	0.1858125	0.454688232768154	-0.50311	0.225275	0.870299825232176	0.604647279535123	1.25266715229661	0.952023921487713
nlp04I	OS03Rj	outcome	SNP29	Wald ratio	1	0.0591717333333333	0.197858666666667	0.764893801117627	-0.328631253333333	0.44697472	1.06095742685144	0.719908431643112	1.56357477161656	0.977071536781935
NmjsMg	OS03Rj	outcome	GSTT1	Wald ratio	1	-0.0278334545454545	0.0263903636363636	0.2915705606567	-0.0795585672727273	0.0238916581818182	0.972550327150296	0.923523930106789	1.02417935042655	0.933771816857918
nN1lY6	OS03Rj	outcome	GRN	Wald ratio	1	-0.413266363636364	0.0676759090909091	1.01807366808089e-09	-0.545911145454545	-0.280621581818182	0.661486063526398	0.579313703749794	0.755314105997111	7.64573324728748e-07
NnivKB	OS03Rj	outcome	Transaldolase	Wald ratio	1	-0.0870816666666667	0.264821666666667	0.742283164285366	-0.606132133333333	0.4319688	0.916602236727122	0.545456547405664	1.54028705745524	0.973160085096608
nPGJIs	OS03Rj	outcome	MANS1	Wald ratio	1	-0.0474971052631579	0.0615507894736842	0.440307905647717	-0.168136652631579	0.0731424421052631	0.953613233587991	0.845238322751218	1.07588377715075	0.945802776124231
NpTlAc	OS03Rj	outcome	GMPR2	Wald ratio	1	-0.040904	0.0677922	0.546260413839617	-0.173776712	0.091968712	0.959921277967308	0.840484546821239	1.0963305195549	0.966375656089569
NraV8E	OS03Rj	outcome	URB	Wald ratio	1	0.01716854	0.285422	0.952035032923814	-0.54225858	0.57659566	1.01731676644506	0.581433554060677	1.77996848661785	0.99768470675978
NSwXbr	OS03Rj	outcome	CEAM8	Wald ratio	1	-0.117213857142857	0.221215714285714	0.596207437985628	-0.550796657142857	0.316368942857143	0.889394969356758	0.576490362228603	1.37213640217533	0.970359984388628
nT4pkl	OS03Rj	outcome	HRSL2	Wald ratio	1	0.213832	0.307652	0.487027069068323	-0.38916592	0.81682992	1.23841458366591	0.677621829672199	2.26331356795032	0.961618278382639
nTfd3j	OS03Rj	outcome	SH21A	Wald ratio	1	0.104301	0.119946	0.384537458495069	-0.13079316	0.33939516	1.10993449492301	0.877399236881703	1.4040980789981	0.945417631664619
nTHpht	OS03Rj	outcome	FOXO3A	Wald ratio	1	-0.0661296666666667	0.28418	0.815991689370844	-0.623122466666667	0.490863133333333	0.936009487192334	0.536267343717241	1.63372573470744	0.977499516699787
NULHJJ	OS03Rj	outcome	ANGPTL3	Wald ratio	1	0.00996091666666667	0.0673466666666667	0.88241764921369	-0.12203855	0.141960383333333	1.01001069172822	0.885114246690723	1.15253098819657	0.983491648136714
nyOteC	OS03Rj	outcome	COAA1	Wald ratio	1	0.0053604	0.0692736	0.938321149338063	-0.130415856	0.141136656	1.00537479264937	0.877730345583766	1.15158200782328	0.99556124072709
nytkGf	OS03Rj	outcome	MMP-13	Wald ratio	1	-0.0838	0.247788333333333	0.735218601531973	-0.569465133333333	0.401865133333333	0.919615160736195	0.565828000313697	1.49460974604827	0.973160085096608
o11R4x	OS03Rj	outcome	CRBB1	Wald ratio	1	0.0375293529411765	0.0850482352941176	0.659016536291762	-0.129165188235294	0.204223894117647	1.03824247210477	0.878828781379034	1.22657274513783	0.970359984388628
o1rvzh	OS03Rj	outcome	HBAT	Wald ratio	1	0.290575	0.167905	0.0835246124459707	-0.0385188	0.6196688	1.33719615480161	0.962213614953813	1.85831246682373	0.704797572437348
o3mY1s	OS03Rj	outcome	IDI1	Wald ratio	1	-0.183503636363636	0.488920909090909	0.707419693982328	-1.14178861818182	0.774781345454545	0.832348849009304	0.319247498969435	2.17011756923252	0.970359984388628
o3pYYH	OS03Rj	outcome	ANXA4	Wald ratio	1	-0.038931724137931	0.0557027586206897	0.484602565451564	-0.148109131034483	0.0702456827586207	0.961816375746826	0.862337002077712	1.07277171039379	0.961163524801362
o470eA	OS03Rj	outcome	OFUT1	Wald ratio	1	-0.04851125	0.0521325	0.35209281992611	-0.15069095	0.05366845	0.952646621971053	0.860113475657551	1.05513471424111	0.944265260268384
OaUEqK	OS03Rj	outcome	ARRB1	Wald ratio	1	0.20211875	0.24115875	0.401966155938472	-0.2705524	0.6747899	1.22399334869175	0.762957919953746	1.96362037598674	0.945417631664619
ocgPcE	OS03Rj	outcome	Cytochrome b5	Wald ratio	1	-0.176557	0.169218	0.296776920335076	-0.50822428	0.15511028	0.838151003186401	0.601562838117883	1.16778673752568	0.939976639602882
oDUhKf	OS03Rj	outcome	DCAK1	Wald ratio	1	0.0477331818181818	0.0778454545454545	0.539758125886985	-0.104843909090909	0.200310272727273	1.04889075486073	0.900465066027964	1.22178178492284	0.966375656089569
OFeZwg	OS03Rj	outcome	TXN4B	Wald ratio	1	-0.2551908	0.1104316	0.0208411730870873	-0.471636736	-0.038744864	0.774768657997651	0.623980141274338	0.96199611768024	0.416305273434685
OIstUz	OS03Rj	outcome	PGRC1	Wald ratio	1	-0.000296069811320755	0.270190566037736	0.999125693070776	-0.529869579245283	0.529277439622641	0.999703974013021	0.588681740988908	1.69770517084249	0.999716105204717
OL37Oi	OS03Rj	outcome	LRP4	Wald ratio	1	0.0994221428571428	0.0342730952380952	0.00372116130402268	0.0322468761904762	0.16659740952381	1.10453247164974	1.03277244076088	1.18127859805193	0.222565081100979
oOvPcA	OS03Rj	outcome	UBCP1	Wald ratio	1	-0.155464705882353	0.113169803921569	0.169525653808486	-0.377277521568627	0.0663481098039216	0.856017288770674	0.68572574380282	1.06859864209065	0.863635422108038
Oow2hi	OS03Rj	outcome	CH3L2	Wald ratio	1	-0.4167	0.250456666666667	0.0961602278876067	-0.907595066666667	0.0741950666666668	0.659218655879011	0.403493432931747	1.07701687509853	0.764678700773022
OPpctA	OS03Rj	outcome	CPLX1	Wald ratio	1	0.239455	0.257773333333333	0.352922112439541	-0.265780733333333	0.744690733333333	1.27055650829658	0.766607200479437	2.10579008358543	0.944265260268384
oPW4OU	OS03Rj	outcome	SHPS1	Wald ratio	1	-0.00726654761904762	0.0117106349206349	0.534923109629218	-0.0302193920634921	0.0156862968253968	0.992759789905199	0.970232648853856	1.0158099726049	0.966375656089569
oQiMz0	OS03Rj	outcome	MMP-9	Wald ratio	1	0.158969411764706	0.158551764705882	0.316037418774604	-0.151792047058823	0.469730870588235	1.1723020874802	0.859166928455055	1.59956364566042	0.939976639602882
oTFJlB	OS03Rj	outcome	IL-20 Ra	Wald ratio	1	0.201866666666667	0.285803333333333	0.479993386997917	-0.358307866666667	0.7620412	1.22368483925511	0.698857886835499	2.14264532751173	0.959986773995834
OTgJTu	OS03Rj	outcome	PTN9	Wald ratio	1	-0.0858995714285714	0.223128571428571	0.700253780723439	-0.523231571428571	0.351432428571429	0.917686388525479	0.59260241331751	1.42110171804805	0.970359984388628
OtVPcy	OS03Rj	outcome	Layilin	Wald ratio	1	0.0600212	0.305516	0.844251350516375	-0.53879016	0.65883256	1.06185905771876	0.583453711179733	1.93253489840609	0.977499516699787
OVbgg5	OS03Rj	outcome	SELW	Wald ratio	1	-0.0346239090909091	0.129038181818182	0.78845072140423	-0.287538745454545	0.218290927272727	0.965968639974678	0.75010750295178	1.24394891364593	0.977499516699787
p2ieTd	OS03Rj	outcome	CHSTC	Wald ratio	1	-0.0060901	0.0976325	0.950261978114819	-0.1974498	0.1852696	0.993928407069977	0.820821344825001	1.20354287155054	0.99768470675978
p5T84F	OS03Rj	outcome	PDC6I	Wald ratio	1	-0.112660909090909	0.151897272727273	0.458274298744302	-0.410379563636364	0.185057745454545	0.893453570739526	0.663398400433622	1.20328792252957	0.952023921487713
paUUny	OS03Rj	outcome	DCUP	Wald ratio	1	0.0191132592592593	0.0609588888888889	0.75386782862478	-0.100366162962963	0.138592681481481	1.01929708691309	0.90450616073675	1.14865613578931	0.975288095257898
pEA6z3	OS03Rj	outcome	Multifunctional protein ADE2	Wald ratio	1	0.512896842105263	0.249199473684211	0.0395730620778393	0.0244658736842106	1.00132781052632	1.67012227465608	1.02476761896709	2.72189358902056	0.538742737390188
peVbty	OS03Rj	outcome	VAV	Wald ratio	1	-0.401658181818182	0.195039090909091	0.0394585476655532	-0.7839348	-0.0193815636363636	0.669209454558708	0.456605819352233	0.980805051293688	0.538742737390188
pfj8fq	OS03Rj	outcome	ZADH2	Wald ratio	1	-0.0332651111111111	0.159613333333333	0.834908377783009	-0.346107244444444	0.279577022222222	0.967282088364644	0.707436614391421	1.32257027617373	0.977499516699787
pggeI5	OS03Rj	outcome	ZG16	Wald ratio	1	-0.0725491978609626	0.106299465240642	0.494923955752558	-0.28089614973262	0.135797754010695	0.930019990540549	0.755106749446312	1.14545020745645	0.962832643534571
phWujq	OS03Rj	outcome	C6	Wald ratio	1	0.021848	0.270356666666667	0.935591649829226	-0.508051066666667	0.551747066666667	1.02208841522356	0.601667045847106	1.73628377313468	0.99556124072709
PimzVX	OS03Rj	outcome	IL-17B	Wald ratio	1	0.136715285714286	0.233548571428571	0.558290440505349	-0.321039914285714	0.594470485714286	1.14650167664106	0.725394296817084	1.81207117330319	0.968305128913435
pJ0IB9	OS03Rj	outcome	CAPG	Wald ratio	1	0.0689946280991736	0.045953305785124	0.133250250670419	-0.0210738512396694	0.159063107438017	1.07143045351475	0.979146650705286	1.17241193225952	0.82703254754946
PJjIE7	OS03Rj	outcome	F16P2	Wald ratio	1	-0.0422637	0.1183445	0.720998732858082	-0.27421892	0.18969152	0.958616959947212	0.760165641581461	1.20887662587149	0.970916225074913
pJXAoF	OS03Rj	outcome	NLGNX	Wald ratio	1	-0.159888	0.262981666666667	0.543199714013937	-0.675332066666667	0.355556066666667	0.852239234415421	0.508987374800938	1.4269739263396	0.966375656089569
PKjM3k	OS03Rj	outcome	RMD1	Wald ratio	1	0.0171392666666667	0.0966233333333333	0.859208129193497	-0.172242466666667	0.206521	1.01728698662813	0.841775046032992	1.22939355121056	0.977674704582297
PmoZSd	OS03Rj	outcome	IL-18 BPa	Wald ratio	1	0.318323076923077	0.171898974358974	0.0640540828600665	-0.0185989128205128	0.655245066666667	1.37482036221672	0.981572979637948	1.92561436345047	0.637365814096114
pNMoJH	OS03Rj	outcome	Gelsolin	Wald ratio	1	0.186718571428571	0.246737142857143	0.449199073872662	-0.296886228571429	0.670323371428571	1.20528803482501	0.743128554349858	1.9548693673375	0.949739142271236
PoWYnh	OS03Rj	outcome	MARE1	Wald ratio	1	0.0604138571428571	0.233031428571429	0.795440834410027	-0.396327742857143	0.517155457142857	1.06227608613172	0.67278615894167	1.67724984851414	0.977499516699787
PqzDvx	OS03Rj	outcome	DCTPP1	Wald ratio	1	-0.172106666666667	0.290218333333333	0.55316456084842	-0.7409346	0.396721266666667	0.841889366846451	0.476668213164742	1.48694141214773	0.966375656089569
pTvKSj	OS03Rj	outcome	RABP2	Wald ratio	1	-0.100640833333333	0.1323475	0.446998391663241	-0.360041933333333	0.158760266666667	0.904257753811151	0.697647070790481	1.17205693188262	0.949739142271236
PUUK4h	OS03Rj	outcome	BGAL	Wald ratio	1	-0.127857166666667	0.296066666666667	0.665848530037321	-0.708147833333333	0.4524335	0.879979060511162	0.492555648274207	1.57213332067409	0.970359984388628
PvlWsi	OS03Rj	outcome	FGFP1	Wald ratio	1	-0.171511666666667	0.267928333333333	0.522081529335713	-0.6966512	0.353627866666667	0.842390440074227	0.49825105623593	1.42422508622326	0.966375656089569
PWLmOu	OS03Rj	outcome	AFM	Wald ratio	1	-0.00225565789473684	0.0818425	0.97801231898183	-0.162666957894737	0.158155642105263	0.997746884189815	0.849874185174896	1.171348491666	0.99946759323388
pxVOAg	OS03Rj	outcome	C1QT3	Wald ratio	1	0.102243888888889	0.107952222222222	0.343576784091729	-0.109342466666667	0.313830244444444	1.10765358318968	0.896423369801058	1.36865737963215	0.944265260268384
q1RhOW	OS03Rj	outcome	IP3KA	Wald ratio	1	-0.215365714285714	0.209374285714286	0.30366021470978	-0.625739314285714	0.195007885714286	0.806246530380283	0.534865848345349	1.21532057012273	0.939976639602882
q2hRnI	OS03Rj	outcome	Heparin cofactor II	Wald ratio	1	-0.0469554054054054	0.0609126126126126	0.440786912974009	-0.166344126126126	0.0724333153153153	0.954129945679775	0.846754793599215	1.07512110958746	0.945802776124231
q3GObm	OS03Rj	outcome	TEC	Wald ratio	1	0.116491818181818	0.13119	0.374560850271198	-0.140640581818182	0.373624218181818	1.12354831776154	0.868801518650073	1.45299104023923	0.944265260268384
q5r7On	OS03Rj	outcome	a2-Antiplasmin	Wald ratio	1	-0.494514705882353	0.105898235294118	3.01616109582258e-06	-0.702075247058824	-0.286954164705882	0.60986680026366	0.495555835170589	0.750546129551275	0.00151009132197517
q8DaAW	OS03Rj	outcome	APOC1	Wald ratio	1	1.1975	0.362952	0.000969144070730729	0.48611408	1.90888592	3.31182699715435	1.62598547805459	6.74556950668668	0.10412851543106
qA7R8t	OS03Rj	outcome	FTCD	Wald ratio	1	0.0235588764044944	0.0350896629213483	0.501971612482558	-0.0452168629213483	0.0923346157303371	1.02383857890644	0.955790183904818	1.09673174438204	0.966375656089569
qaA8g2	OS03Rj	outcome	Attractin	Wald ratio	1	-0.0423089130434783	0.058965652173913	0.473054573379217	-0.157881591304348	0.0732637652173913	0.95857361893672	0.853950891193435	1.07601431463733	0.953092392220199
qaJ9PL	OS03Rj	outcome	PLXA1	Wald ratio	1	-0.0694032	0.061676	0.260467443662913	-0.19028816	0.05148176	0.93295043861617	0.826720871729794	1.05282998249811	0.91817943477187
Qbrbm8	OS03Rj	outcome	NETO1	Wald ratio	1	0.0703862857142857	0.237127142857143	0.766596828808657	-0.394382914285714	0.535155485714286	1.07292255587143	0.674095885870396	1.7077137467043	0.977071536781935
qbW1xO	OS03Rj	outcome	VEGFC	Wald ratio	1	0.0335125	0.07748875	0.665391034106731	-0.11836545	0.18539045	1.03408036965011	0.888371337979285	1.20368832849563	0.970359984388628
QcefDI	OS03Rj	outcome	RB22A	Wald ratio	1	-0.182914	0.259381	0.480689334577307	-0.69130076	0.32547276	0.832839776878149	0.500924063122015	1.38468511500014	0.960100240073291
qDEQVr	OS03Rj	outcome	sE-Selectin	Wald ratio	1	0.142225	0.293612058823529	0.628103664880115	-0.433254635294118	0.717704635294118	1.15283600745971	0.648395366437658	2.04972294511829	0.970359984388628
QDXNTE	OS03Rj	outcome	bFGF-R	Wald ratio	1	0.222567777777778	0.206101111111111	0.280188468141917	-0.1813904	0.626525955555556	1.24928049023668	0.834109658712528	1.87109899397998	0.933133213191041
QE6xN9	OS03Rj	outcome	HCC-4	Wald ratio	1	0.0689787142857143	0.130687857142857	0.597629322712446	-0.187169485714286	0.325126914285714	1.07141340310605	0.829303169433664	1.38420631038852	0.970359984388628
QFxDvB	OS03Rj	outcome	TLR2	Wald ratio	1	-0.04584	0.223611363636364	0.837573276450939	-0.484118272727273	0.392438272727273	0.955194781129854	0.616240313179505	1.48058646989545	0.977499516699787
qG0tdN	OS03Rj	outcome	CN37	Wald ratio	1	-0.1911625	0.1870125	0.306690495410104	-0.557707	0.175382	0.82599835251256	0.572520349046154	1.19170135959388	0.939976639602882
qGhieV	OS03Rj	outcome	Coagulation Factor Xa	Wald ratio	1	-0.190465	0.146823	0.194547845099533	-0.47823808	0.09730808	0.826574687336842	0.619874599668018	1.10219988706088	0.863635422108038
Qhp8Gg	OS03Rj	outcome	TINAL	Wald ratio	1	0.1309225	0.17899625	0.464519027096011	-0.21991015	0.48175515	1.13987943723232	0.802590907515949	1.61891334583708	0.952023921487713
QJgZL7	OS03Rj	outcome	sICAM-1	Wald ratio	1	-0.0041094298245614	0.0124682456140351	0.741708521801531	-0.0285471912280702	0.0203283315789474	0.99589900232778	0.971856429965514	1.02053635933927	0.973160085096608
QjZR1w	OS03Rj	outcome	CRTAM	Wald ratio	1	-0.0719723333333333	0.0474626666666667	0.129418528718229	-0.16499916	0.0210544933333333	0.930556640855461	0.847894416318926	1.02127770294749	0.821838280040273
QkFRqZ	OS03Rj	outcome	Ephrin-A4	Wald ratio	1	-0.0609217194570136	0.0390199547511312	0.118453804962069	-0.137400830769231	0.0155573918552036	0.940896890812758	0.871620783673946	1.0156790380899	0.79330601438396
QOEDdO	OS03Rj	outcome	SNAG	Wald ratio	1	0.0886298571428571	0.2034	0.663024163594306	-0.310034142857143	0.487293857142857	1.09267613519903	0.733421914677138	1.6279049105849	0.970359984388628
QOYRfM	OS03Rj	outcome	BAG-1	Wald ratio	1	-0.464071287128713	0.388509900990099	0.232286254022376	-1.22555069306931	0.297408118811881	0.628718733316266	0.293595974528633	1.34636466408452	0.900329038954891
qSLGGD	OS03Rj	outcome	SPT20	Wald ratio	1	0.0752234375	0.0473365625	0.112033497331555	-0.017556225	0.1680031	1.07812501753291	0.982596987596299	1.18294027775699	0.79330601438396
QSXrv2	OS03Rj	outcome	PGES2	Wald ratio	1	0.0136353	0.234116	0.953556152358457	-0.44523206	0.47250266	1.01372868466296	0.640675583604272	1.60400344949502	0.99768470675978
Qt0NV3	OS03Rj	outcome	NOTUM	Wald ratio	1	0.0238161428571429	0.188139285714286	0.899266634155232	-0.344936857142857	0.392569142857143	1.02410201211053	0.708265073936279	1.4807802471186	0.989722513705314
Qt4loL	OS03Rj	outcome	DEAD-box protein 19B	Wald ratio	1	0.0703072413793104	0.324917931034483	0.828687957740127	-0.566531903448276	0.707146386206897	1.07283775077325	0.567490140441837	2.02819530677322	0.977499516699787
QTmlrZ	OS03Rj	outcome	sCD4	Wald ratio	1	0.245808333333333	0.296386666666667	0.406906287632049	-0.335109533333333	0.8267262	1.27865447461287	0.715259737278497	2.28582314959933	0.945417631664619
qTo2j8	OS03Rj	outcome	MAX	Wald ratio	1	0.0409569444444444	0.0809666666666667	0.61296233554102	-0.117737722222222	0.199651611111111	1.04180724898994	0.888929168409627	1.22097730912553	0.970359984388628
QUtpeH	OS03Rj	outcome	ANKRD27	Wald ratio	1	-0.23568	0.283812	0.406307656703613	-0.79195152	0.32059152	0.790033444189545	0.452959971743698	1.37794260392431	0.945417631664619
qvoARX	OS03Rj	outcome	ACADM	Wald ratio	1	-0.574096428571429	0.309810714285714	0.0638744131890439	-1.18132542857143	0.0331325714285715	0.563213542626084	0.306871732370025	1.03368756759562	0.637365814096114
qWxls4	OS03Rj	outcome	LL-37	Wald ratio	1	-0.189993636363636	0.157501818181818	0.22770381235405	-0.4986972	0.118709927272727	0.826964396427323	0.607321362808266	1.12604323647727	0.899046207986192
QXle2y	OS03Rj	outcome	RAB31	Wald ratio	1	0.0545535384615385	0.115640769230769	0.637105209177946	-0.172102369230769	0.281209446153846	1.05606901521056	0.841892984819812	1.32473103470094	0.970359984388628
QxvOLF	OS03Rj	outcome	ASIP	Wald ratio	1	-0.0527683823529412	0.0718814705882353	0.462886142056938	-0.193656064705882	0.0881193	0.948599699470016	0.823941238013578	1.09211840398232	0.952023921487713
QzZOce	OS03Rj	outcome	FHR3	Wald ratio	1	-0.123444545454545	0.130016363636364	0.342389800324831	-0.378276618181818	0.131387527272727	0.883870654530449	0.685040979664336	1.14040963552703	0.944265260268384
r2AnLN	OS03Rj	outcome	SYDM	Wald ratio	1	0.227112916666667	0.17612375	0.197221670960757	-0.118089633333333	0.572315466666667	1.25497156714615	0.888616399394947	1.7723661586908	0.863635422108038
R45ZHB	OS03Rj	outcome	TSSC4	Wald ratio	1	-0.0659455	0.30244625	0.827397637378855	-0.65874015	0.52684915	0.936181884814019	0.517502899996678	1.6935876522809	0.977499516699787
r6pWpj	OS03Rj	outcome	CIG49	Wald ratio	1	0.0555812222222222	0.19252	0.772808187086623	-0.321757977777778	0.432920422222222	1.05715487805389	0.724873604622589	1.54175352649931	0.977499516699787
r6rNFe	OS03Rj	outcome	IGFBP-5	Wald ratio	1	0.256952	0.28646	0.369723797482244	-0.3045096	0.8184136	1.29298306208283	0.737484948345116	2.26690077212363	0.944265260268384
r82qrv	OS03Rj	outcome	KCRU	Wald ratio	1	-1.390756	1.111068	0.210668641140715	-3.56844928	0.78693728	0.248887074861185	0.0281995493968736	2.19665836361997	0.87895638609265
R9Mv1g	OS03Rj	outcome	IL-18 Ra	Wald ratio	1	0.0490306896551724	0.0749651724137931	0.513082011019622	-0.0979010482758621	0.195962427586207	1.05025258213503	0.906738622664982	1.2164811983407	0.966375656089569
raG8Uh	OS03Rj	outcome	MCEE	Wald ratio	1	0.06415075	0.29522625	0.827979609546194	-0.5144927	0.6427942	1.066253124305	0.597803783567262	1.90178743651638	0.977499516699787
RapGbT	OS03Rj	outcome	WFDC5	Wald ratio	1	0.0157388666666667	0.249795	0.949760824682509	-0.473859333333333	0.505337066666667	1.01586337497758	0.62259482474698	1.65754412918585	0.99768470675978
rb6yYZ	OS03Rj	outcome	NUD12	Wald ratio	1	-0.190201818181818	0.150981818181818	0.207753652117479	-0.486126181818182	0.105722545454545	0.826792255394641	0.615004200069166	1.11151343926379	0.878648231793401
RB86P7	OS03Rj	outcome	RSPO3	Wald ratio	1	-0.266089444444444	0.162879444444444	0.102330505229945	-0.585333155555556	0.0531542666666667	0.766370576844843	0.556920289813166	1.05459232101335	0.764678700773022
RDdqqN	OS03Rj	outcome	PGM1	Wald ratio	1	0.243671666666667	0.128179166666667	0.0572988746940457	-0.0075595	0.494902833333333	1.27592533289015	0.992469001156741	1.6403388450555	0.610249945951768
RehM9D	OS03Rj	outcome	HDHD3	Wald ratio	1	0.0312813333333333	0.0797511111111111	0.694883137982328	-0.125030844444444	0.187593511111111	1.03177573596568	0.882469682877702	1.20634305062586	0.970359984388628
rfzRKB	OS03Rj	outcome	HIS3	Wald ratio	1	-0.319995384615385	0.290223076923077	0.270207766485839	-0.888832615384615	0.248841846153846	0.726152388538519	0.411135425887373	1.28253917852519	0.925127186662998
RGTSxr	OS03Rj	outcome	MYZAP	Wald ratio	1	0.887195714285714	0.225778571428571	8.5124530087168e-05	0.444669714285714	1.32972171428571	2.42831041800445	1.55997487332022	3.7799913236029	0.0159821305238658
rJf6MT	OS03Rj	outcome	Galectin-4	Wald ratio	1	-0.269274	0.28365	0.342458992308471	-0.825228	0.28668	0.763933909077941	0.438135086276405	1.33199790594021	0.944265260268384
rk1bY5	OS03Rj	outcome	Glyoxalase I	Wald ratio	1	0.11222875	0.154539375	0.467707224564218	-0.190668425	0.415125925	1.11876874972812	0.826406558482456	1.51456144983484	0.952023921487713
rLxRM2	OS03Rj	outcome	NHEJ1	Wald ratio	1	0.214798888888889	0.170531111111111	0.207818137339912	-0.119442088888889	0.549039866666667	1.23961257203419	0.887415397542707	1.73158966251908	0.878648231793401
rm8hzc	OS03Rj	outcome	B3GT6	Wald ratio	1	0.207012857142857	0.283271428571429	0.464905427234684	-0.348199142857143	0.762224857142857	1.22999838594405	0.705958275667012	2.1430388757686	0.952023921487713
rmQLeJ	OS03Rj	outcome	HO-1	Wald ratio	1	0.576535714285714	0.374418571428571	0.123605205956405	-0.157324685714286	1.31039611428571	1.7798617883336	0.854426593666768	3.70764207136276	0.805404712605222
rnwkyA	OS03Rj	outcome	Trypsin	Wald ratio	1	-0.185359166666667	0.334456666666667	0.579435263368751	-0.840894233333333	0.4701759	0.83080583249694	0.431324646046602	1.60027565694996	0.970359984388628
roizQz	OS03Rj	outcome	SLIK1	Wald ratio	1	0.17689625	0.26876625	0.510423240682025	-0.3498856	0.7036781	1.19350726032516	0.704768710647606	2.02117312946535	0.966375656089569
ROYaGu	OS03Rj	outcome	CRADD	Wald ratio	1	-0.0752055714285714	0.269974285714286	0.7805781511762	-0.604355171428571	0.453944028571429	0.927552788376417	0.546426664586474	1.57450986744208	0.977499516699787
rPjm5D	OS03Rj	outcome	MRVI1	Wald ratio	1	-0.26703	0.136901818181818	0.0511139409624811	-0.535357563636364	0.00129756363636363	0.765650101617779	0.585459913538664	1.00129840583629	0.595140614927493
rrcd70	OS03Rj	outcome	LRP12	Wald ratio	1	-0.838156666666667	0.28377	0.00314042078105077	-1.39434586666667	-0.281967466666667	0.432507043727936	0.247995205251672	0.754298223969465	0.214405091506284
rRpQWR	OS03Rj	outcome	Semaphorin-7A	Wald ratio	1	0.142475384615385	0.207333846153846	0.491970180570722	-0.263898953846154	0.548849723076923	1.15312469600012	0.768051144349906	1.73126044314515	0.961978258099469
rshKXR	OS03Rj	outcome	5NT3	Wald ratio	1	0.41688875	0.20099375	0.0380665076910363	0.022941	0.8108365	1.51723371129529	1.02320616860234	2.24978914839352	0.534264265972892
rU5onO	OS03Rj	outcome	41	Wald ratio	1	0.466404	0.205482	0.0232194380536514	0.06365928	0.86914872	1.59425094664482	1.06572922163377	2.38487978867798	0.420684785669078
rxqkqL	OS03Rj	outcome	PLOD3	Wald ratio	1	-0.475178260869565	0.760608695652174	0.532145526514514	-1.96597130434783	1.0156147826087	0.621774208574299	0.140019818686155	2.7610603275722	0.966375656089569
rY5SKH	OS03Rj	outcome	ICAM4	Wald ratio	1	-0.135984444444444	0.161074444444444	0.398538929600905	-0.451690355555556	0.179721466666667	0.872856210146384	0.636551243768308	1.19688394461517	0.945417631664619
RZDsds	OS03Rj	outcome	NIT2	Wald ratio	1	-0.198015	0.18457875	0.283363493953176	-0.55978935	0.16375935	0.820357547682325	0.571329401712255	1.17793081193168	0.933771816857918
s4qFJN	OS03Rj	outcome	PKP2	Wald ratio	1	0.105435	0.125446666666667	0.400641162151036	-0.140440466666667	0.351310466666667	1.11119387457356	0.86897539639482	1.42092840834447	0.945417631664619
s52pfy	OS03Rj	outcome	DPEP2	Wald ratio	1	-0.0353862380952381	0.0918690476190476	0.700103105803147	-0.215449571428571	0.144677095238095	0.965232534676011	0.806178923684499	1.15566633984801	0.970359984388628
s6Snjy	OS03Rj	outcome	EDAR	Wald ratio	1	0.00901807142857143	0.0629253571428571	0.886042365291084	-0.114315628571429	0.132351771428571	1.00905885674416	0.891976378217763	1.1415097991813	0.98464570670466
S6TLlQ	OS03Rj	outcome	MGAT1	Wald ratio	1	-0.169556666666667	0.299395	0.571168797645437	-0.756370866666667	0.417257533333333	0.844038924252811	0.469366734283781	1.51779334498623	0.970359984388628
s7xMXs	OS03Rj	outcome	MYOM2	Wald ratio	1	0.20323	0.245761428571429	0.40827096800931	-0.2784624	0.6849224	1.22535426732085	0.756946728411831	1.98361790081547	0.945417631664619
S9jimz	OS03Rj	outcome	GREM1	Wald ratio	1	-0.00327934146341463	0.0199063414634146	0.869149787424997	-0.0422957707317073	0.0357370878048781	0.996726029703901	0.958586216892858	1.03638333285189	0.982372856003836
sAREvW	OS03Rj	outcome	Integrin alpha-2	Wald ratio	1	0.143733333333333	0.169748888888889	0.397139535254926	-0.188974488888889	0.476441155555556	1.1545761804882	0.827807624717653	1.6103332667483	0.945417631664619
SFK1vr	OS03Rj	outcome	CHIP	Wald ratio	1	0.403314285714286	0.52188	0.439634604206635	-0.619570514285714	1.42619908571429	1.4967772334508	0.538175526666876	4.16284646098999	0.945802776124231
sGAk7G	OS03Rj	outcome	RCN1	Wald ratio	1	0.09283375	0.18748625	0.620494492845676	-0.2746393	0.4603068	1.09727929742016	0.759846150307629	1.58456005345217	0.970359984388628
sGzfFZ	OS03Rj	outcome	GALP	Wald ratio	1	-0.330660869565217	0.232782608695652	0.155470699716896	-0.786914782608696	0.125593043478261	0.718448775576671	0.455247167336659	1.13382065867069	0.863635422108038
SHJKBH	OS03Rj	outcome	MXRA7	Wald ratio	1	0.0125937857142857	0.0517264285714286	0.807642039055613	-0.0887900142857143	0.113977585714286	1.01267342138732	0.915037698246692	1.12072700430734	0.977499516699787
shMngb	OS03Rj	outcome	Thyroxine-Binding Globulin	Wald ratio	1	0.0880213333333333	0.0665133333333333	0.185714445216658	-0.0423448	0.218387466666667	1.09201141802329	0.958539219264188	1.24406900951704	0.863635422108038
sJlHWX	OS03Rj	outcome	THYN1	Wald ratio	1	-0.0246351666666667	0.31843	0.938333608658787	-0.648757966666667	0.599487633333333	0.975665802510979	0.522694577850163	1.82118544658459	0.99556124072709
SluYQM	OS03Rj	outcome	NNMT	Wald ratio	1	-0.207388461538462	0.335342307692308	0.536286585658504	-0.864659384615385	0.449882461538462	0.81270388445889	0.421194993691592	1.56812785932159	0.966375656089569
slx2Wh	OS03Rj	outcome	BY55	Wald ratio	1	-0.162261538461538	0.11271	0.149969994770019	-0.383173138461538	0.0586500615384615	0.850218810539529	0.681694861468289	1.06040409962644	0.850018611866296
smcjaa	OS03Rj	outcome	MIA	Wald ratio	1	0.54092	0.235986666666667	0.0218962161127431	0.0783861333333333	1.00345386666667	1.71758631493493	1.08154019677352	2.7276866435964	0.416305273434685
sNb24D	OS03Rj	outcome	IGFBP-4	Wald ratio	1	-0.198438333333333	0.239456666666667	0.407272782544067	-0.6677734	0.270896733333333	0.820010336485362	0.512849217508795	1.31113966637047	0.945417631664619
sOo2qg	OS03Rj	outcome	SPINT2	Wald ratio	1	0.00959214492753623	0.0211268115942029	0.649809324131412	-0.0318164057971015	0.0510006956521739	1.00963829699744	0.968684410596779	1.05232362533417	0.970359984388628
sqPRUs	OS03Rj	outcome	LY9	Wald ratio	1	-0.0234689444444444	0.0437666666666667	0.591800474167087	-0.109251611111111	0.0623137222222222	0.976804309398308	0.896504818544314	1.06429618572311	0.970359984388628
sqTOTQ	OS03Rj	outcome	TS101	Wald ratio	1	-0.0147245333333333	0.0956253333333333	0.877624313657868	-0.202150186666667	0.17270112	0.985383342484866	0.816972220393408	1.18851082987752	0.98286935443784
Sr8IYA	OS03Rj	outcome	NEU1	Wald ratio	1	0.0338336111111111	0.0432944444444444	0.434522018715074	-0.0510235	0.118690722222222	1.03441247766552	0.950256339246063	1.1260216109677	0.945802776124231
sSu8JN	OS03Rj	outcome	CYTL1	Wald ratio	1	0.0450662121212121	0.043015303030303	0.294786714005353	-0.0392437818181818	0.129376206060606	1.04609712192514	0.961516280385749	1.13811821060484	0.938071280584831
sv8d8R	OS03Rj	outcome	KPYR	Wald ratio	1	0.00963538095238095	0.303368095238095	0.974662367464413	-0.584966085714286	0.604236847619048	1.00968195068763	0.557124755979934	1.82985521752888	0.99946759323388
sxHKQE	OS03Rj	outcome	DSCAM	Wald ratio	1	0.0539754545454545	0.0894863636363636	0.546395866108926	-0.121417818181818	0.229368727272727	1.05545869512371	0.885663835822454	1.25780574079526	0.966375656089569
SyY0EH	OS03Rj	outcome	MK13	Wald ratio	1	0.21293	0.1423825	0.134789547437292	-0.0661397	0.4919997	1.23729803734954	0.936000095944259	1.63558362853008	0.833045877876479
T3aiAb	OS03Rj	outcome	SORC1	Wald ratio	1	0.22201	0.242213333333333	0.359358217299933	-0.252728133333333	0.696748133333333	1.24858386364049	0.77667900625609	2.00721488798602	0.944265260268384
T3mny2	OS03Rj	outcome	PTN7	Wald ratio	1	0.42467625	0.2333025	0.0687161306727229	-0.0325966499999999	0.88194915	1.52909529491766	0.967928894982641	2.41560349428482	0.653173944511384
T3NOjp	OS03Rj	outcome	GGPPS	Wald ratio	1	-0.24588	0.178238461538462	0.167740573100249	-0.595227384615385	0.103467384615385	0.782016061222534	0.551437163283779	1.10900962199984	0.863635422108038
T85tsq	OS03Rj	outcome	IDI2	Wald ratio	1	0.363948947368421	0.172459473684211	0.0348286704457327	0.0259283789473684	0.701969515789474	1.43900074750772	1.02626744348664	2.01772273345506	0.517191718793969
TEU4Vp	OS03Rj	outcome	MLP3A	Wald ratio	1	0.242662	0.289176	0.401385219511149	-0.32412296	0.80944696	1.27463772374977	0.723161316997284	2.24666514734513	0.945417631664619
tExAsz	OS03Rj	outcome	UPP1	Wald ratio	1	-0.22574	0.13768875	0.101110237109525	-0.49560995	0.04412995	0.797925535337316	0.609199212890429	1.04511815916915	0.764678700773022
tgpPSO	OS03Rj	outcome	NUDC3	Wald ratio	1	0.23710375	0.22095125	0.283224294436328	-0.1959607	0.6701682	1.2675726216129	0.822044540393813	1.95456605099872	0.933771816857918
tMeMwE	OS03Rj	outcome	CA056	Wald ratio	1	-0.112489615384615	0.553380769230769	0.838918485301694	-1.19711592307692	0.972136692307692	0.893606626821457	0.302064133044881	2.64358696098678	0.977499516699787
tnckyE	OS03Rj	outcome	PECR	Wald ratio	1	0.0329238	0.190864	0.863045449835499	-0.34116964	0.40701724	1.03347178569076	0.710938294403974	1.50233000560799	0.980087205219908
TnftK0	OS03Rj	outcome	DAPK2	Wald ratio	1	0.0512384615384615	0.0565803846153846	0.365154484910441	-0.0596590923076923	0.162136015384615	1.05257386174127	0.94208564308933	1.17602018728129	0.944265260268384
TRUE	OS03Rj	outcome	Kininogen	Wald ratio	1	-0.0203271891891892	0.0570045945945946	0.721399805049003	-0.132056194594595	0.0914018162162162	0.979878015358359	0.876291750836071	1.09570919053677	0.970916225074913
tUMm65	OS03Rj	outcome	Fibronectin	Wald ratio	1	0.0120470555555556	0.0974544444444444	0.901618292018906	-0.178963655555556	0.203057766666667	1.01211991361039	0.836136287753666	1.22514323864448	0.989722513705314
Tyaief	OS03Rj	outcome	EPHA4	Wald ratio	1	-0.271361428571429	0.234427142857143	0.247047219725061	-0.730838628571429	0.188115771428571	0.762340914818751	0.481505016857708	1.20697324027765	0.900329038954891
u04gW7	OS03Rj	outcome	HOME2	Wald ratio	1	0.15189	0.226472222222222	0.502425503720817	-0.291995555555556	0.595775555555556	1.16403218584902	0.746771854952004	1.81443759657965	0.966375656089569
u29aS3	OS03Rj	outcome	LIPR2	Wald ratio	1	0.00940488118811881	0.0145926732673267	0.519255554778259	-0.0191967584158416	0.0380065207920792	1.00944924605623	0.980986325937216	1.03873800625098	0.966375656089569
U6X3gK	OS03Rj	outcome	OST48	Wald ratio	1	0.328243333333333	0.299075	0.272410433309086	-0.257943666666667	0.914430333333333	1.38852680604078	0.772638756197587	2.49535332731969	0.925127186662998
ua9DsU	OS03Rj	outcome	SYWC	Wald ratio	1	0.04009425	0.194605	0.83676835301236	-0.34133155	0.42152005	1.04090887523079	0.710823195702793	1.52427677245814	0.977499516699787
ucLdEu	OS03Rj	outcome	XRCC4	Wald ratio	1	-0.0592911333333333	0.121882666666667	0.626640527991199	-0.29818116	0.179598893333333	0.942432355740424	0.742166876617104	1.19673724755123	0.970359984388628
UDiwK6	OS03Rj	outcome	gp130, soluble	Wald ratio	1	0.0807494594594595	0.0589640540540541	0.170852637424926	-0.0348200864864865	0.196319005405405	1.08409925172663	0.96577915734939	1.21691504589912	0.863635422108038
uEMyST	OS03Rj	outcome	Tetranectin	Wald ratio	1	-0.151594166666667	0.1480025	0.305708893145332	-0.441679066666667	0.138490733333333	0.859336957565944	0.642955948343107	1.14853903839244	0.939976639602882
UgdEUC	OS03Rj	outcome	ROBO1	Wald ratio	1	-0.196809	0.145382	0.175820282900934	-0.48175772	0.08813972	0.821347495703502	0.617696699193151	1.09214070526782	0.863635422108038
UlHyZH	OS03Rj	outcome	C9	Wald ratio	1	0.210155	0.242568333333333	0.386284865026378	-0.265278933333333	0.685588933333333	1.23386929487636	0.766991980505872	1.98494048899255	0.945417631664619
UoqIfh	OS03Rj	outcome	Calponin-1	Wald ratio	1	-0.254903333333333	0.245218333333333	0.29857438903889	-0.735531266666667	0.2257246	0.774991410176583	0.479250781364909	1.25323047807443	0.939976639602882
upSBb5	OS03Rj	outcome	FN1.3	Wald ratio	1	0.0135529375	0.10963625	0.901618292018906	-0.2013341125	0.2284399875	1.01364519487243	0.817639202433746	1.25663810887445	0.989722513705314
uQR2Qd	OS03Rj	outcome	KI3S1	Wald ratio	1	-0.038335	0.210145	0.855251827800211	-0.4502192	0.3735492	0.962390486070199	0.637488398848401	1.45288204358161	0.977499516699787
ur68CC	OS03Rj	outcome	Cathepsin H	Wald ratio	1	-0.045454375	0.0443541666666667	0.305455172358708	-0.132388541666667	0.0414797916666667	0.955563199148361	0.876000566228256	1.04235209744	0.939976639602882
URFi4q	OS03Rj	outcome	SAR1A	Wald ratio	1	0.116991333333333	0.09738	0.229600052366395	-0.0738734666666667	0.307856133333333	1.12410968736436	0.92878920920093	1.3605052435025	0.900329038954891
uskImr	OS03Rj	outcome	Prothrombin	Wald ratio	1	0.476422	0.142694	0.000841511548581763	0.19674176	0.75610224	1.61030242021539	1.21742961108574	2.12995795480854	0.10412851543106
UsV0WR	OS03Rj	outcome	FUMH	Wald ratio	1	0.0275232666666667	0.111313333333333	0.804707486835536	-0.190650866666667	0.2456974	1.02790553076438	0.826421068931668	1.27851263707722	0.977499516699787
UVomur	OS03Rj	outcome	BR serine, threonine kinase 2	Wald ratio	1	0.223983529411765	0.0870670588235294	0.0100955162203668	0.0533320941176471	0.394634964705882	1.25105041372244	1.05477987315309	1.48384243718683	0.332492717649983
UXCrOP	OS03Rj	outcome	ADAMTS15	Wald ratio	1	-0.3083834375	0.540778125	0.568502239396822	-1.3683085625	0.7515416875	0.734633577935126	0.254537129293256	2.12026628621235	0.970359984388628
UzwteB	OS03Rj	outcome	ELA2A	Wald ratio	1	0.00805165	0.2062245	0.968856001899529	-0.39614837	0.41225167	1.00808415170609	0.672906849341213	1.51021446418013	0.99946759323388
V1fPYB	OS03Rj	outcome	RPE	Wald ratio	1	-0.19859	0.17823125	0.265181985927467	-0.54792325	0.15074325	0.819885977681776	0.578149235921608	1.16269809701927	0.922940330690717
V40FE5	OS03Rj	outcome	GAA	Wald ratio	1	-0.0815525	0.0496636111111111	0.100569764859438	-0.178893177777778	0.0157881777777778	0.921684320156861	0.836195218857789	1.01591346956444	0.764678700773022
V4Okpo	OS03Rj	outcome	AKR7A3	Wald ratio	1	-0.121131739130435	0.0694286956521739	0.0810383730480143	-0.257211982608696	0.0149485043478261	0.885917241937813	0.773204290529064	1.01506079205234	0.703134551014038
vA8ww6	OS03Rj	outcome	Granzyme B	Wald ratio	1	0.09146375	0.188235625	0.627037843101578	-0.277478075	0.460405575	1.09577705405436	0.757692176821839	1.58471657610158	0.970359984388628
vb736q	OS03Rj	outcome	S100A4	Wald ratio	1	0.163529047619048	0.168049047619048	0.330502068133308	-0.165847085714286	0.492905180952381	1.17765956289694	0.84717576956292	1.6370652890582	0.944265260268384
vB9U6t	OS03Rj	outcome	Galectin-2	Wald ratio	1	0.0176635714285714	0.0713480952380952	0.80446795453844	-0.122178695238095	0.157505838095238	1.01782049488768	0.8849902108356	1.17058759196359	0.977499516699787
Vc3h5c	OS03Rj	outcome	IL-2 sRa	Wald ratio	1	-0.165816666666667	0.342611666666667	0.628401156340597	-0.837335533333333	0.5057022	0.847201540234954	0.43286233552945	1.65814946430618	0.970359984388628
Ve88uM	OS03Rj	outcome	Prostasin	Wald ratio	1	-0.255792857142857	0.216607142857143	0.237639732793266	-0.680342857142857	0.168757142857143	0.77430234338115	0.506443324884334	1.18383260180687	0.900329038954891
vEJ3X0	OS03Rj	outcome	DAF	Wald ratio	1	-0.0917607317073171	0.0395236585365854	0.0202509304835423	-0.169227102439024	-0.0142943609756098	0.91232341349775	0.844317135130641	0.985807318345374	0.416305273434685
vG0VmL	OS03Rj	outcome	IRAK4	Wald ratio	1	0.0475040816326531	0.231067346938776	0.837114753665322	-0.405387918367347	0.500396081632653	1.0486504813186	0.666718128480015	1.64937442825613	0.977499516699787
vGAUxr	OS03Rj	outcome	NDP kinase B	Wald ratio	1	0.0319077142857143	0.0915894285714286	0.727556549173308	-0.147607565714286	0.211422994285714	1.03242222308629	0.862769628898512	1.23543482642435	0.972628224683835
VGHJmh	OS03Rj	outcome	HPCL1	Wald ratio	1	0.076599375	0.124690625	0.539006907726499	-0.16779425	0.320993	1.07960947119776	0.845527784130581	1.37849593138846	0.966375656089569
VgHPQX	OS03Rj	outcome	NPL	Wald ratio	1	0.0370081818181818	0.0748931818181818	0.621202926059597	-0.109782454545455	0.183798818181818	1.03770151108851	0.89602904114036	1.20177402369117	0.970359984388628
VgZqVj	OS03Rj	outcome	LRRT4	Wald ratio	1	0.316056	0.296972	0.287210049624683	-0.26600912	0.89812112	1.37170706907111	0.76643213760805	2.45498615077895	0.933771816857918
Vh9R0q	OS03Rj	outcome	FA20B	Wald ratio	1	0.178768888888889	0.163073333333333	0.272970062085431	-0.140854844444444	0.498392622222222	1.19574436242346	0.868615386896238	1.64607328149748	0.925127186662998
vHcGl0	OS03Rj	outcome	OLFL3	Wald ratio	1	0.0614518888888889	0.175156666666667	0.725708712326422	-0.281855177777778	0.404758955555556	1.06337933493675	0.754382928034499	1.49894114507164	0.972628224683835
vi1XCz	OS03Rj	outcome	NKp46	Wald ratio	1	-0.0403886363636364	0.0543870454545455	0.457714797709205	-0.146987245454545	0.0662099727272727	0.960416113987037	0.863304988408815	1.06845103919307	0.952023921487713
VIfHSf	OS03Rj	outcome	TNFSF15	Wald ratio	1	-0.18112	0.333792857142857	0.587396995229129	-0.835354	0.473114	0.83433523246044	0.433720917049063	1.60498434076231	0.970359984388628
vIhp5T	OS03Rj	outcome	EDA2R	Wald ratio	1	0.662161904761905	0.469495238095238	0.158430518117624	-0.258048761904762	1.58237257142857	1.9389796958705	0.772557559810295	4.86648821599942	0.863635422108038
vIhvA8	OS03Rj	outcome	TIGIT	Wald ratio	1	0.33817	0.21660125	0.118463362006407	-0.0863684499999999	0.76270845	1.40237888755298	0.917256205902196	2.14407548468964	0.79330601438396
vkzMcS	OS03Rj	outcome	NT5M	Wald ratio	1	0.0848324137931035	0.129776551724138	0.513317606485455	-0.169529627586207	0.339194455172414	1.08853462802234	0.844061746597741	1.40381629801359	0.966375656089569
VL1vro	OS03Rj	outcome	Cadherin-5	Wald ratio	1	0.113416	0.100266666666667	0.257994648653003	-0.0831066666666667	0.309938666666667	1.12009779672564	0.920252981666677	1.36334149328958	0.916094473467637
VnDDl7	OS03Rj	outcome	RAB1A	Wald ratio	1	-0.0279921666666667	0.26167	0.914808757199502	-0.540865366666667	0.484881033333333	0.972395983873287	0.582244179596673	1.62398179765042	0.99258760729434
vnSUUL	OS03Rj	outcome	IMA7	Wald ratio	1	0.363442777777778	0.222317777777778	0.102093174163672	-0.0723000666666667	0.799185622222222	1.43827255339883	0.930251716395382	2.22372923521827	0.764678700773022
vNtwpx	OS03Rj	outcome	GATM	Wald ratio	1	-0.0122043333333333	0.0853616666666667	0.886312247313382	-0.1795132	0.155104533333333	0.987869837500904	0.83567691993501	1.16778002666384	0.98464570670466
voms3h	OS03Rj	outcome	KLRB1	Wald ratio	1	0.0875682608695652	0.0621965217391304	0.15915221764995	-0.0343369217391304	0.209473443478261	1.09151676978387	0.9662459005398	1.23302862972441	0.863635422108038
VP0vda	OS03Rj	outcome	sTie-1	Wald ratio	1	0.00980977777777778	0.0840383333333333	0.907074175324376	-0.154905355555556	0.174524911111111	1.00985805136975	0.856496236258121	1.19068040318739	0.990147553674377
vr1Oth	OS03Rj	outcome	PP11	Wald ratio	1	-0.238244680851064	0.233802127659574	0.308202331439765	-0.69649685106383	0.220007489361702	0.788009856580921	0.498327966691776	1.24608606294167	0.939976639602882
VSTn1w	OS03Rj	outcome	NDKM	Wald ratio	1	0.284488	0.144236	0.0485664027308304	0.00178543999999997	0.56719056	1.3290813642279	1.00178703484702	1.76330618314265	0.593663034721273
vVFvvM	OS03Rj	outcome	LIRB5	Wald ratio	1	-0.104479423076923	0.260790384615385	0.68869545951512	-0.615628576923077	0.406669730769231	0.900793332771299	0.540301167702506	1.50180802276556	0.970359984388628
vvgBfZ	OS03Rj	outcome	ADH1A	Wald ratio	1	-0.146979	0.221111666666667	0.506224816973179	-0.580357866666667	0.286399866666667	0.863312106780203	0.559698033451697	1.331624821186	0.966375656089569
VywpsI	OS03Rj	outcome	NTNG1	Wald ratio	1	-0.00808765151515151	0.0227909848484848	0.722693074704329	-0.0527579818181818	0.0365826787878788	0.991944965547321	0.948609565465469	1.03726005987707	0.97178603241352
VZ3527	OS03Rj	outcome	GLT13	Wald ratio	1	-0.289407692307692	0.310546923076923	0.351373204600072	-0.898079661538461	0.319264276923077	0.74870690112749	0.407351161229015	1.37611495228015	0.944265260268384
W4eTSB	OS03Rj	outcome	ADI1	Wald ratio	1	0.285428181818182	0.154214545454545	0.0641909579577673	-0.0168323272727273	0.587688690909091	1.33033152996089	0.983308544838707	1.79982365545128	0.637365814096114
W5tZ2r	OS03Rj	outcome	SPIT3	Wald ratio	1	0.0171333666666667	0.0474986666666667	0.718314318463742	-0.07596402	0.110230753333333	1.01728098465261	0.926849554006411	1.11653568506613	0.970916225074913
w8o77b	OS03Rj	outcome	HCDH	Wald ratio	1	0.230518571428571	0.201172142857143	0.251845967083596	-0.163778828571429	0.624815971428571	1.25925285319293	0.848929760126077	1.86790217843115	0.909667727782489
W8pU2j	OS03Rj	outcome	LDH-H 1	Wald ratio	1	-0.124552777777778	0.193717777777778	0.52025007068285	-0.504239622222222	0.255134066666667	0.882891663076726	0.603964642165315	1.29063464035868	0.966375656089569
WA9dDx	OS03Rj	outcome	LDHA	Wald ratio	1	0.098306	0.2745328	0.720279915823404	-0.439778288	0.636390288	1.10330034336453	0.644179227516497	1.88964747025643	0.970916225074913
wAkklC	OS03Rj	outcome	AHSG	Wald ratio	1	0.0418288888888889	0.0416488888888889	0.315223508017743	-0.0398029333333333	0.123460711111111	1.04271604318432	0.96097879738195	1.13140555200182	0.939976639602882
wblSvv	OS03Rj	outcome	HSP 27	Wald ratio	1	-0.0567522941176471	0.0898423529411765	0.527591077307646	-0.232843305882353	0.119338717647059	0.944828079855632	0.792277709054958	1.1267515042781	0.966375656089569
wBYbCp	OS03Rj	outcome	TIG2	Wald ratio	1	-0.1267016	0.064252	0.0486155481163226	-0.25263552	-0.000767679999999993	0.880996522740351	0.77675094041877	0.999232614590903	0.593663034721273
wd72sr	OS03Rj	outcome	MTDC	Wald ratio	1	0.273226363636364	0.426488181818182	0.521755119519092	-0.562690472727273	1.1091432	1.31419769772697	0.569674306977508	3.03175966961601	0.966375656089569
Wdvn0U	OS03Rj	outcome	Ephrin-A3	Wald ratio	1	0.636211111111111	0.566906666666667	0.261756080508252	-0.474925955555556	1.74734817777778	1.88930891943276	0.621931105303344	5.73936270852248	0.91817943477187
WEqQcI	OS03Rj	outcome	A4GALT	Wald ratio	1	0.06905575	0.17786875	0.697838490622911	-0.279567	0.4176785	1.07149594338208	0.756111066676572	1.51843241989654	0.970359984388628
wHKbgK	OS03Rj	outcome	HGD	Wald ratio	1	0.0811989166666667	0.134384166666667	0.54569087841801	-0.18219405	0.344591883333333	1.08458661746547	0.83343959576941	1.41141378062225	0.966375656089569
wHmptx	OS03Rj	outcome	KI2S2	Wald ratio	1	-0.0778080555555555	0.0405147222222222	0.0547962323290382	-0.157216911111111	0.00160080000000001	0.925141985366693	0.854518684116259	1.00160208196428	0.610249945951768
WHygNO	OS03Rj	outcome	ABO	Wald ratio	1	0.0600249056603774	0.0435524528301887	0.168135061434078	-0.0253379018867925	0.145387713207547	1.06186299261509	0.974980408641894	1.15648786897791	0.863635422108038
WjoA5I	OS03Rj	outcome	14-3-3 protein beta, alpha	Wald ratio	1	-0.114157222222222	0.0939488888888889	0.224328248561247	-0.298297044444444	0.0699826	0.892117684130996	0.742080876004085	1.07248951977422	0.899046207986192
wkYT4f	OS03Rj	outcome	Asparaginase-like protein 1	Wald ratio	1	-0.107362380952381	0.0733557142857143	0.143307157830407	-0.251139580952381	0.036414819047619	0.898200123391238	0.777913782034052	1.0370859602854	0.84211016334946
Wm2r3a	OS03Rj	outcome	T106A	Wald ratio	1	-0.0936103333333333	0.24415	0.701413415922947	-0.572144333333333	0.384923666666667	0.910637538208149	0.564314062911402	1.46950214516272	0.970359984388628
WNatIn	OS03Rj	outcome	LZIC	Wald ratio	1	0.145844705882353	0.252325294117647	0.563262284033611	-0.348712870588235	0.640402282352941	1.15701649624273	0.705595698464763	1.89724395357075	0.970359984388628
wNE9q8	OS03Rj	outcome	ETFA	Wald ratio	1	-0.345601111111111	0.239951111111111	0.149783100323362	-0.815905288888889	0.124703066666667	0.707794762270829	0.442238792223865	1.13281203346906	0.850018611866296
wnHiW2	OS03Rj	outcome	HAAH	Wald ratio	1	-0.168612083333333	0.158962083333333	0.288823395775322	-0.480177766666667	0.1429536	0.844836566013594	0.618673402521695	1.15367626984516	0.933771816857918
wnkoYW	OS03Rj	outcome	PDLI4	Wald ratio	1	0.0895373076923077	0.0989892307692308	0.365722043556899	-0.104481584615385	0.2835562	1.0936681347855	0.900791385673968	1.32784350302181	0.944265260268384
wNq5YX	OS03Rj	outcome	STIM1	Wald ratio	1	0.0587122	0.146094	0.687772628123442	-0.22763204	0.34505644	1.06046999355305	0.796417255620161	1.4120696146277	0.970359984388628
wNylaL	OS03Rj	outcome	MGT4B	Wald ratio	1	-0.145439837398374	0.112785365853659	0.197214742102205	-0.366499154471545	0.0756194796747967	0.864641907615819	0.69315672256604	1.07855208507236	0.863635422108038
woqWKI	OS03Rj	outcome	VPS26A	Wald ratio	1	-0.133053888888889	0.0849738888888889	0.117390558224275	-0.299602711111111	0.0334949333333333	0.875417915538854	0.741112598002028	1.0340622044645	0.79330601438396
WrbQlY	OS03Rj	outcome	EPHAA	Wald ratio	1	-0.103929625	0.2047425	0.611725901316572	-0.505224925	0.297365675	0.901288723383286	0.603369847200396	1.3463075204487	0.970359984388628
wSsNjq	OS03Rj	outcome	IL-17 RD	Wald ratio	1	0.0611729166666667	0.0671295833333333	0.362155159532044	-0.0704010666666667	0.1927469	1.06308272301579	0.932019942804411	1.2125758517292	0.944265260268384
wSVa52	OS03Rj	outcome	PGM2	Wald ratio	1	-0.12593	0.19688125	0.522416985282184	-0.51181725	0.25995725	0.881676561982698	0.599405319158886	1.29687464408966	0.966375656089569
wTfRnL	OS03Rj	outcome	MINP1	Wald ratio	1	-0.12785	0.145069	0.378152891283178	-0.41218524	0.15648524	0.879985367050361	0.662201598465975	1.16939350194357	0.945417631664619
wu7w0D	OS03Rj	outcome	PSME2	Wald ratio	1	-0.44511	0.19245875	0.0207360950010576	-0.82232915	-0.0678908500000001	0.6407537892388	0.439407016848523	0.934362453673367	0.416305273434685
wuOEIy	OS03Rj	outcome	ECH1	Wald ratio	1	-0.0633062222222222	0.0531877777777778	0.233952063856566	-0.167554266666667	0.0409418222222222	0.938655992350913	0.845730721056408	1.04179149466833	0.900329038954891
wWsfRx	OS03Rj	outcome	F19A5	Wald ratio	1	-0.1297678	0.304516	0.670002600326246	-0.72661916	0.46708356	0.878299348353519	0.48354100451558	1.59533470401549	0.970359984388628
WYCeDl	OS03Rj	outcome	ACAM	Wald ratio	1	0.00187207142857143	0.0716528571428571	0.979156072359066	-0.138567528571429	0.142311671428571	1.00187382484829	0.870604458608677	1.15293592973353	0.99946759323388
wyidnS	OS03Rj	outcome	FGFP3	Wald ratio	1	0.0358513793103448	0.0549468965517241	0.514095934016296	-0.0718445379310345	0.143547296551724	1.0365017894324	0.930675569314835	1.15436140682998	0.966375656089569
wYrF13	OS03Rj	outcome	SEM6B	Wald ratio	1	-0.0593177777777778	0.164331111111111	0.71812561947895	-0.381406755555556	0.2627712	0.942407245488404	0.682900059726121	1.30052912384461	0.970916225074913
wZ3mDz	OS03Rj	outcome	C1T9A	Wald ratio	1	0.0141070952380952	0.0770085714285714	0.854650009856358	-0.136829704761905	0.165043895238095	1.01420706987016	0.872118731153871	1.17944488958938	0.977499516699787
X42YKG	OS03Rj	outcome	TES	Wald ratio	1	-0.0153941785714286	0.278868571428571	0.955977319362795	-0.561976578571428	0.531188221428571	0.984723706107702	0.570081139336337	1.70095221620443	0.997830391718498
x602Eu	OS03Rj	outcome	KS6A1	Wald ratio	1	0.292178	0.142409	0.0402005648582664	0.01305636	0.57129964	1.33934139919176	1.01314196643197	1.77056665602984	0.538742737390188
x9Rjeh	OS03Rj	outcome	MCTS1	Wald ratio	1	0.123877407407407	0.075755	0.101999295813048	-0.0246023925925926	0.272357207407407	1.13187710274485	0.975697779578269	1.31305595086198	0.764678700773022
XBcsAp	OS03Rj	outcome	Renin	Wald ratio	1	0.281161666666667	0.258576666666667	0.276885015608964	-0.2256486	0.787971933333333	1.32466774124353	0.797998469064267	2.19893231969335	0.929545957916265
xDi3Rh	OS03Rj	outcome	Proteasome beta chain	Wald ratio	1	0.008824078125	0.03124546875	0.777628036611666	-0.052417040625	0.070065196875	1.00886312506897	0.948933040682463	1.07257810771551	0.977499516699787
XEO0lr	OS03Rj	outcome	Thrombin	Wald ratio	1	0.433110909090909	0.129721818181818	0.000841511548581765	0.178856145454545	0.687365672727273	1.54204723827409	1.19584870352209	1.98847034584324	0.10412851543106
xGJMAp	OS03Rj	outcome	KI2L4	Wald ratio	1	-0.0748713333333333	0.106656	0.48268605530731	-0.283917093333333	0.134174426666667	0.927862863670238	0.752829056666635	1.14359227523755	0.960257556386198
xgRKhB	OS03Rj	outcome	EPN4	Wald ratio	1	-0.046923	0.2725025	0.863285867181051	-0.5810279	0.4871819	0.95416086514845	0.559323142721352	1.62772266520429	0.980087205219908
Xh3Upa	OS03Rj	outcome	PAFAH	Wald ratio	1	0.305681818181818	0.139828181818182	0.0288064958373511	0.0316185818181818	0.579745054545455	1.35755029000209	1.03212375945124	1.78558314640931	0.465386732874507
xhoIpA	OS03Rj	outcome	WFIKKN2	Wald ratio	1	-0.0198143396226415	0.0281971698113208	0.482238563004635	-0.0750807924528302	0.0354521132075472	0.980380674256987	0.9276685346845	1.03608803200754	0.960257556386198
Xj60Ad	OS03Rj	outcome	MYPC1	Wald ratio	1	-0.1267	0.174725454545455	0.468367608123716	-0.469161890909091	0.215761890909091	0.880997932335915	0.625526307936111	1.24080689642142	0.952023921487713
xJH9i5	OS03Rj	outcome	3MG	Wald ratio	1	0.100340357142857	0.150915	0.506127282935978	-0.195453042857143	0.396133757142857	1.1055471349121	0.82246196312134	1.48606807647838	0.966375656089569
XnjtPg	OS03Rj	outcome	RRM1	Wald ratio	1	-0.051256	0.2375	0.829132160664452	-0.516756	0.414244	0.950035430328845	0.596452304242408	1.51322630906175	0.977499516699787
xO9HVq	OS03Rj	outcome	IGFBP-2	Wald ratio	1	-0.0198376666666667	0.257358333333333	0.938558400046311	-0.52426	0.484584666666667	0.980357805140573	0.591993277344265	1.62350057489104	0.99556124072709
XQ2Dpl	OS03Rj	outcome	DTD2	Wald ratio	1	-0.372965	0.14494875	0.0100797362176806	-0.65706455	-0.08886545	0.688689336548918	0.518370754741566	0.914968674327794	0.332492717649983
xShQhS	OS03Rj	outcome	XG	Wald ratio	1	-0.0219975	0.091801	0.810623639299709	-0.20192746	0.15793246	0.978242680654855	0.817154202158159	1.17108709681404	0.977499516699787
Xtvsb8	OS03Rj	outcome	BSP	Wald ratio	1	0.142662222222222	0.15773	0.36574566669741	-0.166488577777778	0.451813022222222	1.15334016318676	0.846632487304621	1.57115814945223	0.944265260268384
xuCACV	OS03Rj	outcome	PLCG1	Wald ratio	1	-0.0653761428571429	0.206194285714286	0.751197403491227	-0.469516942857143	0.338764657142857	0.936715058425851	0.625304253024768	1.4032130701772	0.973160085096608
XvSPxD	OS03Rj	outcome	BIN1	Wald ratio	1	0.817184615384615	0.112697692307692	4.13335883450043e-13	0.596297138461538	1.03807209230769	2.26411649721605	1.81538422306463	2.82376779958573	6.20830496941965e-10
XWBejA	OS03Rj	outcome	6PGL	Wald ratio	1	-0.0149239166666667	0.148078333333333	0.919721982352063	-0.30515745	0.275309616666667	0.985186893054452	0.73700732345268	1.3169383578162	0.99258760729434
xWEuf2	OS03Rj	outcome	NMB	Wald ratio	1	0.0645742857142857	0.110929285714286	0.56048506568888	-0.152847114285714	0.281995685714286	1.06670481623069	0.858260927616354	1.32577300021094	0.970359984388628
XwnaA4	OS03Rj	outcome	NUDT5	Wald ratio	1	-0.0471357142857143	0.204341428571429	0.817570128529851	-0.447644914285714	0.353373485714286	0.953957923086667	0.639131590241199	1.42386283656609	0.977499516699787
xxlgBF	OS03Rj	outcome	ADH1B	Wald ratio	1	0.106502558139535	0.238497674418605	0.655195699025947	-0.36095288372093	0.573958	1.11238077206728	0.697011838297509	1.77527972134216	0.970359984388628
XXNleO	OS03Rj	outcome	RGS18	Wald ratio	1	0.0381755	0.237436666666667	0.872265242487525	-0.427200366666667	0.503551366666667	1.03891354620739	0.652332833377107	1.6545868937878	0.982372856003836
XYLDUF	OS03Rj	outcome	TM149	Wald ratio	1	-0.0145469206349206	0.04058	0.71998777889298	-0.0940837206349206	0.0649898793650794	0.985558374622801	0.910206555980018	1.06714822411196	0.970916225074913
Y379Jz	OS03Rj	outcome	CRKL	Wald ratio	1	-0.893216129032258	0.444093548387097	0.0442912172894465	-1.76363948387097	-0.0227927741935484	0.409337152394678	0.171419847374631	0.977465018764106	0.554378403072905
Y3hXNf	OS03Rj	outcome	CB032	Wald ratio	1	-0.00973074242424242	0.0294568181818182	0.741143659265502	-0.0674661060606061	0.0480046212121212	0.990316448059633	0.934759402757653	1.04917550377582	0.973160085096608
y4D1ej	OS03Rj	outcome	SIA7F	Wald ratio	1	0.159234	0.219421	0.468022197948727	-0.27083116	0.58929916	1.17261230585901	0.762745267444864	1.80272455109187	0.952023921487713
Y8vWM2	OS03Rj	outcome	CALCB	Wald ratio	1	-0.0778612	0.0732044	0.287503750538098	-0.221341824	0.065619424	0.925092820516279	0.801442681120086	1.06782025306503	0.933771816857918
yaIiMR	OS03Rj	outcome	NRK1	Wald ratio	1	0.060714	0.097486875	0.533421525275941	-0.130360275	0.251788275	1.06259496856403	0.877779132069892	1.28632366157424	0.966375656089569
YAKiD3	OS03Rj	outcome	CJ058	Wald ratio	1	-0.292111111111111	0.158763333333333	0.0657806502497956	-0.603287244444444	0.0190650222222222	0.746685566301094	0.547010520068455	1.01924792022759	0.645768213563353
yBinLu	OS03Rj	outcome	FER	Wald ratio	1	-0.25143125	0.18893875	0.183269528159383	-0.6217512	0.1188887	0.777686921747787	0.537003213671763	1.12624456029275	0.863635422108038
ybM8rs	OS03Rj	outcome	PNKP	Wald ratio	1	-0.0326121818181818	0.131243636363636	0.803758544723142	-0.289849709090909	0.224625345454545	0.967913861403781	0.748376033241448	1.25185361567467	0.977499516699787
YcFGeN	OS03Rj	outcome	CILP2	Wald ratio	1	-0.189252857142857	0.27309	0.488306134062065	-0.724509257142857	0.346003542857143	0.827577221424508	0.48456230610725	1.4134076233101	0.961978258099469
ye0pAA	OS03Rj	outcome	EVL	Wald ratio	1	-0.239578333333333	0.281198333333333	0.394219316019451	-0.790727066666667	0.3115704	0.786959625756776	0.453514939787864	1.36556791902144	0.945417631664619
YeVE0R	OS03Rj	outcome	SPB13	Wald ratio	1	-0.0322131818181818	0.142808636363636	0.821536759953648	-0.312118109090909	0.247691745454545	0.968300136091156	0.731895079660733	1.28106497722156	0.977499516699787
yLhoU9	OS03Rj	outcome	KLC1	Wald ratio	1	-0.051026	0.160403333333333	0.750401046202722	-0.365416533333333	0.263364533333333	0.950253963608184	0.693907555046205	1.30130100009206	0.973160085096608
yLyuar	OS03Rj	outcome	LMA2L	Wald ratio	1	-0.0466449166666667	0.11953	0.696361996564011	-0.280923716666667	0.187633883333333	0.954426238278579	0.755085933755266	1.20639175435871	0.970359984388628
ym5SBA	OS03Rj	outcome	CASC4	Wald ratio	1	-0.170250294117647	0.187343823529412	0.363477611199491	-0.537444188235294	0.1969436	0.843453678679915	0.584239552142229	1.21767536187877	0.944265260268384
YmeSuw	OS03Rj	outcome	CRP	Wald ratio	1	-0.182997222222222	0.167105555555556	0.273473016563496	-0.510524111111111	0.144529666666667	0.832770468985181	0.600180934868633	1.15549597416918	0.925127186662998
yqRDdV	OS03Rj	outcome	HHIP	Wald ratio	1	-0.0661970833333333	0.105475833333333	0.530263211080602	-0.272929716666667	0.14053555	0.935946386679776	0.761146281646872	1.15088999297686	0.966375656089569
YS46bK	OS03Rj	outcome	LRC32	Wald ratio	1	0.188572857142857	0.233135714285714	0.418598878968896	-0.268373142857143	0.645518857142857	1.20752505660738	0.764622414472543	1.90697622085862	0.945417631664619
yTVNTT	OS03Rj	outcome	NAG	Wald ratio	1	0.0376080303030303	0.0185793181818182	0.0429508262493456	0.00119256666666667	0.0740234939393939	1.03832416149695	1.00119327805706	1.07683210422723	0.546713059546755
YuKMdy	OS03Rj	outcome	ITI heavy chain H1	Wald ratio	1	0.000991956862745098	0.0286880392156863	0.972416749160044	-0.0552366	0.0572205137254902	1.00099244901467	0.9462612360573	1.05888928427341	0.99946759323388
yWI3bX	OS03Rj	outcome	TM190	Wald ratio	1	-0.00846770297029703	0.0140144554455446	0.54570266503881	-0.0359360356435644	0.0190006297029703	0.991568047048489	0.964701998052113	1.01918229039932	0.966375656089569
YXiRxE	OS03Rj	outcome	SRA1	Wald ratio	1	-0.100793333333333	0.122885833333333	0.412091096193286	-0.341649566666667	0.1400629	0.904119865017982	0.710597178020107	1.1503461533547	0.945417631664619
yYMS3b	OS03Rj	outcome	ORN	Wald ratio	1	0.110481875	0.142974375	0.439676863092422	-0.1697479	0.39071165	1.11681610657674	0.84387753130821	1.47803226135865	0.945802776124231
YZjMsz	OS03Rj	outcome	Lipocalin 2	Wald ratio	1	0.353167333333333	0.179584666666667	0.0492318312483253	0.00118138666666667	0.70515328	1.42356933410633	1.00118208477878	2.02415692391832	0.595140614927493
z5SpR1	OS03Rj	outcome	Maspin	Wald ratio	1	0.0180937857142857	0.106422142857143	0.864995198727301	-0.190493614285714	0.226681185714286	1.01825847000969	0.826551035830961	1.25442987401752	0.981286094024476
z6y57Y	OS03Rj	outcome	Keratin 20	Wald ratio	1	-0.00525501666666667	0.24751	0.983060960464314	-0.490374616666667	0.479864583333333	0.994758766778769	0.612396937108621	1.61585557360112	0.99946759323388
Z8oGVU	OS03Rj	outcome	Syntaxin-7	Wald ratio	1	0.178618333333333	0.118784166666667	0.13265303008875	-0.0541986333333333	0.4114353	1.19556435001795	0.947243933593702	1.50898207350984	0.826742121134035
ZaJy7a	OS03Rj	outcome	MK08	Wald ratio	1	-0.228245	0.247326666666667	0.356086253275688	-0.713005266666667	0.256515266666667	0.795929233283522	0.49016889349376	1.29241849657145	0.944265260268384
ZalTSs	OS03Rj	outcome	CL12A	Wald ratio	1	-0.0268210344827586	0.0571989655172414	0.639135623210745	-0.138931006896552	0.0852889379310345	0.973535455211045	0.870288070261854	1.08903168380535	0.970359984388628
zAozdX	OS03Rj	outcome	BTNL8	Wald ratio	1	0.118838235294118	0.143957647058824	0.409083061435238	-0.163318752941176	0.400995223529412	1.12618772612633	0.849320421880593	1.49331013573098	0.945417631664619
ZATyLa	OS03Rj	outcome	Kininogen, HMW	Wald ratio	1	-0.0204642352941176	0.0615661764705882	0.739591674958004	-0.141133941176471	0.100205470588235	0.979743736094485	0.868372993007612	1.10539802152503	0.973160085096608
zCp4Ro	OS03Rj	outcome	AMY2A	Wald ratio	1	-0.213755555555556	0.295461111111111	0.469394701062111	-0.792859333333333	0.365348222222222	0.807545760972876	0.452548955233245	1.44101571448586	0.952023921487713
zGBc0G	OS03Rj	outcome	SIG12	Wald ratio	1	0.0156853846153846	0.0154799145299145	0.310929620568	-0.0146552478632479	0.0460260170940171	1.0158090459733	0.985451617598174	1.04710165314471	0.939976639602882
zHC4KC	OS03Rj	outcome	BTNL9	Wald ratio	1	-0.346104642857143	0.938842857142857	0.712388444293838	-2.18623664285714	1.49402735714286	0.707438454851927	0.112338724838223	4.45500131966067	0.970359984388628
zjo9H7	OS03Rj	outcome	FA20A	Wald ratio	1	0.565251851851852	0.334534074074074	0.0910912986178026	-0.0904349333333333	1.22093863703704	1.75989095870913	0.913533772564662	3.39036856606954	0.74764552198874
ZmBzS8	OS03Rj	outcome	GPR56	Wald ratio	1	0.233541428571429	0.233725714285714	0.317692231607488	-0.224560971428571	0.691643828571429	1.26306515379195	0.798866867160863	1.99699555495803	0.941817023420699
ZN0dQZ	OS03Rj	outcome	ACAT2	Wald ratio	1	-0.000736862962962963	0.0533588888888889	0.988981912713499	-0.105320285185185	0.103846559259259	0.99926340845388	0.900036208153708	1.10943021006144	0.99946759323388
zndkOk	OS03Rj	outcome	SPCS	Wald ratio	1	-0.0127215	0.216664375	0.953178923374316	-0.437383675	0.411940675	0.987359076235678	0.645723635861197	1.50974486805765	0.99768470675978
zonn0d	OS03Rj	outcome	PPase 2	Wald ratio	1	-0.450547	0.173004	0.00920734969068194	-0.78963484	-0.11145916	0.637279464397486	0.454010551509731	0.894527923177666	0.330950083131511
zPwq3Y	OS03Rj	outcome	EGF	Wald ratio	1	0.0535689	0.153771	0.727563810600824	-0.24782226	0.35496006	1.05502968080843	0.780498656781456	1.42612369376366	0.972628224683835
ZQU5iP	OS03Rj	outcome	VTN	Wald ratio	1	0.008486171875	0.011211796875	0.449111762240924	-0.01348895	0.03046129375	1.00852228150344	0.986601618205381	1.03092998584275	0.949739142271236
zqz4BN	OS03Rj	outcome	SLAF7	Wald ratio	1	-0.0101638582677165	0.0180877952755906	0.57417186952107	-0.045615937007874	0.0252882204724409	0.989887619188918	0.955408828909775	1.02561067992396	0.970359984388628
zQZtCL	OS03Rj	outcome	PPIC	Wald ratio	1	-0.0649202380952381	0.035467380952381	0.067187013325904	-0.134436304761905	0.00459582857142857	0.937142208644046	0.874208560025617	1.00460640558874	0.653173944511384
ZrUJiR	OS03Rj	outcome	DLL4	Wald ratio	1	0.217346666666667	0.249087777777778	0.382897182217381	-0.270865377777778	0.705558711111111	1.24277485608621	0.762719168443329	2.02497774649131	0.945417631664619
ZsdQyF	OS03Rj	outcome	MGP	Wald ratio	1	0.1045964	0.0632536	0.0982080186407151	-0.019380656	0.228573456	1.11026241800467	0.980805941508423	1.25680584167116	0.764678700773022
zTKiOu	OS03Rj	outcome	SLAF6	Wald ratio	1	0.118744761904762	0.08508	0.162809790737315	-0.0480120380952381	0.285501561904762	1.12608246246227	0.953122313231263	1.3304291533855	0.863635422108038
ZuIp9Y	OS03Rj	outcome	DBNL	Wald ratio	1	0.0357522857142857	0.22039	0.871130395715974	-0.396212114285714	0.467716685714286	1.03639908383158	0.672863956741843	1.59634507125048	0.982372856003836
Zv1sxs	OS03Rj	outcome	TBCE	Wald ratio	1	-0.0763662	0.14706	0.603561310771914	-0.3646038	0.2118714	0.926476868601113	0.694471746083818	1.23598892668173	0.970359984388628
ZW6xSo	OS03Rj	outcome	RECQ1	Wald ratio	1	-0.106759523809524	0.16604380952381	0.52025007068285	-0.43220539047619	0.218686342857143	0.898741773003604	0.649076048954714	1.2444408876933	0.966375656089569
zXRCRx	OS03Rj	outcome	HEXI2	Wald ratio	1	-0.485082222222222	0.171362222222222	0.00464401794998888	-0.820952177777778	-0.149212266666667	0.615646574853703	0.440012484865627	0.861386251903382	0.23251049869611
ZZra3Y	OS03Rj	outcome	RELT	Wald ratio	1	-0.140045833333333	0.2623	0.593400531361813	-0.654153833333333	0.374062166666667	0.869318390726131	0.519881783157882	1.45362751482517	0.970359984388628
00D1lD	OS03Rj	outcome	ANGPT1	Inverse variance weighted	2	-0.299198749058548	0.177960279964056	0.0927110613747215	-0.648000897788098	0.0496033996710019	0.741412039845797	0.523090443477916	1.05085424458058	0.756804424917564
00dWwe	OS03Rj	outcome	GSTM4	Inverse variance weighted	4	0.0274307910320695	0.0670437610739374	0.682431377934692	-0.103974980672848	0.158836562736987	1.02781047894318	0.90124784575383	1.17214635863213	0.970359984388628
01lRgj	OS03Rj	outcome	Haptoglobin, Mixed Type	Inverse variance weighted	5	0.0215092664742847	0.0134916899476252	0.110877732181435	-0.00493444582306059	0.0479529787716301	1.02174225824188	0.995077708554805	1.04912132319133	0.79330601438396
0C2Ejq	OS03Rj	outcome	ANXA1	Inverse variance weighted	2	-0.0610520263386632	0.0999588797354405	0.541350920407926	-0.256971430620127	0.1348673779428	0.940774293460775	0.773390308731348	1.14438500359339	0.966375656089569
0cUVTA	OS03Rj	outcome	Carbonic anhydrase XIII	Inverse variance weighted	2	-0.0890249198102133	0.0468059695672454	0.0571712504185005	-0.180764620162014	0.00271478054158762	0.91482277608044	0.834631791072532	1.00271846889522	0.610249945951768
0DvIyw	OS03Rj	outcome	AP1G2	Inverse variance weighted	2	0.0909247818576444	0.0657470751854131	0.166680830811705	-0.0379394855057652	0.219789049221054	1.09518662425682	0.962771200740676	1.24581389745384	0.863635422108038
0FtrJ7	OS03Rj	outcome	ACP1	Inverse variance weighted	2	0.00619861283131774	0.0133435685900841	0.642261365657821	-0.0199547816052471	0.0323520072678825	1.0062178639881	0.980242997319424	1.03288102294787	0.970359984388628
0Gv1q3	OS03Rj	outcome	CD5L	Inverse variance weighted	3	0.0345234633473609	0.0748731562295794	0.644732122047641	-0.112227922862615	0.181274849557337	1.03512631561949	0.893840507594396	1.19874460844439	0.970359984388628
12jsqm	OS03Rj	outcome	FETUB	Inverse variance weighted	3	-0.0575130752027909	0.0666374845636709	0.388096824521339	-0.188122544947586	0.073096394542004	0.94410954588195	0.828513170908323	1.07583423646508	0.945417631664619
1dmOfa	OS03Rj	outcome	RNase 1	Inverse variance weighted	2	-0.0159108245403441	0.125961264868927	0.899482411095925	-0.262794903683441	0.230973254602752	0.984215083974547	0.768899579612161	1.25982554446399	0.989722513705314
1lMdQl	OS03Rj	outcome	FAAA	Inverse variance weighted	2	0.0403703441553644	0.028830383948905	0.161432248099269	-0.0161372083844894	0.0968778966952182	1.04119630376436	0.983992298798805	1.10172584104159	0.863635422108038
1LwHdQ	OS03Rj	outcome	T132B	Inverse variance weighted	2	0.0818039956048596	0.0855038423833955	0.338704115867336	-0.0857835354665956	0.249391526676315	1.0852430765691	0.917792879326626	1.2832443591252	0.944265260268384
1m16Ka	OS03Rj	outcome	Myeloperoxidase	Inverse variance weighted	3	-0.015222257959476	0.0414288788494748	0.713297487219109	-0.0964228605044466	0.0659783445854947	0.984893014963284	0.908079943726835	1.06820358452412	0.970359984388628
1NrCEt	OS03Rj	outcome	VEGF	Inverse variance weighted	2	-0.0167912167957217	0.0468713937187482	0.72016357621199	-0.108659148484468	0.0750767148930249	0.983348969952971	0.897036121516943	1.07796684382381	0.970916225074913
1pf1vf	OS03Rj	outcome	DNJB4	Inverse variance weighted	3	-0.0425214502384034	0.0533654089146164	0.425568366140135	-0.147117651711052	0.0620747512342447	0.95836990803746	0.863192415377327	1.06404188019914	0.945802776124231
1t6TTl	OS03Rj	outcome	LIRA3	Inverse variance weighted	6	-0.0221584247705303	0.0221859035252955	0.317910273551461	-0.0656427956801096	0.0213259461390489	0.978085269841937	0.936465314010212	1.02155496927603	0.941817023420699
1VQc5h	OS03Rj	outcome	Desmoglein-2	Inverse variance weighted	3	0.0585805982326631	0.0658528047014501	0.373697483538804	-0.070490898982179	0.187652095447505	1.06033044301044	0.931936221055361	1.20641372550315	0.944265260268384
1yJMa8	OS03Rj	outcome	AOC1	Inverse variance weighted	5	0.00321291397398146	0.0169414547991385	0.849584927012218	-0.0299923374323301	0.036418165380293	1.00321808091425	0.970452969681569	1.03708943072584	0.977499516699787
2NG344	OS03Rj	outcome	IGSF3	Inverse variance weighted	2	0.0496306916174081	0.123617800299501	0.688063085220161	-0.192660196969615	0.291921580204431	1.05088292482967	0.82476218321767	1.33899800957181	0.970359984388628
2NSAAZ	OS03Rj	outcome	BOC	Inverse variance weighted	2	-0.00144466109878577	0.0563027728431215	0.979529492793099	-0.111798095871304	0.108908773673732	0.998556381921729	0.894224786951391	1.11506062281722	0.99946759323388
2poc5U	OS03Rj	outcome	PD-L2	Inverse variance weighted	2	-0.0277169754605751	0.0458213348995703	0.545250519043635	-0.117526791863733	0.0620928409425826	0.972663615520137	0.889116690334129	1.06406112858051	0.966375656089569
2Qgaym	OS03Rj	outcome	ROR1	Inverse variance weighted	4	-0.107359501172401	0.0453016086592749	0.0177937267967026	-0.196150654144579	-0.0185683482002217	0.898202710013696	0.82188840445614	0.981602981501854	0.416305273434685
2qIXaZ	OS03Rj	outcome	ENTP5	Inverse variance weighted	2	-0.0691482507413667	0.0464721091451236	0.136763649204153	-0.160233584665809	0.0219370831830756	0.933188323961895	0.851944764489482	1.02217947016865	0.835036589856251
2rQTG2	OS03Rj	outcome	MANBA	Inverse variance weighted	2	0.0340908271728443	0.0329483147620555	0.300820295447923	-0.0304878697607844	0.098669524106473	1.03467857939059	0.969972197990643	1.1037014925453	0.939976639602882
2sbfJp	OS03Rj	outcome	ILT-4	Inverse variance weighted	3	-0.00808263638337784	0.0206656176239453	0.695712113914549	-0.0485872469263106	0.0324219741595549	0.99194994029451	0.952574226506874	1.03295329295074	0.970359984388628
2ShjHg	OS03Rj	outcome	TIMP-2	Inverse variance weighted	2	0.0275763200811224	0.199229876004989	0.889912772887338	-0.362914236888656	0.418066877050901	1.02796006610916	0.695646091714041	1.51902225873429	0.987914992517947
2sjFJS	OS03Rj	outcome	CRLF1	Inverse variance weighted	2	0.0570843941758945	0.197876417304385	0.772975449337779	-0.3307533837407	0.444922172092489	1.05874515855035	0.718382311955033	1.560368750872	0.977499516699787
2svwkH	OS03Rj	outcome	PLEK	Inverse variance weighted	2	0.0467101126087187	0.222880095031388	0.833999334964636	-0.390134873652802	0.48355509887024	1.04781821575975	0.676965563522207	1.62182993114972	0.977499516699787
2XKTl9	OS03Rj	outcome	Carbonyl reductase 3	Inverse variance weighted	2	-0.016870898410669	0.0551333828961816	0.759603496174807	-0.124932328887185	0.0911905320658469	0.983270618240626	0.882556624152739	1.09547770900644	0.977071536781935
2YNnpL	OS03Rj	outcome	MIP-5	Inverse variance weighted	3	-0.272962550905565	0.117908232389735	0.0206106147355216	-0.504062686389445	-0.0418624154216844	0.76112129039831	0.604071514606748	0.959001715342791	0.416305273434685
2YpqYN	OS03Rj	outcome	IL-1Ra	Inverse variance weighted	2	0.04134222693638	0.0699843247646856	0.554697640151943	-0.0958270496024038	0.178511503475164	1.04220871641716	0.908621148869186	1.19543663487002	0.966375656089569
2ZxsFC	OS03Rj	outcome	ZYX	Inverse variance weighted	2	0.088363918650709	0.167215619974445	0.597191920819724	-0.239378696499202	0.41610653380062	1.09238558919063	0.78711674756818	1.51604737055603	0.970359984388628
3913iT	OS03Rj	outcome	GNPTG	Inverse variance weighted	2	-0.0708804063520578	0.0546443922604658	0.194589446078423	-0.177983415182571	0.0362226024784553	0.931573295714639	0.836956304141164	1.03688663433768	0.863635422108038
3FokzI	OS03Rj	outcome	PGP	Inverse variance weighted	2	-0.40070231611414	0.155942183265518	0.010182866186351	-0.706348995314556	-0.0950556369137247	0.669849434743968	0.493442473489009	0.909322341172173	0.332492717649983
3fyI4M	OS03Rj	outcome	SMOC2	Inverse variance weighted	2	-0.0903934711760508	0.0441311115535039	0.0405312445573177	-0.176890449820919	-0.00389649253118311	0.913571650430867	0.837871568475802	0.996111088945587	0.538742737390188
3gKS1z	OS03Rj	outcome	ITIH5	Inverse variance weighted	6	-0.0303473820555911	0.0361536705944357	0.401245024152423	-0.101208576420685	0.0405138123095028	0.970108476731359	0.903744513430366	1.04134569299219	0.945417631664619
3Grbjy	OS03Rj	outcome	PSG5	Inverse variance weighted	3	-2.27445816132381	1.08355603868457	0.0358108779990498	-4.39822799714558	-0.150688325502049	0.102852622868823	0.0122991146711993	0.860115733026568	0.517191718793969
3lnr7G	OS03Rj	outcome	ECP	Inverse variance weighted	3	0.0764492556929328	0.0444020067322795	0.0851144049792284	-0.0105786775023351	0.163477188888201	1.07944741313637	0.989477079920048	1.17759849255017	0.714200202674866
3o7omB	OS03Rj	outcome	Collagen a1(VI)	Inverse variance weighted	4	-0.0186221379480228	0.0128839104929948	0.148351365385093	-0.0438746025142927	0.00663032661824712	0.981550182745067	0.957073964617391	1.00665235589396	0.850018611866296
3OjC5E	OS03Rj	outcome	PLA2R	Inverse variance weighted	3	0.027874900555642	0.0424124221052734	0.511030243610721	-0.0552534467706939	0.111003247881978	1.02826704073952	0.94624529474552	1.11739853602713	0.966375656089569
3UQCha	OS03Rj	outcome	B4GT6	Inverse variance weighted	3	-0.0945349552718705	0.0435614105929831	0.0299952061539647	-0.179915320034117	-0.00915459050962365	0.90979593190605	0.835340945059096	0.990887185177115	0.465386732874507
3WYtYx	OS03Rj	outcome	COLEC12	Inverse variance weighted	5	0.0478103380926436	0.0659688800552799	0.468611067548564	-0.081488666815705	0.177109343000992	1.04897168648584	0.921743156079753	1.19376161546866	0.952023921487713
3X5HsA	OS03Rj	outcome	ARG1	Inverse variance weighted	2	-0.145001404255884	0.154531682070138	0.348075874332924	-0.447883501113353	0.157880692601586	0.865021078398949	0.638979120052052	1.17102647425088	0.944265260268384
3XDlyA	OS03Rj	outcome	sLFA-3	Inverse variance weighted	2	0.0821091214170011	0.0817976755654723	0.315471401567193	-0.0782143226913245	0.242432565525327	1.08557426276837	0.924766206920503	1.27434531145924	0.939976639602882
40uRcL	OS03Rj	outcome	COL	Inverse variance weighted	2	-0.0202340428189447	0.0895615235202411	0.821261007145383	-0.195774628918617	0.155306543280728	0.979969291689736	0.822197513341868	1.1680159536746	0.977499516699787
46bht6	OS03Rj	outcome	CRGD	Inverse variance weighted	2	0.0218026475048988	0.111993840154734	0.845645660156725	-0.19770527919838	0.241310574208178	1.02204206201484	0.820611668830879	1.27291630889887	0.977499516699787
4BFx3y	OS03Rj	outcome	Met	Inverse variance weighted	2	-0.0185035976970066	0.104234096465657	0.859100251661623	-0.222802426769695	0.185795231375681	0.981666542846656	0.800272946187287	1.20417565773738	0.977674704582297
4dGcmr	OS03Rj	outcome	CD23	Inverse variance weighted	4	0.00312300461117593	0.0370744516827487	0.932868772456787	-0.0695429206870116	0.0757889299093635	1.00312788627057	0.932820095245984	1.07873486146148	0.99556124072709
4DIlqx	OS03Rj	outcome	GKN2	Inverse variance weighted	3	0.00984447825713308	0.0518596230819882	0.849442860363548	-0.0918003829835637	0.11148933949783	1.00989309453622	0.912287239427234	1.11794182612074	0.977499516699787
4ePd0s	OS03Rj	outcome	NOE1	Inverse variance weighted	3	0.268371166823942	0.313098948116091	0.391364809002593	-0.345302771483597	0.88204510513148	1.30783247396504	0.708005956998873	2.41583529495677	0.945417631664619
4et4TB	OS03Rj	outcome	MA1C1	Inverse variance weighted	4	-0.0754617011799858	0.0570119089232354	0.185631620761988	-0.187205042669527	0.0362816403095556	0.927315244933577	0.829273682462224	1.03694785168272	0.863635422108038
4gTKC1	OS03Rj	outcome	P-Selectin	Inverse variance weighted	3	0.0236739247506424	0.0458739549899277	0.605809283457735	-0.0662390270296157	0.113586876530901	1.02395637661775	0.935907130452078	1.12028921150509	0.970359984388628
4I5iwD	OS03Rj	outcome	Cathepsin B	Inverse variance weighted	3	-0.0788994504235814	0.0422210990897324	0.0616616542682058	-0.161652804639457	0.00385390379229406	0.924132840939362	0.850736525044852	1.00386133962878	0.63435482678661
4NrZT1	OS03Rj	outcome	Mx1	Inverse variance weighted	2	-0.042098883159243	0.0416644179682514	0.312290409191684	-0.123761142377016	0.0395633760585298	0.958774969186981	0.883590868093462	1.04035643048572	0.939976639602882
4qBIjU	OS03Rj	outcome	GST omega-1	Inverse variance weighted	2	-0.0128814810206076	0.0402681596960112	0.749049847143621	-0.0918070740247896	0.0660441119835743	0.98720113015748	0.912281135296126	1.06827383980472	0.973160085096608
4T92J2	OS03Rj	outcome	SEZ6L	Inverse variance weighted	5	-0.00360087823715304	0.106150673178584	0.972939086128704	-0.211656197667178	0.204454441192872	0.996405597150194	0.809242869332004	1.22685556049665	0.99946759323388
4TN1lu	OS03Rj	outcome	NPTXR	Inverse variance weighted	3	-0.00316684766791174	0.0327427068822338	0.922949410052322	-0.06734255315709	0.0610088578212665	0.996838161505006	0.934874902130947	1.0629083291975	0.994454816283061
4wkdTu	OS03Rj	outcome	ARHGEF25	Inverse variance weighted	2	-0.211493989104408	0.1300609553184	0.103925326519306	-0.466413461528472	0.0434254833196561	0.809374146101591	0.627247887555482	1.04438216752023	0.76915444079177
4xERpK	OS03Rj	outcome	Osteopontin	Inverse variance weighted	2	0.034745633601269	0.133799015187086	0.795106554530048	-0.227500436165419	0.296991703367957	1.03535631544447	0.796522074082032	1.34580413376008	0.977499516699787
4XnE1Y	OS03Rj	outcome	MMP-10	Inverse variance weighted	7	0.0051794088739751	0.033788294019997	0.878169556361905	-0.0610456474052191	0.0714044651531693	1.00519284519951	0.940780294616519	1.07401553988984	0.98286935443784
4yJHuc	OS03Rj	outcome	BPHL	Inverse variance weighted	2	0.184173276444399	0.138840364598195	0.184670480743992	-0.087953838168063	0.45630039105686	1.20222412217038	0.915803150898731	1.57822435805112	0.863635422108038
523zWV	OS03Rj	outcome	TFF3	Inverse variance weighted	3	0.344613274256641	0.136196068427525	0.0113973713526123	0.0776689801386919	0.611557568374589	1.4114439723891	1.08076484482257	1.8433002301445	0.35664274524216
52WdxV	OS03Rj	outcome	REG4	Inverse variance weighted	3	0.0636408907506952	0.0888364221531614	0.473754971463348	-0.110478496669501	0.237760278170892	1.06570962385361	0.89540558418468	1.26840509198786	0.953092392220199
544u0t	OS03Rj	outcome	BST1	Inverse variance weighted	3	-0.0116415659966149	0.0252731578312987	0.64506433116204	-0.0611769553459605	0.0378938233527306	0.988425934840412	0.940656770803349	1.03862094973363	0.970359984388628
55hvr2	OS03Rj	outcome	ADAMTSL1	Inverse variance weighted	8	-0.0239772938095032	0.0441327651335443	0.586923849029012	-0.11047751347125	0.0625229258522436	0.976307877738889	0.895406464546317	1.06451886364029	0.970359984388628
5ALIaB	OS03Rj	outcome	LRIG1	Inverse variance weighted	3	-0.0780554206023084	0.0254385951237547	0.00215218667525692	-0.127915067044868	-0.0281957741597491	0.924913165878368	0.879928110865766	0.972198016919189	0.17958802145755
5BGrVZ	OS03Rj	outcome	TICN3	Inverse variance weighted	2	-0.243582621789158	0.121356855584786	0.0447326331377416	-0.481442058735339	-0.00572318484297688	0.783814713182927	0.617891712891911	0.994293161380377	0.555276156800726
5D5LJy	OS03Rj	outcome	PLXD1	Inverse variance weighted	2	-0.0518844255208382	0.1598019732888	0.745423647956543	-0.365096293166887	0.26132744212521	0.949438591372784	0.694129807702346	1.29865282946397	0.973160085096608
5E5LMl	OS03Rj	outcome	Carbonic anhydrase 6	Inverse variance weighted	5	0.0265667381941329	0.0249910190825051	0.287758635710599	-0.0224156592075771	0.0755491355958428	1.02692277994663	0.977833704985124	1.07847621798776	0.933771816857918
5kBbtQ	OS03Rj	outcome	Lysozyme	Inverse variance weighted	2	0.0602175053986719	0.0282950171517738	0.0333203586931635	0.00475927178119534	0.115675739016149	1.06206752684556	1.00477061510332	1.12263178741932	0.500471787571316
5LqRax	OS03Rj	outcome	MMP-12	Inverse variance weighted	3	-0.0261345849633243	0.0251824719803411	0.299359191199169	-0.0754922300447928	0.0232230601181442	0.974203967580173	0.927286935483961	1.02349481496105	0.939976639602882
5W1Rgl	OS03Rj	outcome	TWEAK	Inverse variance weighted	2	0.0415280526627021	0.0420206768769693	0.323017190757522	-0.0408324740161578	0.123888579341562	1.04240240360435	0.959989939736647	1.13188974807195	0.943503868346709
618tcx	OS03Rj	outcome	ASPN	Inverse variance weighted	3	0.0906588391551431	0.0396964740769318	0.0223832407903468	0.0128537499643567	0.168463928345929	1.09489540609161	1.01293671449579	1.18348553579405	0.420245345838761
625ulN	OS03Rj	outcome	LYPD3	Inverse variance weighted	2	-0.133574831813954	0.626701442810446	0.831218156319372	-1.36190965972243	1.09475999609452	0.874961991534782	0.256171109903012	2.98846535395954	0.977499516699787
62xW5f	OS03Rj	outcome	CPN2	Inverse variance weighted	2	0.0210847584922622	0.0292001540488121	0.470247162120808	-0.0361475434434095	0.0783170604279338	1.02130861254722	0.964497977631715	1.08146549422981	0.952023921487713
6bfY6H	OS03Rj	outcome	Siglec-5	Inverse variance weighted	4	0.00718825680176249	0.0252860634991763	0.77619779163356	-0.0423724276566231	0.0567489412601481	1.0072141543352	0.958512737437595	1.05839005896281	0.977499516699787
6BQqAI	OS03Rj	outcome	TRML2	Inverse variance weighted	2	0.0152118832026213	0.04010741746722	0.704481025316699	-0.06339865503313	0.0938224214383725	1.01532817281097	0.938569233748797	1.09836468257768	0.970359984388628
6FgFQZ	OS03Rj	outcome	CTRB2	Inverse variance weighted	2	-0.0261177125862619	0.0260177692473316	0.31545509023304	-0.0771125403110318	0.0248771151385079	0.974220404855518	0.925785659537516	1.02518913255902	0.939976639602882
6igkoF	OS03Rj	outcome	SWP70	Inverse variance weighted	2	-0.010318994449019	0.0366831852442963	0.778480008418319	-0.0822180375278398	0.0615800486298018	0.989734063715072	0.921071108733217	1.06351562609014	0.977499516699787
6JSzc4	OS03Rj	outcome	GAPR1	Inverse variance weighted	2	0.0393459339416163	0.0531003532685624	0.458709744241047	-0.0647307584647659	0.143422626347999	1.04013023777394	0.93731979482739	1.15421750132877	0.952023921487713
6kUicY	OS03Rj	outcome	HRG	Inverse variance weighted	2	-0.021302801686325	0.0162460775138177	0.189770559340227	-0.0531451136134077	0.0105395102407576	0.978922500302912	0.948242399616795	1.01059524651774	0.863635422108038
6Lrj8D	OS03Rj	outcome	suPAR	Inverse variance weighted	2	0.244536028234324	0.0784053507126558	0.00181546575966779	0.090861540837519	0.39821051563113	1.27702867048371	1.09511736572749	1.48915748784063	0.160401739471825
6NSNHe	OS03Rj	outcome	Sema E	Inverse variance weighted	2	-0.0494279978781714	0.108072949527338	0.647413948041953	-0.261250978951753	0.16239498319541	0.951773685394228	0.770087619575454	1.17632477809254	0.970359984388628
6P5jpa	OS03Rj	outcome	MFAP2	Inverse variance weighted	2	0.00143264043888534	0.0781422134677893	0.985372596920892	-0.151726097957982	0.154591378835752	1.00143366715845	0.859223591609881	1.167180928819	0.99946759323388
6prH07	OS03Rj	outcome	C1QTNF5	Inverse variance weighted	2	-0.0246386176013357	0.0579592837319531	0.670762192124124	-0.138238813715964	0.0889615785132923	0.975662435557845	0.870890686268521	1.09303865934922	0.970359984388628
6t4rRH	OS03Rj	outcome	IGF-I sR	Inverse variance weighted	2	0.0129434136508083	0.211690404646102	0.951245221666004	-0.401969779455552	0.427856606757168	1.01302754220767	0.669000962958194	1.53396610482225	0.99768470675978
6tgkT5	OS03Rj	outcome	MSP	Inverse variance weighted	2	0.0142231601091554	0.0117522269180994	0.226182080296814	-0.00881120465031935	0.0372575248686303	1.01432479051443	0.991227500251018	1.03796028700939	0.899046207986192
6wsf8T	OS03Rj	outcome	FGR	Inverse variance weighted	3	-0.144465326010127	0.093885315395609	0.123867169515184	-0.328480544185521	0.0395498921652662	0.865484921698243	0.720016936605488	1.04034240252524	0.805404712605222
6X5l3o	OS03Rj	outcome	NT5D3	Inverse variance weighted	3	0.0753336406370164	0.0864049689801883	0.383280941132714	-0.0940200985641527	0.244687379838185	1.07824383683895	0.910264467048127	1.27722196544855	0.945417631664619
6Xr3dw	OS03Rj	outcome	K2C5	Inverse variance weighted	2	-0.074905259488124	0.0905388856194426	0.408051776391717	-0.252361475302232	0.102550956325984	0.927831385385072	0.776963834065333	1.10799375976256	0.945417631664619
6Zw0O1	OS03Rj	outcome	ASAHL	Inverse variance weighted	3	0.0217217647304093	0.0237820016770038	0.361048025448991	-0.0248909585565181	0.0683344880173366	1.02195939976024	0.975416267027428	1.07072339273274	0.944265260268384
79H3Qb	OS03Rj	outcome	FPRP	Inverse variance weighted	2	0.000932712755641482	0.0197334480257103	0.962301565059474	-0.0377448453747507	0.0396102708860337	1.00093314786745	0.962958612891696	1.04040521896503	0.99946759323388
79wBry	OS03Rj	outcome	SOD3	Inverse variance weighted	2	0.0686424891033045	0.0619910187273251	0.268165401259088	-0.0528599076022526	0.190144885808862	1.0710532274926	0.948512882619053	1.20942481345616	0.925127186662998
7jbh0P	OS03Rj	outcome	ACADSB	Inverse variance weighted	2	-0.0528638531331213	0.213572593718287	0.804504493684027	-0.471466136820963	0.365738430554721	0.948509140239578	0.624086600854875	1.44157812054554	0.977499516699787
7pUUBF	OS03Rj	outcome	T132D	Inverse variance weighted	4	0.0782074912368545	0.0477664553857455	0.101570101453385	-0.0154147613192066	0.171829743792916	1.08134700542191	0.984703437996615	1.18747564090352	0.764678700773022
7QjDzG	OS03Rj	outcome	Sonic Hedgehog	Inverse variance weighted	2	-0.101630554446272	0.11872580088222	0.391991867836196	-0.334333124175423	0.131072015282878	0.903363233556475	0.715815287127893	1.14004987937036	0.945417631664619
7se6P9	OS03Rj	outcome	AP4A	Inverse variance weighted	2	-0.0149812777616697	0.0450147556738393	0.739279102399608	-0.103210198882395	0.0732476433590554	0.985130383276231	0.901937367328111	1.07599696742682	0.973160085096608
7WyfeC	OS03Rj	outcome	APOA5	Inverse variance weighted	2	0.00521597176655099	0.0223166592991367	0.815198110248516	-0.0385246804597569	0.0489566239928589	1.00522959862943	0.962207956712009	1.05017479736256	0.977499516699787
84RCag	OS03Rj	outcome	T132A	Inverse variance weighted	3	-0.0621457673877235	0.0537421438568245	0.24753011723441	-0.167480369347099	0.0431888345716524	0.939745892502808	0.845793220599016	1.04413504502962	0.900329038954891
85DDiP	OS03Rj	outcome	SMOC1	Inverse variance weighted	4	0.0332352769033649	0.0734949395959487	0.651116428034454	-0.110814804704694	0.177285358511424	1.0337937384201	0.895104502722857	1.19397175452207	0.970359984388628
8btcwP	OS03Rj	outcome	CREL1	Inverse variance weighted	2	-0.0447965081794992	0.0185407973141087	0.0156875482366289	-0.0811364709151521	-0.00845654544384623	0.956192039295827	0.922067847414809	0.991579110556922	0.392711624190277
8ChYRv	OS03Rj	outcome	RAR-responsive protein TIG1	Inverse variance weighted	2	0.00144877748371408	0.0244946411073908	0.95283525292504	-0.0465607190867719	0.0494582740542	1.00144982746882	0.9545066020412	1.05070174977588	0.99768470675978
8FDDMd	OS03Rj	outcome	fibromodulin	Inverse variance weighted	2	0.0935300556418445	0.0901630228554065	0.299575644941253	-0.0831894691547523	0.270249580438441	1.09804360525068	0.920176785584783	1.3102914330377	0.939976639602882
8i6BeJ	OS03Rj	outcome	CRAC1	Inverse variance weighted	4	0.0695735795563023	0.04244681486335	0.101197314740746	-0.0136221775758636	0.152769336688468	1.07205093933528	0.986470184418941	1.16505621222259	0.764678700773022
8QCY2V	OS03Rj	outcome	NAGPA	Inverse variance weighted	3	0.0257612243752657	0.0369476657462283	0.485655422830026	-0.0466562004873417	0.0981786492378731	1.02609591252775	0.95441546876482	1.10315984617135	0.961163524801362
8Rhp0a	OS03Rj	outcome	ARMEL	Inverse variance weighted	2	-0.0433280658129282	0.0447063796556865	0.332460556868442	-0.130952569938074	0.0442964383122173	0.957597183631148	0.877259381871121	1.04529217361282	0.944265260268384
8YTDEW	OS03Rj	outcome	PCI	Inverse variance weighted	3	-0.0554410600630803	0.0715962161697342	0.43871946607797	-0.195769643755759	0.0848875236295987	0.946067783202651	0.82220161214059	1.08859461864073	0.945802776124231
8ZuKlj	OS03Rj	outcome	Endocan	Inverse variance weighted	3	0.0388818040020243	0.0749382497317175	0.603864480714516	-0.107997165472142	0.185760773476191	1.03964759420284	0.897630140784469	1.20413416508847	0.970359984388628
91kWPT	OS03Rj	outcome	BAFF	Inverse variance weighted	2	-0.409982672939419	0.170535357741147	0.0162126967898242	-0.744231974112067	-0.0757333717667708	0.663661749344032	0.475099048222288	0.92706335487396	0.394073905293819
93wrhr	OS03Rj	outcome	SAP3	Inverse variance weighted	2	-0.0537450808135977	0.0529622789088342	0.310210534595394	-0.157551147474913	0.0500609858477173	0.94767365591004	0.854233120623989	1.05133521099004	0.939976639602882
95LbK6	OS03Rj	outcome	ALKBH3	Inverse variance weighted	3	0.0687417275849701	0.0701995567005385	0.327464830967219	-0.0688494035480853	0.206332858718026	1.07115952246287	0.933467246348824	1.22916227328893	0.944265260268384
95Utjf	OS03Rj	outcome	LIRA5	Inverse variance weighted	2	-0.110447540872456	0.0379023258008114	0.0035682497624523	-0.184736099442046	-0.0361589823028654	0.895433302607238	0.831323641679405	0.964486944938004	0.222565081100979
9C6LNl	OS03Rj	outcome	NADK	Inverse variance weighted	2	0.115290639111708	0.106138640530144	0.277378649564147	-0.0927410963273752	0.323322374550791	1.12219954525881	0.911429442181631	1.38171070748461	0.929545957916265
9fBILA	OS03Rj	outcome	TESC	Inverse variance weighted	3	0.0123964885454711	0.0252730829308863	0.623778971836774	-0.037138753999066	0.0619317310900083	1.0124736434968	0.963542430707711	1.06388971165781	0.970359984388628
9H9l9R	OS03Rj	outcome	IGFBP-3	Inverse variance weighted	2	-0.0154923922616033	0.0463262530406233	0.738063191521242	-0.106291848221225	0.0753070636980185	0.984626997507855	0.899162190892951	1.07821518079907	0.973160085096608
9Qarbx	OS03Rj	outcome	CSTN2	Inverse variance weighted	6	0.0124199281529818	0.0449946600747316	0.78252413443886	-0.0757696055934921	0.100609461899456	1.01249737575976	0.927029764429559	1.10584468293875	0.977499516699787
9RkJow	OS03Rj	outcome	GLTL1	Inverse variance weighted	4	0.0375551664588966	0.0517919327272851	0.468380782209446	-0.0639570216865822	0.139067354604375	1.03826927314113	0.93804531426991	1.14920150140938	0.952023921487713
9vu2SX	OS03Rj	outcome	EPHB1	Inverse variance weighted	3	0.00345078391228111	0.0432620625154435	0.936424428202083	-0.0813428586179882	0.0882444264425504	1.0034567447216	0.921877563586719	1.09225506542286	0.99556124072709
9Wq8QJ	OS03Rj	outcome	WISP1	Inverse variance weighted	5	-0.0532235107254363	0.0246695651543213	0.0309701223768963	-0.101575858427906	-0.00487116302296665	0.948168063065085	0.903412645279789	0.995140681851056	0.46986993747574
9wr8Eg	OS03Rj	outcome	NCAM2	Inverse variance weighted	7	-0.0269937243251187	0.0455057308234136	0.553051359429606	-0.116184956739009	0.062197508088772	0.973367350042198	0.890310539134195	1.06417250665092	0.966375656089569
a1I3W6	OS03Rj	outcome	Granulysin	Inverse variance weighted	2	-0.0128621322804136	0.0261387017605904	0.622668201320964	-0.0640939877311708	0.0383697231703437	0.987220231440459	0.937916842711891	1.0391153468866	0.970359984388628
A5wV9M	OS03Rj	outcome	LRIG3	Inverse variance weighted	2	-0.0984992385347482	0.0635432522781668	0.121114331704908	-0.223044012999955	0.0260455359304587	0.906196382651065	0.800079634614686	1.02638768492758	0.795435323657612
A8zEC8	OS03Rj	outcome	SCGF-alpha	Inverse variance weighted	5	0.023321813748148	0.0397795798864331	0.557690043419172	-0.0546461628292608	0.101289790325557	1.02359589378018	0.946820108837693	1.10659727648777	0.968305128913435
aBKNaQ	OS03Rj	outcome	NET4	Inverse variance weighted	4	-0.0703936857838034	0.0465423256259848	0.130415351887484	-0.161616644010734	0.0208292724431268	0.932026821959822	0.85076728876869	1.02104771577402	0.821838280040273
abpuaq	OS03Rj	outcome	IL-22BP	Inverse variance weighted	2	0.0215269311557075	0.119618585306641	0.857181538914106	-0.212925496045309	0.255979358356724	1.02176030715278	0.808216350287747	1.29172606431588	0.977499516699787
AcPC2k	OS03Rj	outcome	LAG-3	Inverse variance weighted	3	-0.127750783239896	0.127122635762234	0.314925129668096	-0.376911149333875	0.121409582854084	0.880072680678835	0.685977020703634	1.12908727246106	0.939976639602882
adWvb6	OS03Rj	outcome	BMPER	Inverse variance weighted	3	0.0881234595334851	0.0965691013260749	0.361482932954869	-0.101151979065622	0.277398898132592	1.09212294669484	0.903795664426971	1.31969268900359	0.944265260268384
AfJRr3	OS03Rj	outcome	ARSB	Inverse variance weighted	2	0.0230802052893169	0.0984529770563806	0.814652165233756	-0.169887629741189	0.216048040319823	1.02334861422744	0.843759624756883	1.24116200338807	0.977499516699787
AfyfYi	OS03Rj	outcome	Notch 1	Inverse variance weighted	2	0.055921913684393	0.123173258319746	0.649821496799748	-0.185497672622309	0.297341499991095	1.05751510305435	0.830690768909837	1.34627497384581	0.970359984388628
AH7qJO	OS03Rj	outcome	kallikrein 14	Inverse variance weighted	7	0.00230774248134534	0.0673501167892801	0.972665944185578	-0.129698486425644	0.134313971388334	1.00231040736859	0.878360228530595	1.14375186863825	0.99946759323388
Ajs9Jv	OS03Rj	outcome	SPA9	Inverse variance weighted	3	0.0575007736443579	0.0633713348009394	0.364215125892475	-0.0667070425654834	0.181708589854199	1.05918609008776	0.935469213858775	1.19926466506332	0.944265260268384
akTe3g	OS03Rj	outcome	Peroxiredoxin-1	Inverse variance weighted	3	0.0257795539879524	0.114269680827054	0.821510403490486	-0.198189020433073	0.249748128408978	1.02611472064078	0.820214801127372	1.28370204788854	0.977499516699787
AM6Zdz	OS03Rj	outcome	HEM6	Inverse variance weighted	2	-0.0604397636062844	0.0772833685692282	0.434182868709979	-0.211915166001972	0.0910356387894029	0.941350470868219	0.809033328187122	1.09530804001545	0.945802776124231
AoO3bo	OS03Rj	outcome	LGMN	Inverse variance weighted	3	-0.130681732181559	0.109955521132821	0.234637928968407	-0.346194553601888	0.0848310892387696	0.877497009011736	0.707374851392951	1.08853318620003	0.900329038954891
arTn03	OS03Rj	outcome	Angiostatin	Inverse variance weighted	3	0.00105248923744931	0.0590522031662868	0.985780031733749	-0.114689828968473	0.116794807443371	1.00105304329861	0.891642662745005	1.12388879241414	0.99946759323388
aS2TGr	OS03Rj	outcome	LIRA2	Inverse variance weighted	3	0.00740556172600324	0.05945644200755	0.900876327162588	-0.109129064608795	0.123940188060801	1.00743305071348	0.896614688806106	1.13194816495956	0.989722513705314
Atkizc	OS03Rj	outcome	ACE	Inverse variance weighted	3	-0.0874734713195052	0.0392302992142484	0.0257645327095681	-0.164364857779432	-0.0105820848595782	0.916243178050994	0.848432408236701	0.989473708423896	0.449980559648503
av1Jzz	OS03Rj	outcome	CD109	Inverse variance weighted	5	-0.0379863737831178	0.0358802117400718	0.289736508965203	-0.108311588793659	0.032338841227423	0.962726059115903	0.897347949300227	1.03286742408406	0.933771816857918
Aw6Mzp	OS03Rj	outcome	RAP	Inverse variance weighted	2	-0.0911560458491235	0.0724900230809701	0.208573428664198	-0.233236491087825	0.0509243993895779	0.912875249390856	0.791966258414037	1.05224334003729	0.878648231793401
aw9Rf3	OS03Rj	outcome	TSG-6	Inverse variance weighted	3	-0.0689412587246415	0.0239537753509241	0.00400083701047032	-0.115890658412453	-0.0219918590368302	0.933381506487987	0.890572594595329	0.978248198901351	0.222565081100979
AWhB3q	OS03Rj	outcome	HTRA1	Inverse variance weighted	2	-0.298444498820723	0.126670407532197	0.0184693773630463	-0.546718497583829	-0.0501705000576163	0.741971460998425	0.578846182350142	0.951067253654493	0.416305273434685
AXQFQh	OS03Rj	outcome	Semaphorin-6A	Inverse variance weighted	2	-0.0800438566303956	0.348256410858403	0.818214755285939	-0.762626421912866	0.602538708652075	0.92307586250197	0.466439749249918	1.82675050594202	0.977499516699787
b3Cuwk	OS03Rj	outcome	DKK1	Inverse variance weighted	2	-0.411864882078845	0.333200558415618	0.216426222747745	-1.06493797657346	0.241208212415766	0.662413773977683	0.344749236633079	1.27278601757245	0.885126036881101
b3sM1E	OS03Rj	outcome	sTie-2	Inverse variance weighted	2	0.118875016639706	0.0713549944296669	0.0957201252069077	-0.0209807724424407	0.258730805721854	1.12622914958809	0.979237792739473	1.29528507456142	0.764678700773022
b4VeCL	OS03Rj	outcome	coagulation factor XIII B	Inverse variance weighted	2	-0.0190910784507311	0.0409379482475096	0.640970828684422	-0.0993294570158499	0.0611473001143877	0.981090002016061	0.905444353883966	1.06305549085043	0.970359984388628
B5lZcx	OS03Rj	outcome	IL-5 Ra	Inverse variance weighted	8	0.00858497167203584	0.0305385824168295	0.778619231094366	-0.05127064986495	0.0684405932090217	1.00862192822262	0.95002151254004	1.07083700807105	0.977499516699787
b7mXXT	OS03Rj	outcome	ADAMTS5	Inverse variance weighted	2	0.00596913922809218	0.033158857953508	0.857139669717388	-0.0590222223607835	0.0709605008169678	1.00598699003997	0.942685820219931	1.0735388211245	0.977499516699787
BadT33	OS03Rj	outcome	ARH	Inverse variance weighted	2	0.0345518508362235	0.116587662681506	0.766955620416712	-0.193959968019528	0.263063669691975	1.03515570067333	0.823690877585706	1.30090954482495	0.977071536781935
BbbmYy	OS03Rj	outcome	FHR4	Inverse variance weighted	2	0.0109168815834204	0.020896226273724	0.601368771105627	-0.0300397219130786	0.0518734850799194	1.01097668817085	0.970406986360966	1.05324248319531	0.970359984388628
bEGby3	OS03Rj	outcome	M-CSF R	Inverse variance weighted	2	0.0841392492393999	0.110834227991208	0.447765826859925	-0.133095837623368	0.301374336102167	1.08778035585028	0.875381193635381	1.35171524265876	0.949739142271236
bH9n2L	OS03Rj	outcome	Eotaxin	Inverse variance weighted	2	0.031382774835372	0.367962796081641	0.932032509415219	-0.689824305484645	0.752589855155389	1.03188040615497	0.501664200972343	2.12248984588246	0.99556124072709
BHDz7P	OS03Rj	outcome	TPP1	Inverse variance weighted	2	0.00514600795230124	0.165500748741045	0.975194923196168	-0.319235459580146	0.329527475484749	1.00515927139272	0.72670441964253	1.39031101718597	0.99946759323388
bhRbI7	OS03Rj	outcome	PNP	Inverse variance weighted	2	-0.152129935990035	0.101867094007754	0.135328358323476	-0.351789440245233	0.0475295682651634	0.858876674499428	0.703428220057558	1.04867720822863	0.833045877876479
bHUqOV	OS03Rj	outcome	IDUA	Inverse variance weighted	5	0.0158960783484829	0.0822619190859072	0.846773059377853	-0.145337283059895	0.177129439756861	1.01602309312171	0.864730584941721	1.19378560644548	0.977499516699787
BIpmEc	OS03Rj	outcome	KIRR2	Inverse variance weighted	2	-0.0141620896239303	0.128767736726617	0.912423918734215	-0.266546853608099	0.238222674360238	0.985937721035947	0.766020112079247	1.26899173328884	0.990933279782206
BiwqmQ	OS03Rj	outcome	Inhibin bB chain	Inverse variance weighted	2	-0.013931553566105	0.0669890788642762	0.83525431687168	-0.145230148140086	0.117367041007876	0.986165041433183	0.864823232746414	1.12453210334843	0.977499516699787
bme8IB	OS03Rj	outcome	DNER	Inverse variance weighted	5	-0.0482356444364268	0.0542353148098481	0.373800473354705	-0.154536861463729	0.0580655725908755	0.952909212864281	0.856811908218908	1.05978448624646	0.944265260268384
bMUNzy	OS03Rj	outcome	NELL1	Inverse variance weighted	3	-0.000236742066243795	0.0501989670316735	0.9962371309508	-0.0986267174483238	0.0981532333158362	0.999763285954948	0.906080869083647	1.10313180870301	0.99946759323388
BmZqda	OS03Rj	outcome	APOL1	Inverse variance weighted	2	-0.0263591959869717	0.0410090296083052	0.520376168528218	-0.10673689401925	0.0540185020453064	0.973985175202284	0.898762111571565	1.05550413095967	0.966375656089569
BRV09F	OS03Rj	outcome	MDGA2	Inverse variance weighted	5	0.0102535552440092	0.0312694725418286	0.742980135606988	-0.0510346109379748	0.0715417214259932	1.01030630307168	0.950245781065473	1.07416296537711	0.973160085096608
BSBcDG	OS03Rj	outcome	WISP2	Inverse variance weighted	4	-0.000142478624387029	0.0660208946764168	0.998278099578048	-0.129543432190164	0.12925847494139	0.99985753152521	0.878496432563539	1.13798422656131	0.999716105204717
Bu7xU3	OS03Rj	outcome	kallikrein 10	Inverse variance weighted	7	-0.0246559612504494	0.0282667992591971	0.38306726912719	-0.0800588877984757	0.0307469652975769	0.975645514157649	0.923061987697808	1.03122453527744	0.945417631664619
bUXh92	OS03Rj	outcome	HMHA1	Inverse variance weighted	2	-0.139493796535712	0.100189375659333	0.163831182380697	-0.335864972828004	0.0568773797565802	0.869798418951092	0.714719605867997	1.05852600572083	0.863635422108038
bxAFR1	OS03Rj	outcome	PLXB2	Inverse variance weighted	2	-0.0299002604820172	0.0301367798454193	0.321123479178126	-0.0889683489790389	0.0291678280150046	0.970542330145396	0.914874529829122	1.02959737525974	0.943503868346709
Bz6Yfs	OS03Rj	outcome	PSP	Inverse variance weighted	3	-0.0525990333980782	0.050778842168324	0.300274242855388	-0.152125564047993	0.0469274972518369	0.948760357440951	0.858880429466678	1.04804602010833	0.939976639602882
bZTGcq	OS03Rj	outcome	ACP5	Inverse variance weighted	3	0.0451997473682102	0.112797224241962	0.688628610265386	-0.175882812146034	0.266282306882455	1.04623682208994	0.838716264937431	1.30510344637052	0.970359984388628
c0jebY	OS03Rj	outcome	sFRP-3	Inverse variance weighted	5	-0.037669400941424	0.039075803427867	0.335041737592619	-0.114257975660043	0.0389191737771953	0.963031265499146	0.892027804735284	1.03968644632564	0.944265260268384
c4GhOI	OS03Rj	outcome	AMPE	Inverse variance weighted	3	0.0287403024453752	0.0352954504290593	0.415485812857944	-0.040438780395581	0.0979193852863314	1.02915729013592	0.960367956058163	1.10287387366323	0.945417631664619
C5iJJ6	OS03Rj	outcome	MANEA	Inverse variance weighted	3	-0.0293488465611939	0.0592465090522872	0.620340118268999	-0.145472004303677	0.086774311181289	0.971077648274356	0.864614095208778	1.09065050431586	0.970359984388628
c5IuHG	OS03Rj	outcome	TKN1	Inverse variance weighted	4	-0.0417558591868042	0.0806220567919121	0.60451336426559	-0.199775090498952	0.116263372125343	0.959103908399378	0.818914914112156	1.1232916768945	0.970359984388628
c67Pkh	OS03Rj	outcome	Transferrin	Inverse variance weighted	2	0.0786828081969417	0.12847832447979	0.540259332411622	-0.173134707783447	0.33050032417733	1.081861110165	0.841024314692331	1.39166423757393	0.966375656089569
C8J3Aa	OS03Rj	outcome	FGFR-3	Inverse variance weighted	4	-0.0696906017803735	0.0689433082170682	0.312093375258037	-0.204819485885827	0.0654382823250802	0.932682345526173	0.814794385023681	1.06762684383364	0.939976639602882
cAcV1L	OS03Rj	outcome	TFF1	Inverse variance weighted	2	-0.0431184613135473	0.0557948913150686	0.439638957319521	-0.152476448291082	0.0662395256639872	0.957797921346461	0.85857911472367	1.0684826155256	0.945802776124231
cBltiw	OS03Rj	outcome	Macrophage mannose receptor	Inverse variance weighted	2	-0.00414608017634083	0.0725023529013876	0.954397462921711	-0.14625069186306	0.137958531510379	0.995862502947869	0.863941093032389	1.14792794644902	0.99768470675978
CcbrYg	OS03Rj	outcome	PCOC1	Inverse variance weighted	2	-0.0528245378790506	0.0793302691723427	0.505487013429774	-0.208311865456842	0.102662789698741	0.948546431850475	0.811953776886933	1.10811767737064	0.966375656089569
CCcwaK	OS03Rj	outcome	L-VEGF165	Inverse variance weighted	5	-0.0137281281000766	0.0233842110540894	0.557157863315796	-0.0595611817660918	0.0321049255659386	0.986365672922403	0.942177887720667	1.03262584847259	0.968305128913435
CcEqFU	OS03Rj	outcome	VEGF121	Inverse variance weighted	4	-0.0140458345664751	0.0251785605400499	0.576947506397004	-0.063395813224973	0.0353041440920227	0.986052347945203	0.938571900986291	1.03593473431978	0.970359984388628
Cdcsxi	OS03Rj	outcome	GNPI1	Inverse variance weighted	2	-0.190343410345683	0.188130641885745	0.311651924514904	-0.559079468441744	0.178392647750377	0.826675196377648	0.571735121907825	1.19529455882579	0.939976639602882
cEPTLm	OS03Rj	outcome	Contactin-5	Inverse variance weighted	3	-0.0712689300430357	0.0793715114521512	0.369230468498761	-0.226837092489252	0.0842992324031806	0.931211427721067	0.797050617246304	1.08795439631451	0.944265260268384
CetDB2	OS03Rj	outcome	SAA2	Inverse variance weighted	5	-0.0131730255087383	0.0343642047690625	0.701470893577253	-0.0805268668561009	0.0541808158386242	0.986913359060383	0.922630115080227	1.05567546774381	0.970359984388628
Chlygr	OS03Rj	outcome	MYOC	Inverse variance weighted	2	-0.0465433378837325	0.0384072021394963	0.225574091430618	-0.121821454077145	0.0287347783096801	0.954523192658434	0.885306422244451	1.0291516049471	0.899046207986192
cIE6gm	OS03Rj	outcome	ASAH2	Inverse variance weighted	5	-0.0449994896325673	0.0240763069289647	0.061617775745053	-0.0921890512133382	0.00219007194820354	0.955997969743205	0.911932731258334	1.00219247190748	0.63435482678661
clBDyg	OS03Rj	outcome	SVEP1	Inverse variance weighted	5	0.0219879812958385	0.0475514429333936	0.643791572910748	-0.071212846853613	0.11518880944529	1.02223149849864	0.931263654492469	1.12208527787147	0.970359984388628
CN4HgL	OS03Rj	outcome	PLXC1	Inverse variance weighted	6	-0.0100520810927905	0.0160515544137769	0.531159346105709	-0.0415131277437932	0.0214089655582122	0.989998272214612	0.959336741331855	1.02163978169672	0.966375656089569
CQYajI	OS03Rj	outcome	GT251	Inverse variance weighted	2	-0.284060586167304	0.173139881056043	0.100871720650079	-0.623414753037149	0.0552935807025406	0.752721038841875	0.53611062298652	1.05685084014729	0.764678700773022
cS7pWL	OS03Rj	outcome	CO1A1	Inverse variance weighted	2	-0.1144213120149	0.179883549667186	0.524720716213726	-0.466993069362585	0.238150445332785	0.89188211606368	0.626884435106042	1.26890007856021	0.966375656089569
CSntvl	OS03Rj	outcome	H6ST1	Inverse variance weighted	2	-0.0682318869360518	0.0807488254542089	0.398116858569893	-0.226499584826301	0.0900358109541977	0.934043855894897	0.797319673339076	1.09421346783197	0.945417631664619
Cwd9dF	OS03Rj	outcome	F151A	Inverse variance weighted	2	-0.00163858411552499	0.0434816859815904	0.969939261562674	-0.0868626886394421	0.0835855204083922	0.998362757630472	0.916802974454444	1.08717818723989	0.99946759323388
CWU2nt	OS03Rj	outcome	LG3BP	Inverse variance weighted	3	-0.0601191522940079	0.0829528139156759	0.468612069112606	-0.222706667568733	0.102468362980717	0.941652326864634	0.800349583354464	1.10790225063048	0.952023921487713
CXXWMh	OS03Rj	outcome	Endostatin	Inverse variance weighted	2	-0.283128024644861	0.135913695724061	0.0372379489872231	-0.54951886826402	-0.0167371810257014	0.753423324931429	0.577227466033445	0.98340210740741	0.527654711120841
D9APwO	OS03Rj	outcome	MAPK2	Inverse variance weighted	2	0.193360221705328	0.0817325237114979	0.0179926961675914	0.0331644752307919	0.353555968179864	1.21331977892845	1.03372054668541	1.4241226902758	0.416305273434685
d9MfPi	OS03Rj	outcome	RSPO1	Inverse variance weighted	2	-0.0306012744044988	0.0889762069214184	0.730901570750862	-0.204994639970479	0.143792091161481	0.9698622048761	0.814651682956782	1.15464402287012	0.972628224683835
d9prE6	OS03Rj	outcome	IGLO5	Inverse variance weighted	3	0.0350427212771755	0.164224096132474	0.831027807164063	-0.286836507142473	0.356921949696824	1.03566395274132	0.750634442175327	1.42892433752361	0.977499516699787
dcfLgy	OS03Rj	outcome	CBPZ	Inverse variance weighted	2	0.0121753298803716	0.17887085036092	0.94573173124524	-0.338411536827031	0.362762196587774	1.01224975093616	0.712901842158453	1.43729402517461	0.99768470675978
DcpN9a	OS03Rj	outcome	NB5R2	Inverse variance weighted	3	0.0130813720772626	0.0816602854262675	0.872729371600149	-0.146972787358222	0.173135531512747	1.01316730753403	0.863317470245726	1.18902724482522	0.982372856003836
DDT15B	OS03Rj	outcome	CBPA4	Inverse variance weighted	2	-0.000221092498816167	0.0121824169172193	0.985520393101469	-0.024098629656566	0.0236564446589337	0.999778931940329	0.97618942378205	1.02393847792282	0.99946759323388
DeVVkH	OS03Rj	outcome	ECM1	Inverse variance weighted	2	0.00804108192045434	0.0214727885345548	0.708048894022229	-0.0340455836072731	0.0501277474481818	1.00807349824888	0.966527445825825	1.05140540215436	0.970359984388628
DFifIe	OS03Rj	outcome	PSP-94	Inverse variance weighted	3	-0.000135154944339555	0.0251725779999766	0.995716071461239	-0.0494734078242937	0.0492030979356146	0.999864854188678	0.951730466383747	1.05043366998682	0.99946759323388
dFSUnF	OS03Rj	outcome	PCOC2	Inverse variance weighted	5	-0.0165122457574561	0.0407259926066942	0.685148712262308	-0.0963351912665767	0.0633106997516645	0.983623334104143	0.908159557893232	1.06535779421692	0.970359984388628
dGwO5f	OS03Rj	outcome	ISK2	Inverse variance weighted	4	-0.0255567331131477	0.0482363613069065	0.596234664732571	-0.120100001274684	0.068986535048389	0.974767075826191	0.88683174797751	1.07142178240876	0.970359984388628
DiK9SQ	OS03Rj	outcome	HPT	Inverse variance weighted	5	0.0230345418389168	0.0145491106991933	0.1133697822669	-0.00548171513150199	0.0515507988093356	1.02330188566565	0.994533282052945	1.05290267113568	0.79330601438396
djaF7j	OS03Rj	outcome	LRP11	Inverse variance weighted	2	-0.0749880503530367	0.0343586479849598	0.0290720051450988	-0.142331000403558	-0.00764510030251547	0.927754572601926	0.86733412102348	0.992384049146015	0.465386732874507
dKJPrm	OS03Rj	outcome	CD177	Inverse variance weighted	13	0.0594575065099812	0.0442996384499534	0.179541900073193	-0.0273697848519273	0.14628479787189	1.06126066335196	0.973001373822681	1.15752580199696	0.863635422108038
DkUTRu	OS03Rj	outcome	Fas, soluble	Inverse variance weighted	2	-0.0830074216504635	0.091379177450014	0.363675151147631	-0.262110609452491	0.096095766151564	0.920344316720953	0.769425913221657	1.10086448450111	0.944265260268384
dL5buv	OS03Rj	outcome	CAN2	Inverse variance weighted	2	0.112128837787042	0.0646418195138094	0.0828085600964459	-0.0145691284600241	0.238826804034109	1.11865697665038	0.985536487757819	1.26975860047111	0.703134551014038
dLBjiZ	OS03Rj	outcome	prosaposin	Inverse variance weighted	2	0.00974146925847521	0.0406944163720104	0.810810177347919	-0.0700195868306652	0.0895025253476156	1.00978907181753	0.932375557444937	1.09363009510502	0.977499516699787
DLInOc	OS03Rj	outcome	LBP	Inverse variance weighted	3	-0.0181351096627464	0.0191243755290094	0.342991005853456	-0.0556188856996047	0.019348666374112	0.982028341876541	0.945899563054278	1.01953706494465	0.944265260268384
DMSx4b	OS03Rj	outcome	GNMT	Inverse variance weighted	2	-0.0272931429604743	0.0618053639465741	0.658779922466558	-0.14843165629576	0.0938453703748109	0.973075949346125	0.862058921457231	1.0983898891682	0.970359984388628
doo44i	OS03Rj	outcome	OX2G	Inverse variance weighted	2	-0.213795828066156	0.227766144330126	0.347903399593972	-0.660217470953202	0.23262581482089	0.807513239732517	0.516738946560322	1.26190920325218	0.944265260268384
doUM67	OS03Rj	outcome	NCAM-120	Inverse variance weighted	4	-0.135117905740269	0.0413715064808324	0.00109091605683019	-0.2162060584427	-0.0540297530378375	0.873612901639539	0.805569290416565	0.947403917937835	0.109237061157263
DPvxId	OS03Rj	outcome	PLCG2	Inverse variance weighted	4	-0.263859044666483	0.179735160402148	0.142092391053214	-0.616139959054692	0.0884218697217269	0.768081797252685	0.540024937975146	1.09244889593981	0.840247131346171
DtuoAW	OS03Rj	outcome	IFN-a, b R1	Inverse variance weighted	2	0.0407054081834413	0.0294742520563451	0.167263667073437	-0.0170641258469952	0.0984749422138777	1.04154522964491	0.983080641734776	1.1034867531129	0.863635422108038
DuCxgG	OS03Rj	outcome	TPST1	Inverse variance weighted	2	0.0318141069302532	0.065635737015656	0.62788413818508	-0.0968319376204326	0.160460151480939	1.03232558529534	0.907708544972915	1.17405098801529	0.970359984388628
DwmEJ2	OS03Rj	outcome	Lumican	Inverse variance weighted	4	-0.0881370191331704	0.105701711630204	0.404378062145284	-0.295312373928371	0.11903833566203	0.915635408557772	0.744299051530109	1.12641309925254	0.945417631664619
dX5uwq	OS03Rj	outcome	FCRL4	Inverse variance weighted	6	-0.0394848447799015	0.0220808940243542	0.0737452795342961	-0.0827633970676357	0.00379370750783267	0.961284522358718	0.920568930763458	1.00380091272477	0.675398840612883
dxT9JS	OS03Rj	outcome	EDIL3	Inverse variance weighted	2	-0.435031016126402	0.189571686734071	0.0217440111718184	-0.806591522125181	-0.0634705101276234	0.647244591746636	0.446376942156114	0.938501795190748	0.416305273434685
dYmRUY	OS03Rj	outcome	SREC-I	Inverse variance weighted	4	0.0389956357267729	0.0798032859150552	0.625091636921445	-0.117418804666735	0.195410076120281	1.03976594581758	0.889212708737608	1.2158094587028	0.970359984388628
e2DOzJ	OS03Rj	outcome	TGM3	Inverse variance weighted	2	-0.0535610473301014	0.0431754542682425	0.214774279436793	-0.138184937695857	0.0310628430356539	0.947848075643199	0.870937607656602	1.03155032760366	0.881396086650446
e9H0iB	OS03Rj	outcome	Complement receptor type 2	Inverse variance weighted	3	-0.0024765765945419	0.0915235349279583	0.978412316446053	-0.18186270505334	0.176909551864256	0.997526487591187	0.833715797524315	1.19352313630232	0.99946759323388
EAzOiI	OS03Rj	outcome	6Ckine	Inverse variance weighted	2	-0.0074800670274682	0.10863822243807	0.945106633928467	-0.220410983006085	0.205450848951149	0.992547839050771	0.802189044140702	1.22807861812628	0.99768470675978
eDWHwS	OS03Rj	outcome	ASF1A	Inverse variance weighted	2	-0.0182618715419876	0.251694006356065	0.942159563921926	-0.511582123999875	0.4750583809159	0.981903866008021	0.599546271504165	1.60810807756779	0.996565961275164
EFljfK	OS03Rj	outcome	CLC1B	Inverse variance weighted	2	-0.00393508067117651	0.139038200555561	0.977421162031055	-0.276449953760076	0.268579792417723	0.996072651613055	0.758471576832352	1.30810534975494	0.99946759323388
Egen0I	OS03Rj	outcome	Neuropeptide W	Inverse variance weighted	2	0.0249707918466714	0.0589559903468463	0.671894247586259	-0.0905829492331474	0.14052453292649	1.02528517340053	0.913398565047984	1.15087731360705	0.970359984388628
eHNw0L	OS03Rj	outcome	sL-Selectin	Inverse variance weighted	2	0.00573013560696313	0.076919927641128	0.940616668519999	-0.145032922569648	0.156493193783574	1.00574658423662	0.864993814822841	1.16940280308339	0.996565961275164
eiIhkz	OS03Rj	outcome	ARTS1	Inverse variance weighted	5	-0.0158615902721915	0.0118073601097854	0.179153925014225	-0.0390040160873709	0.00728083554298787	0.984263542276806	0.961746846679246	1.00730740527022	0.863635422108038
EKvj8n	OS03Rj	outcome	PAP1	Inverse variance weighted	6	-0.044549792574859	0.0713595091391934	0.532430114480136	-0.184414430487678	0.0953148453379602	0.956427975896378	0.831591095699487	1.10000513209897	0.966375656089569
eLiuVC	OS03Rj	outcome	DR6	Inverse variance weighted	2	-0.158010580700892	0.159647382861926	0.322297604762812	-0.470919451110266	0.154898289708483	0.853840747687127	0.624427873357701	1.16753920431301	0.943503868346709
eO0aQj	OS03Rj	outcome	Secretoglobin family 3A member 1	Inverse variance weighted	2	0.164422787685588	0.10353588208513	0.112269289532729	-0.038507541201268	0.367353116572443	1.17871255491354	0.962224448384226	1.44390769684123	0.79330601438396
EOKulw	OS03Rj	outcome	XXLT1	Inverse variance weighted	4	0.0373817592230799	0.0609492909219448	0.53966108255337	-0.0820788509839318	0.156842369430092	1.03808924534596	0.921199318359855	1.16981120136041	0.966375656089569
ErT45E	OS03Rj	outcome	FAM3B	Inverse variance weighted	5	0.0644649036478336	0.0495592292530364	0.193338955268491	-0.0326711856881177	0.161600992983785	1.06658814423463	0.967856752425035	1.17539115842453	0.863635422108038
EsfrjX	OS03Rj	outcome	ISK6	Inverse variance weighted	2	0.0316092613912896	0.0218799032069413	0.148550322603639	-0.0112753488943154	0.0744938716768947	1.03211413966202	0.988787979611554	1.07733874122212	0.850018611866296
eUeiD8	OS03Rj	outcome	COCH	Inverse variance weighted	3	0.0746599106186821	0.0946299874906627	0.430131459302825	-0.110814864863017	0.260134686100381	1.07751763625802	0.895104448874873	1.29710477688552	0.945802776124231
EypKOd	OS03Rj	outcome	ISOC1	Inverse variance weighted	2	0.11347849801618	0.0884617456465092	0.199563062495082	-0.0599065234509779	0.286863519483338	1.12016780280346	0.941852570597474	1.33224237593953	0.868822376427864
eyRCv5	OS03Rj	outcome	DKK3	Inverse variance weighted	4	-0.0311298977011263	0.0487536609121324	0.523139108146375	-0.126687073088906	0.0644272776866532	0.969349648606612	0.88100932099147	1.0665480135855	0.966375656089569
eYWX90	OS03Rj	outcome	C1QC	Inverse variance weighted	6	-0.0010243914764387	0.0243895492617772	0.966497704240317	-0.048827908029522	0.0467791250766446	0.998976133033393	0.952345006525905	1.04789053077605	0.99946759323388
f4NoYa	OS03Rj	outcome	Holo-TC I	Inverse variance weighted	3	-0.01388638596011	0.0360194527349577	0.699848766662963	-0.084484513320627	0.0567117414004071	0.98620958515318	0.918985887306414	1.05835068773337	0.970359984388628
F5OjrN	OS03Rj	outcome	NPTX1	Inverse variance weighted	2	0.0136329973740076	0.110638231930396	0.901931783231687	-0.203217937209569	0.230483931957585	1.01372635042762	0.816100363407265	1.25920923409573	0.989722513705314
F8j38q	OS03Rj	outcome	PKHA1	Inverse variance weighted	3	0.0835383941223514	0.0481108785101898	0.0824980365606407	-0.0107589277576206	0.177835716002323	1.08712695377689	0.989298742496959	1.19462904667733	0.703134551014038
F8Tbsg	OS03Rj	outcome	Epithelial cell kinase	Inverse variance weighted	2	-0.0854179706150654	0.100724019292093	0.396415842177693	-0.282837048427567	0.112001107197436	0.918128453477613	0.753642585098738	1.1185140990603	0.945417631664619
fA8rbF	OS03Rj	outcome	GI24	Inverse variance weighted	2	0.0224263991118899	0.0516827563320841	0.664343479886923	-0.0788718032989949	0.123724601522775	1.02267976125572	0.92415839090834	1.13170415847665	0.970359984388628
fbfM9H	OS03Rj	outcome	FUT10	Inverse variance weighted	3	-0.0179895266292084	0.0187215588397274	0.336602968116435	-0.0546837819550742	0.0187047286966573	0.982171318948837	0.946784490962857	1.01888075794805	0.944265260268384
FeISKa	OS03Rj	outcome	GFRAL	Inverse variance weighted	5	0.00552733687403335	0.060052745874551	0.926665172268293	-0.112176045040087	0.123230718788153	1.00554264078412	0.893886879296439	1.13114536733209	0.99556124072709
FH2ocq	OS03Rj	outcome	KLOTB	Inverse variance weighted	4	-0.0295547967199378	0.0462549916240991	0.522853070946453	-0.120214580303172	0.0611049868632964	0.970877675271484	0.886730141478492	1.06301051046817	0.966375656089569
FkbsAb	OS03Rj	outcome	IGDC4	Inverse variance weighted	4	-0.0089123008338411	0.0543351407999221	0.86971176216886	-0.115409176801688	0.0975845751340063	0.99112729599896	0.891001492167538	1.10250468210159	0.982372856003836
fL1vq0	OS03Rj	outcome	Proteinase-3	Inverse variance weighted	3	0.0187135033233404	0.0272152820927083	0.491698335056086	-0.0346284495783678	0.0720554562250486	1.01888969828556	0.965964254016139	1.07471494204495	0.961978258099469
FnPmIe	OS03Rj	outcome	LIRA4	Inverse variance weighted	5	-0.0655222665681164	0.0624890017479724	0.294389524465934	-0.188000709994142	0.0569561768579095	0.936578192145337	0.828614118921301	1.05860941778804	0.938071280584831
fnSlqU	OS03Rj	outcome	MFAP4	Inverse variance weighted	2	0.0760616257011165	0.068698733554952	0.268217611049899	-0.0585878920665894	0.210711143468822	1.07902906803124	0.943095346157882	1.23455569407661	0.925127186662998
fOf27a	OS03Rj	outcome	SCGF-beta	Inverse variance weighted	4	0.024643504291812	0.0431799150387573	0.568191607523336	-0.0599891291841522	0.109276137767776	1.02494966522991	0.941774771388712	1.11547033130421	0.970359984388628
FpJyS7	OS03Rj	outcome	DERM	Inverse variance weighted	4	0.0134273908704587	0.0388468600365254	0.729606273671567	-0.0627124548011312	0.0895672365420485	1.01351794312284	0.939213501197698	1.0937008675046	0.972628224683835
fpScfp	OS03Rj	outcome	CD48	Inverse variance weighted	3	0.0334290921540584	0.0561997608721374	0.551959629180956	-0.0767224391553309	0.143580623463448	1.03399412283083	0.926146880044921	1.15439987877176	0.966375656089569
FqeFHq	OS03Rj	outcome	IL-16	Inverse variance weighted	2	-0.000130840114713675	0.0326836584186883	0.996805895249236	-0.0641908106153427	0.0639291303859154	0.999869168444481	0.937826035294255	1.06601684788179	0.99946759323388
Fzgmds	OS03Rj	outcome	Cystatin-S	Inverse variance weighted	2	0.0902414063327375	0.0606097447991274	0.136515627247328	-0.0285536934735523	0.209036506139027	1.09443845619159	0.971850110736977	1.23248999115996	0.835036589856251
fzXGD4	OS03Rj	outcome	PTN	Inverse variance weighted	2	-0.0183333132047707	0.0715965560935394	0.797901282683638	-0.158662563148108	0.121995936738567	0.981833719668856	0.853284239943271	1.12974951130337	0.977499516699787
g4BWhE	OS03Rj	outcome	Carbohydrate sulfotransferase 9	Inverse variance weighted	2	-0.0430797768275721	0.0602238936062959	0.474407011815154	-0.161118608295912	0.0749590546407678	0.957834973983393	0.851191106792995	1.0778400174344	0.953092392220199
g7EuF3	OS03Rj	outcome	Cripto	Inverse variance weighted	2	0.107486639073403	0.0857153305645955	0.209843639946997	-0.0605154088332045	0.27548868698001	1.11347598357627	0.941279264891469	1.31717420349644	0.878648231793401
G7KZKM	OS03Rj	outcome	NPS-PLA2	Inverse variance weighted	2	-0.0321258917358099	0.0205814341972196	0.118543551066946	-0.0724655027623605	0.00821371929074056	0.968384662778913	0.930097831912785	1.00824754442968	0.79330601438396
g9iLFe	OS03Rj	outcome	AMD	Inverse variance weighted	5	0.00704503262148611	0.037390483085393	0.85054914599712	-0.0662403142258842	0.0803303794688564	1.00706990724367	0.935905925756688	1.08364502260822	0.977499516699787
GbU9yu	OS03Rj	outcome	KSYK	Inverse variance weighted	2	0.121667884582025	0.147521933403986	0.409516733473138	-0.167475104889787	0.410810874053837	1.12937895532401	0.845797673253041	1.50804012007154	0.945417631664619
Gc0i3V	OS03Rj	outcome	LIPR1	Inverse variance weighted	2	0.0606017109116859	0.084044861295034	0.470870233888609	-0.104126217226581	0.225329639049953	1.06247565744256	0.901111554441953	1.25273559870963	0.952023921487713
GdHHme	OS03Rj	outcome	AMY2B	Inverse variance weighted	3	-0.086492625669053	0.136800226533627	0.527220270690547	-0.354621069674962	0.181635818336856	0.917142312070703	0.701439189435788	1.19917739592934	0.966375656089569
gdxrXO	OS03Rj	outcome	PIP	Inverse variance weighted	4	0.00186649540203304	0.019692311218275	0.924487227708191	-0.0367304345857859	0.040463425389852	1.00186823838883	0.963935944121804	1.04129322411232	0.995397717575414
gdYyt4	OS03Rj	outcome	CYTT	Inverse variance weighted	3	0.0261510616150887	0.0281911449696233	0.353597509279878	-0.0291035825253729	0.0814057057555504	1.02649600090569	0.971315847907175	1.0848109213349	0.944265260268384
GehcWZ	OS03Rj	outcome	WFDC1	Inverse variance weighted	4	-0.0299379107408048	0.0365742805794585	0.41304268314766	-0.101623500676543	0.0417476791949337	0.970505789663385	0.90336960569518	1.04263136797184	0.945417631664619
GfWihI	OS03Rj	outcome	RNAS6	Inverse variance weighted	2	-0.123127042909242	0.21900096431288	0.573965138741777	-0.552368932962487	0.306114847144002	0.884151330268253	0.575584672555383	1.35813827589355	0.970359984388628
GgbqPI	OS03Rj	outcome	ADIPOQ	Inverse variance weighted	5	0.015427061539743	0.0500124677400087	0.757729050697154	-0.0825973752306739	0.11345149831016	1.01554667294624	0.920721777996032	1.12013755901038	0.976917625877361
GhBaD4	OS03Rj	outcome	I5P2	Inverse variance weighted	2	0.132105640666325	0.0801334464535559	0.0992356442391814	-0.0249559143826442	0.289167195715295	1.14122887307801	0.975352910115709	1.33531496880693	0.764678700773022
gHSYsn	OS03Rj	outcome	RNAS4	Inverse variance weighted	2	-0.0613720963824607	0.0654375732525729	0.348309968856552	-0.189629739957504	0.0668855471925821	0.940473227975055	0.827265380559383	1.06917310130849	0.944265260268384
GhYcIs	OS03Rj	outcome	ALPPL2	Inverse variance weighted	3	-0.0984859681302994	0.0908783496363496	0.278492464089427	-0.276607533417545	0.0796355971569457	0.906208408323365	0.758352066557517	1.08289238670346	0.929545957916265
Gi0ZBa	OS03Rj	outcome	STAR5	Inverse variance weighted	3	0.0631092682016963	0.0687169553671852	0.358412412244694	-0.0715759643179867	0.197794500721379	1.06514321915698	0.930925557783711	1.21871192366565	0.944265260268384
Gip1iw	OS03Rj	outcome	SPARCL1	Inverse variance weighted	2	-0.00798657398355428	0.0257808187259879	0.756722599103426	-0.0585169786864905	0.0425438307193819	0.992045233963275	0.943162226607965	1.04346179105233	0.976458199186723
GniNoQ	OS03Rj	outcome	ENPP7	Inverse variance weighted	3	0.0104651725692565	0.0157689443328331	0.50690977399687	-0.0204419583230965	0.0413723034616094	1.01052012401253	0.979765562060409	1.04224006290531	0.966375656089569
gO5C4E	OS03Rj	outcome	TARC	Inverse variance weighted	2	0.00495516717163887	0.0573557553673179	0.93115357615972	-0.107462113348304	0.117372447691582	1.00496746431557	0.898110548207762	1.12453818335426	0.99556124072709
grJvBA	OS03Rj	outcome	FHR1	Inverse variance weighted	2	-0.0461560332067407	0.0465848054768729	0.321785262858978	-0.137462251941412	0.0451501855279301	0.954892955556076	0.871567249347803	1.04618496995262	0.943503868346709
gSIFSb	OS03Rj	outcome	AMY1A	Inverse variance weighted	3	-0.0109837362750796	0.0975840178986458	0.910382005076108	-0.202248411356425	0.180280938806266	0.989076364710481	0.8168919774915	1.19755375518923	0.990147553674377
GsJV3m	OS03Rj	outcome	B7-H1	Inverse variance weighted	2	-0.0690743026027213	0.0606691151590142	0.254894459248324	-0.187985768314389	0.0498371631089465	0.93325733405301	0.828626499900601	1.05109992459595	0.913726677305448
GUugUe	OS03Rj	outcome	CREG1	Inverse variance weighted	2	-0.152540519461251	0.129133170793118	0.237497391435086	-0.405641534215763	0.10056049529326	0.858524106317352	0.666549059636381	1.10579053480339	0.900329038954891
gw17eb	OS03Rj	outcome	FJX1	Inverse variance weighted	5	-0.0102621365151875	0.0565372196730204	0.855966371606589	-0.121075087074307	0.100550814043932	0.989790339548826	0.88596743239281	1.10577982942133	0.977499516699787
gyEdY6	OS03Rj	outcome	Nogo Receptor	Inverse variance weighted	5	0.0343442590666029	0.0353891707657179	0.331810434098651	-0.0350185156342043	0.10370703376741	1.03494083317273	0.965587537626411	1.10927542706404	0.944265260268384
GYGKYc	OS03Rj	outcome	Semaphorin 3E	Inverse variance weighted	4	-0.0353542266061125	0.0311966034183285	0.257100188245324	-0.0964995693060365	0.0257911160938114	0.965263433701358	0.908010288674216	1.02612658475639	0.915081712664637
GZM6Tw	OS03Rj	outcome	NAD(P)H dehydrogenase	Inverse variance weighted	2	-0.0183508161800835	0.0203082105847123	0.366199258884857	-0.0581549089261197	0.0214532765659527	0.981816534807892	0.943503778958501	1.02168505258798	0.944265260268384
h5PDKH	OS03Rj	outcome	Trefoil factor 2	Inverse variance weighted	2	0.225862506183099	0.149156657972353	0.129958982531598	-0.0664845434427134	0.518209555808911	1.25340331822379	0.935677378095559	1.67901876748587	0.821838280040273
H5zAgV	OS03Rj	outcome	HBD-1	Inverse variance weighted	3	-0.0812663838167604	0.0667630471332372	0.223514440299365	-0.212121956197905	0.0495891885643845	0.921948066685972	0.808866045323493	1.05083931088498	0.899046207986192
HAwrx1	OS03Rj	outcome	FCN2	Inverse variance weighted	2	0.0304328072554347	0.0476925874687555	0.523406304724159	-0.063044664183326	0.123910278694195	1.0309006186796	0.938901537482222	1.13191430961322	0.966375656089569
hBUEuX	OS03Rj	outcome	CNTFR alpha	Inverse variance weighted	3	-0.0632001810590447	0.0643520176716998	0.326050091721944	-0.189330135695576	0.0629297735774869	0.938755533801817	0.827513269925644	1.06495204883267	0.944265260268384
hc6Bto	OS03Rj	outcome	G6PE	Inverse variance weighted	2	-0.108193288763588	0.155729601490713	0.487211391377622	-0.413423307685385	0.197036730158209	0.897454111869006	0.661382255371466	1.21778876945862	0.961618278382639
Hcok0f	OS03Rj	outcome	CRNN	Inverse variance weighted	3	0.0942369250513104	0.0990397003184787	0.341347287481753	-0.0998808875729079	0.288354737675529	1.09882005307677	0.904945201836013	1.33423052201831	0.944265260268384
HfEol9	OS03Rj	outcome	VWA1	Inverse variance weighted	3	-0.066023663649512	0.0560895319388933	0.239150788091552	-0.175959146249743	0.0439118189507188	0.936108712281049	0.838652244726575	1.04489021131063	0.900329038954891
HgMa7C	OS03Rj	outcome	ITIH3	Inverse variance weighted	3	-0.0122468966126224	0.0347059893721611	0.724181708536019	-0.0802706357820582	0.0557768425568135	0.987827791415925	0.922866551875492	1.05736169927341	0.972628224683835
HgRpcW	OS03Rj	outcome	DLK1	Inverse variance weighted	2	-0.0152260721198689	0.118317396014342	0.897604243069155	-0.24712816830798	0.216676024068242	0.984889258430519	0.781040582466063	1.24194167774114	0.989722513705314
hHZtOS	OS03Rj	outcome	TIMP-4	Inverse variance weighted	3	-0.0345113865567896	0.0379262222455701	0.362843030035655	-0.108846782158107	0.0398240090445278	0.966077339329376	0.896867823123792	1.04062761702725	0.944265260268384
hI7vHa	OS03Rj	outcome	Cathepsin D	Inverse variance weighted	2	-0.102310841492744	0.0963789667867278	0.288441204157199	-0.29121361639473	0.086591933409243	0.902748896236981	0.747356013468038	1.09045161204412	0.933771816857918
hIDt6n	OS03Rj	outcome	ADAM22	Inverse variance weighted	2	-0.00203084455179685	0.0589981320540545	0.972540493751858	-0.117667183377744	0.11360549427415	0.99797121621773	0.888991874657577	1.12031006895616	0.99946759323388
HLpJNq	OS03Rj	outcome	a1-Antitrypsin	Inverse variance weighted	4	-0.0430231287590699	0.0226673697987783	0.0576934036785293	-0.0874511735646753	0.00140491604653548	0.95788923502149	0.916263608444518	1.00140590340341	0.610249945951768
HMKJTo	OS03Rj	outcome	Midkine	Inverse variance weighted	2	0.161935358210012	0.186004122738091	0.383972100339142	-0.202632722356648	0.526503438776671	1.17578423406687	0.816578097236238	1.69300226121577	0.945417631664619
HQUMRL	OS03Rj	outcome	PSG3	Inverse variance weighted	3	-0.0461866545608546	0.144119929951013	0.748609225524081	-0.328661717264841	0.236288408143132	0.954863715888424	0.719886500736012	1.26653953781334	0.973160085096608
HSGoXj	OS03Rj	outcome	Lefty-A	Inverse variance weighted	3	0.0316966918985717	0.0204375410575144	0.120924366589186	-0.0083608885741564	0.0717542723712999	1.03220438186973	0.991673966447424	1.07439130399675	0.795435323657612
HV5yUc	OS03Rj	outcome	CATO	Inverse variance weighted	3	-7.02833213113543e-05	0.0946751533200455	0.999407680158532	-0.185633583828601	0.185493017185978	0.999929719148503	0.830577876397231	1.20381179375191	0.999716105204717
HvLN39	OS03Rj	outcome	PEDF	Inverse variance weighted	3	-0.0405057391130497	0.0488552957382406	0.407049984654132	-0.136262118760001	0.0552506405339018	0.96030365320437	0.872613874042465	1.05680545976832	0.945417631664619
hwHCuU	OS03Rj	outcome	Glypican 1	Inverse variance weighted	3	-0.016430594209853	0.0526371747285794	0.754927971056071	-0.119599456677869	0.0867382682581627	0.983703651750617	0.887275757931366	1.09061119479199	0.975819115771273
hzh1oL	OS03Rj	outcome	VEGF sR2	Inverse variance weighted	4	-0.0430340738945555	0.0366771501392294	0.240667066700384	-0.114921288167445	0.0288531403783341	0.957878750851408	0.891436307730821	1.02927342466929	0.900329038954891
I03tlE	OS03Rj	outcome	LECT2	Inverse variance weighted	2	-0.013661002673882	0.025140327020133	0.586861299145151	-0.0629360436333426	0.0356140382855786	0.986431885360826	0.939003527022583	1.03625581422668	0.970359984388628
i1gJUr	OS03Rj	outcome	CHKB	Inverse variance weighted	2	0.204772014478129	0.141359888175127	0.147453115603927	-0.0722933663451189	0.481837395301377	1.22724523891999	0.930257949401884	1.61904649932866	0.850018611866296
I2r7GY	OS03Rj	outcome	TNF sR-II	Inverse variance weighted	3	-0.0989112540618042	0.11372675370693	0.384449489663586	-0.321815691327388	0.123993183203779	0.905823092576785	0.724831770801049	1.13200815430397	0.945417631664619
i4Kzms	OS03Rj	outcome	Siglec-6	Inverse variance weighted	4	0.0632553983390639	0.0813783461569585	0.436981723501856	-0.0962461601285749	0.222756956806703	1.06529888005501	0.908240415971548	1.24951685026315	0.945802776124231
i7Oxpr	OS03Rj	outcome	PARC	Inverse variance weighted	4	0.0298298856472071	0.0214071864662912	0.16348316665525	-0.0121281998267236	0.0717879711211379	1.03027925375665	0.98794505035878	1.07442751025058	0.863635422108038
ibjdcB	OS03Rj	outcome	Collagen alpha-3(VI)	Inverse variance weighted	2	0.113828489930193	0.106256930567211	0.284053849330482	-0.0944350939815396	0.322092073841926	1.12055992109189	0.909886789838268	1.38001183309921	0.933771816857918
IC0FzS	OS03Rj	outcome	Contactin-4	Inverse variance weighted	9	0.00445804529597097	0.0399645162946095	0.911180149192263	-0.0738724066414637	0.0827884972334057	1.00446799716303	0.928790193741421	1.08631202625036	0.990298541307365
icNZWA	OS03Rj	outcome	TWSG1	Inverse variance weighted	2	-0.146053652674411	0.111495561089668	0.190212622088595	-0.364584952410161	0.0724776470613385	0.864111340056518	0.694484835325793	1.07516877263992	0.863635422108038
id2TJd	OS03Rj	outcome	APOE	Inverse variance weighted	2	-1.92914321597691	2.06073223757967	0.349198777482719	-5.96817840163305	2.10989196967924	0.145272612431396	0.00255889846133323	8.24735027260399	0.944265260268384
IhLVu2	OS03Rj	outcome	SIA10	Inverse variance weighted	3	0.0656694329920379	0.0634198516279226	0.300448886591632	-0.0586334761986903	0.189972342182766	1.06787365501484	0.943052356954859	1.2092161529154	0.939976639602882
IhyRDL	OS03Rj	outcome	ARF4	Inverse variance weighted	2	-0.0384726895451332	0.139656431606503	0.782946742522667	-0.312199295493879	0.235253916403613	0.96225798408421	0.731835662143843	1.26522999059837	0.977499516699787
IoygUq	OS03Rj	outcome	LY75	Inverse variance weighted	4	0.0139757897357597	0.0367130206570718	0.703443196797412	-0.0579817307521011	0.0859333102236205	1.01407390764403	0.943667187369098	1.08973365178821	0.970359984388628
IPnCH6	OS03Rj	outcome	CNDP1	Inverse variance weighted	5	0.0915051797668083	0.0421100657063599	0.0297803047969676	0.00896945098234293	0.174040908551274	1.09582245278261	1.00900979704493	1.19010425026529	0.465386732874507
ipSj2c	OS03Rj	outcome	ADAMTS13	Inverse variance weighted	2	-0.0324911905520493	0.025852682880071	0.208832528863835	-0.0831624489969885	0.0181800678928899	0.968030977612255	0.920201649242609	1.01834633135925	0.878648231793401
iS3iSB	OS03Rj	outcome	Siglec-7	Inverse variance weighted	4	0.10966740798926	0.0798255028485968	0.169491596716781	-0.0467905775939901	0.266125393572509	1.11590686702394	0.954287225792239	1.30489867433508	0.863635422108038
ISNp3x	OS03Rj	outcome	Collectin Kidney 1	Inverse variance weighted	4	0.0248923942805523	0.0168673413497439	0.140004406082538	-0.00816759476494583	0.0579523833260504	1.02520479668907	0.991865669412795	1.05966453680821	0.840013259838495
IUEyJw	OS03Rj	outcome	LYVE1	Inverse variance weighted	3	-0.027630607160042	0.0621848407481585	0.656803818451716	-0.149512895026433	0.0942516807063487	0.972747626451488	0.861127333688376	1.09883626700604	0.970359984388628
iuOq28	OS03Rj	outcome	Quinone reductase 2	Inverse variance weighted	4	0.0213475120341133	0.0411707382368675	0.604101255644891	-0.0593471349101469	0.102042158978374	1.02157700026086	0.942379579520252	1.1074301588679	0.970359984388628
IwE8hQ	OS03Rj	outcome	Marapsin	Inverse variance weighted	2	0.133924142212754	0.0698376300496414	0.0551553857513423	-0.00295761268454278	0.270805897110051	1.14330608768508	0.9970467567431	1.31102057280407	0.610249945951768
iX5Drm	OS03Rj	outcome	VWF	Inverse variance weighted	2	-0.0514143011012359	0.19606815443266	0.793146685568747	-0.43570788378925	0.332879281586778	0.949885050576965	0.646806641046584	1.39497888866701	0.977499516699787
iy4It4	OS03Rj	outcome	PCSK7	Inverse variance weighted	3	-0.0195820087856939	0.0390311967229836	0.615877530065918	-0.0960831543627416	0.0569191367913539	0.980608473380921	0.908388476463144	1.05857020755093	0.970359984388628
iY9GFU	OS03Rj	outcome	PYGL	Inverse variance weighted	2	0.136124285421549	0.121296402243247	0.261758268428946	-0.101616662975215	0.373865233818313	1.14582429400093	0.903375782687851	1.45334127600407	0.91817943477187
j0oH3F	OS03Rj	outcome	C5	Inverse variance weighted	2	0.0391201230107645	0.0644090965730606	0.543605701794149	-0.0871217062724342	0.165361952293963	1.03989539151316	0.916565537069643	1.17982008002134	0.966375656089569
J4YbzT	OS03Rj	outcome	Factor D	Inverse variance weighted	4	-0.0299696781592464	0.115979628996738	0.796094610150608	-0.257289750992853	0.197350394674361	0.970474959689562	0.773144162018845	1.21817080649637	0.977499516699787
j4yDb5	OS03Rj	outcome	GSTM3-3	Inverse variance weighted	4	0.122844787609055	0.112013503530299	0.272774202771973	-0.096701679310331	0.342391254528442	1.13070890729393	0.907826789255031	1.40831119786957	0.925127186662998
J78J06	OS03Rj	outcome	FSTL4	Inverse variance weighted	2	-0.230128490688997	0.538672052763834	0.669223129393037	-1.28592571410611	0.825668732728118	0.794431518891854	0.276394602785062	2.28340724402499	0.970359984388628
j7Ajq3	OS03Rj	outcome	BDH2	Inverse variance weighted	3	0.0604752614388942	0.043923299743444	0.168562386779619	-0.0256144060582561	0.146564928936045	1.06234131644968	0.974710859759222	1.1578501063534	0.863635422108038
J8GuSL	OS03Rj	outcome	IGFALS	Inverse variance weighted	2	-0.0753984506259708	0.0838404512582398	0.368488233020511	-0.239725735092121	0.0889288338401791	0.927373899991528	0.786843635072671	1.0930028687416	0.944265260268384
jEySN9	OS03Rj	outcome	UNC5H3	Inverse variance weighted	3	0.0323465105982327	0.0929087053875279	0.727724748627257	-0.149754551961322	0.214447573157787	1.03287534555771	0.860919261438431	1.23917715312639	0.972628224683835
JGJkh0	OS03Rj	outcome	Holo-TC II	Inverse variance weighted	4	-0.0450525771687039	0.033900003907504	0.183853108709265	-0.111496584827412	0.0213914304900039	0.955947219513554	0.894494446250965	1.02162186733053	0.863635422108038
jId6Ls	OS03Rj	outcome	CRLD2	Inverse variance weighted	4	0.0938332085244338	0.0739799989658147	0.204669723065424	-0.0511675894485629	0.238834006497431	1.09837653079594	0.950119427198175	1.26976774589379	0.878325497269334
JKAuZ5	OS03Rj	outcome	IL27B	Inverse variance weighted	2	0.0183195441223874	0.0190771727084994	0.336911234766329	-0.0190717143862715	0.0557108026310463	1.01848837637159	0.98110900009004	1.05729187349095	0.944265260268384
JmmdE3	OS03Rj	outcome	IL-10 Rb	Inverse variance weighted	2	-0.0350888074297288	0.158996677353134	0.825334647470956	-0.346722295041871	0.276544680182413	0.965519667130053	0.707001638858791	1.31856586516502	0.977499516699787
Jnfna2	OS03Rj	outcome	CHSTB	Inverse variance weighted	3	-0.0378672642058455	0.0442913708971808	0.392574370498077	-0.12467835116432	0.0489438227526288	0.962840735839246	0.882780802341369	1.05016135390875	0.945417631664619
jPr8PC	OS03Rj	outcome	PTHrP	Inverse variance weighted	2	0.0576725159104737	0.119948225655676	0.630650300703288	-0.17742600637465	0.292771038195598	1.05936801272856	0.837422961004177	1.34013591536436	0.970359984388628
jQKcY3	OS03Rj	outcome	MCP-2	Inverse variance weighted	3	0.0294949492174624	0.0164630730753597	0.0731999112883894	-0.00277267401024259	0.0617625724451673	1.02993423348491	0.997231166300211	1.06370976073648	0.675398840612883
Jr1B4m	OS03Rj	outcome	CBPM	Inverse variance weighted	3	-0.0846601593812649	0.212181041965949	0.689893469448845	-0.500535001634526	0.331214682871996	0.918824485230761	0.606206251605469	1.39265874019561	0.970359984388628
jTAWhW	OS03Rj	outcome	TPSB2	Inverse variance weighted	3	-0.0241636043286645	0.0379349099434088	0.524140869279747	-0.0985160278177457	0.0501888191604168	0.976125998254883	0.906181168391264	1.05146961524331	0.966375656089569
JtPjA3	OS03Rj	outcome	ENPP6	Inverse variance weighted	2	-0.143258122129068	0.513396190154426	0.780214054267906	-1.14951465483174	0.862998410573608	0.866530369361989	0.316790484804666	2.37025705330013	0.977499516699787
jvwspp	OS03Rj	outcome	ATX3	Inverse variance weighted	2	-0.13817761550651	0.0559962516276657	0.0136013639358141	-0.247930268696735	-0.0284249623162856	0.870943984850022	0.780414360691171	0.971975226179377	0.372565763525567
JvZsu5	OS03Rj	outcome	Prokineticin-2	Inverse variance weighted	2	-0.0435732610577251	0.0245503958774169	0.0759227189492732	-0.0916920369774622	0.00454551486201209	0.957362414138649	0.912386087460841	1.00455586138551	0.686963396757882
Jw8XKl	OS03Rj	outcome	SLIK3	Inverse variance weighted	4	-0.0220792728162434	0.0402398586741031	0.583217105353508	-0.100949395817486	0.0567908501849987	0.978162690266452	0.903978776835449	1.05843441588172	0.970359984388628
k0JWOn	OS03Rj	outcome	SNX1	Inverse variance weighted	2	0.352525860700048	0.155342043097018	0.0232468956128718	0.0480554562298935	0.656996265170203	1.42265644616454	1.04922883998687	1.92898945080356	0.420684785669078
k4aYXL	OS03Rj	outcome	HBAZ	Inverse variance weighted	2	0.00298225911420011	0.0247422204700045	0.904060778164907	-0.0455124930070088	0.051477011235409	1.00298671047285	0.955507665333429	1.05282498286824	0.989722513705314
K9I0nK	OS03Rj	outcome	FAIM1	Inverse variance weighted	3	0.00219156921098257	0.0471078950081311	0.96289393364594	-0.0901399050049544	0.0945230434269196	1.00219397245409	0.913803330668183	1.09913449066648	0.99946759323388
KbdA3H	OS03Rj	outcome	TXD15	Inverse variance weighted	2	0.014790796208623	0.0371202239770608	0.690293683843885	-0.0579648427864162	0.0875464352036621	1.01490072132621	0.943683124122745	1.0914929469635	0.970359984388628
KCBH3o	OS03Rj	outcome	IL-1Rrp2	Inverse variance weighted	2	0.0955085037411001	0.0719254199988541	0.184216939587753	-0.045465319456654	0.236482326938854	1.10021817796469	0.955552741085577	1.26678516745058	0.863635422108038
kg6mPu	OS03Rj	outcome	Endoglin	Inverse variance weighted	2	-0.143103804409022	0.0898635470348813	0.111282132752745	-0.319236356597389	0.0330287477793452	0.86666410067123	0.726703767776427	1.03358025195123	0.79330601438396
klx22M	OS03Rj	outcome	ADAMTSL2	Inverse variance weighted	3	0.050168378890699	0.164156334020289	0.759899000294562	-0.271578035789067	0.371914793570465	1.05144812314042	0.762175804157027	1.450509383302	0.977071536781935
KMrx7u	OS03Rj	outcome	BPI	Inverse variance weighted	4	-0.0275444692369643	0.0372180174591797	0.459248863430266	-0.100491783456957	0.045402844983028	0.972831420520581	0.904392543362503	1.04644933187242	0.952023921487713
kMuSId	OS03Rj	outcome	CXCL16, soluble	Inverse variance weighted	2	0.0659135977911277	0.085442194965779	0.440445681745819	-0.101553104341799	0.233380299924055	1.06813442400528	0.903433201842782	1.26286165420743	0.945802776124231
kNWePe	OS03Rj	outcome	FLRT3	Inverse variance weighted	4	0.0114239763969224	0.0286396869813302	0.689977045395152	-0.0447098100864847	0.0675577628803295	1.01148947921184	0.956274942915931	1.06989205785997	0.970359984388628
kNyvCK	OS03Rj	outcome	Periostin	Inverse variance weighted	4	0.0059722015580983	0.0737849830636811	0.93548918357102	-0.138646365246717	0.150590768362913	1.00599007070884	0.870535825753098	1.16252082042606	0.99556124072709
kqfg2A	OS03Rj	outcome	Sorbitol dehydrogenase	Inverse variance weighted	2	-0.0192760768502104	0.104039967210474	0.85301280344886	-0.22319441258274	0.184642258882319	0.98090851872352	0.799959312019906	1.2027880764021	0.977499516699787
KqR835	OS03Rj	outcome	PGFRL	Inverse variance weighted	3	0.0653649705691902	0.0395006867639699	0.0979690084087605	-0.0120563754881908	0.142786316626571	1.06754857710405	0.988016011406863	1.15348329512808	0.764678700773022
Kr18OC	OS03Rj	outcome	CPXM1	Inverse variance weighted	4	0.0305753123020268	0.0469561491682327	0.514952195336765	-0.0614587400677092	0.122609364671763	1.0310475376884	0.94039174543873	1.13044274381348	0.966375656089569
KRdGZi	OS03Rj	outcome	MK12	Inverse variance weighted	2	0.0288394515602119	0.145739150182718	0.843135792913368	-0.256809282797914	0.314488185918338	1.02925933522902	0.773515722453135	1.36955817238772	0.977499516699787
KsFD0l	OS03Rj	outcome	SLIK5	Inverse variance weighted	4	-0.115986571506038	0.102024262142785	0.255599812422036	-0.315954125305897	0.0839809822938205	0.89048718111892	0.729092896314044	1.08760820979877	0.914073614899757
ktkufM	OS03Rj	outcome	Carbonic anhydrase III	Inverse variance weighted	2	-0.033539791716274	0.0910933914832711	0.712730617581451	-0.212082839023485	0.145003255590937	0.967016431222352	0.808897686496523	1.1560433338661	0.970359984388628
KvId2N	OS03Rj	outcome	PF4V	Inverse variance weighted	2	-0.0624992263625053	0.06338664459449	0.324133153173703	-0.186737049767706	0.0617385970426952	0.939413789578925	0.829661867486116	1.06368425817257	0.943503868346709
KXm5Mk	OS03Rj	outcome	MDGA1	Inverse variance weighted	3	-0.0115537387596165	0.0231616044436815	0.617898067791523	-0.0569504834692322	0.0338430059499991	0.988512749371531	0.94464084354586	1.03442219584974	0.970359984388628
kZjytu	OS03Rj	outcome	sLeptin R	Inverse variance weighted	3	-0.0302697792803011	0.0155186771676254	0.0511119539226501	-0.0606863865288468	0.000146827968244737	0.970183762762651	0.941118340889401	1.000146838748	0.595140614927493
l29y9F	OS03Rj	outcome	GGH	Inverse variance weighted	4	0.0059042123078897	0.0677956171334045	0.930601240128177	-0.126975197273583	0.138783621889362	1.00592167652327	0.88075551746439	1.14887548160072	0.99556124072709
l2uE4c	OS03Rj	outcome	SP-D	Inverse variance weighted	3	0.000273522327966344	0.0267346674468442	0.99183698709892	-0.0521264258678483	0.052673470523781	1.00027355973861	0.949208854703505	1.05408539896594	0.99946759323388
l6bRST	OS03Rj	outcome	IL-2 sRb	Inverse variance weighted	2	0.0485753593662467	0.126350519762882	0.700645522370315	-0.199071659369002	0.296222378101495	1.049774479179	0.819491167008875	1.34476917079889	0.970359984388628
L8oEAI	OS03Rj	outcome	CPNE1	Inverse variance weighted	2	-0.00796935691520931	0.0219507678363567	0.716563087971307	-0.0509928618744684	0.0350541480440498	0.992062314220905	0.950285453765077	1.03567578709949	0.970916225074913
l9MBuX	OS03Rj	outcome	SEM5A	Inverse variance weighted	3	0.0117415374252265	0.0225059351070847	0.601873312390242	-0.0323700953846595	0.0558531702351125	1.01181073985821	0.968148208583437	1.05744240831717	0.970359984388628
la5C3E	OS03Rj	outcome	CRDL2	Inverse variance weighted	2	-0.0246150384955348	0.126377085554938	0.84556945598299	-0.272314126183213	0.223084049192143	0.975685441076863	0.761614980302785	1.24992562456019	0.977499516699787
LAmCg4	OS03Rj	outcome	MA1A2	Inverse variance weighted	3	0.0322500350471398	0.0632520323603479	0.610145627726627	-0.0917239483791421	0.156224018473422	1.03277570314614	0.912356972406471	1.16908807108212	0.970359984388628
Lbcohm	OS03Rj	outcome	LPLC1	Inverse variance weighted	4	-0.13701924844867	0.101886122554248	0.178680982309361	-0.336716048654996	0.0626775517576557	0.871953442219503	0.714111584061397	1.06468347855994	0.863635422108038
lBvHWv	OS03Rj	outcome	IL-15 Ra	Inverse variance weighted	4	0.0236983071578627	0.0258658487716054	0.359561670723895	-0.0269987564344839	0.0743953707502093	1.02398134344348	0.973362451963564	1.07723262758399	0.944265260268384
LCrcnl	OS03Rj	outcome	ERBB1	Inverse variance weighted	2	-0.104080093471481	0.115292247356668	0.366658514150886	-0.33005289829055	0.121892711347588	0.901153118049135	0.71888570460123	1.12963289848717	0.944265260268384
Lct3qx	OS03Rj	outcome	Chitotriosidase-1	Inverse variance weighted	4	-0.0492372546643884	0.0540863598055778	0.362640521004041	-0.155246519883321	0.056772010554544	0.951955247081053	0.856204080134902	1.0584144755563	0.944265260268384
ldBmHK	OS03Rj	outcome	S100A16	Inverse variance weighted	2	-0.0140849422491767	0.0718893753498479	0.844668690923588	-0.154988117934879	0.126818233436525	0.986013786476882	0.856425353524979	1.13521065568749	0.977499516699787
LeiIfu	OS03Rj	outcome	FCG2B	Inverse variance weighted	3	0.000153917269395204	0.0343231948830262	0.996422017189511	-0.0671195447013361	0.0674273792401265	1.00015392911527	0.935083410387883	1.06975257053247	0.99946759323388
lJpuFX	OS03Rj	outcome	STALP	Inverse variance weighted	2	-0.0384160184440381	0.129519786036838	0.766769258571886	-0.292274799076241	0.215442762188165	0.962312517848935	0.746563352862862	1.24041098248077	0.977071536781935
LjTfP8	OS03Rj	outcome	Carbonic Anhydrase VIII	Inverse variance weighted	3	-0.0194478503985406	0.0326685826762165	0.551637982027701	-0.0834782724439249	0.0445825716468438	0.980740039057261	0.919911073873541	1.04559130934243	0.966375656089569
LLkkLr	OS03Rj	outcome	Complement receptor type 1	Inverse variance weighted	2	-0.246974377944838	0.0776313435067182	0.00146578006290693	-0.399131811218006	-0.0948169446716705	0.781160708217723	0.670902263080536	0.909539415266458	0.137600103405388
LLtzz8	OS03Rj	outcome	Macrophage scavenger receptor	Inverse variance weighted	3	0.0389092090928199	0.0459770141799766	0.397399212438183	-0.0512057386999343	0.129024156885574	1.03967608622997	0.950083181544691	1.13771760754784	0.945417631664619
Lp5Zeh	OS03Rj	outcome	EMIL3	Inverse variance weighted	3	-0.0169474725107091	0.0457862277720564	0.711275605857443	-0.10668847894394	0.0727935339225214	0.983195328060614	0.898805626260258	1.075508457977	0.970359984388628
LPJHl4	OS03Rj	outcome	DCXR	Inverse variance weighted	2	0.0109814494569141	0.192636699946253	0.954540408412578	-0.366586482437742	0.38854938135157	1.01104196689319	0.693096193242192	1.47483981124977	0.99768470675978
LpUhUm	OS03Rj	outcome	Elastase	Inverse variance weighted	4	0.0285684061643724	0.0633953587211896	0.652249922746506	-0.0956864969291593	0.152823309257904	1.02898039702925	0.908748866975976	1.16511909499685	0.970359984388628
lq6HUf	OS03Rj	outcome	VASN	Inverse variance weighted	2	-0.00319238735732869	0.172966643650478	0.985274548178876	-0.342207008912265	0.335822234197608	0.996812702893067	0.710201171519106	1.39909029229509	0.99946759323388
LQfVve	OS03Rj	outcome	GFRa-1	Inverse variance weighted	2	0.0856448800716401	0.110556876819792	0.438535835558741	-0.131046598495152	0.302336358638433	1.08941938506959	0.877176898315225	1.35301624888312	0.945802776124231
LR2Hlb	OS03Rj	outcome	KDEL2	Inverse variance weighted	2	0.0513503896230992	0.22770275704892	0.821578649493159	-0.394947014192784	0.497647793438982	1.05269168091107	0.673715735675246	1.64484769522073	0.977499516699787
lrOW2a	OS03Rj	outcome	C5a	Inverse variance weighted	2	-0.0298042904938041	0.127225437235921	0.81478033321261	-0.279166147476209	0.2195575664886	0.970635477550986	0.756414216461035	1.24552554642416	0.977499516699787
LruJe5	OS03Rj	outcome	DHB14	Inverse variance weighted	3	-0.108943382108904	0.149792594857493	0.467045355160128	-0.40253686802959	0.184650103811781	0.896781189920656	0.668621687707574	1.20279751222673	0.952023921487713
lSqn2q	OS03Rj	outcome	sCD14	Inverse variance weighted	2	-0.028797069319809	0.096802203912789	0.766097317333655	-0.218529388988875	0.160935250349257	0.971613614673724	0.803699859171349	1.1746089108348	0.977071536781935
ltzvo9	OS03Rj	outcome	SAA-4	Inverse variance weighted	2	-0.0235206478835887	0.028668351292403	0.411965603704144	-0.0797106164166986	0.0326693206495211	0.976753806561737	0.923383519758687	1.03320882192285	0.945417631664619
Lv69Pk	OS03Rj	outcome	PCDH9	Inverse variance weighted	3	-0.00980951151050973	0.0547296506751952	0.857752571910998	-0.117079626833892	0.0974606038128728	0.990238444810067	0.889514361131105	1.10236801161138	0.977499516699787
lX9xJM	OS03Rj	outcome	FCG3B	Inverse variance weighted	2	-0.00809087947526198	0.0781601007026699	0.917552857642792	-0.161284676852495	0.145102917901971	0.991941763593708	0.851049762451264	1.15615855355784	0.99258760729434
lXf6Cz	OS03Rj	outcome	MET24	Inverse variance weighted	2	0.0629428814173495	0.103076445639612	0.541436132622078	-0.13908695203629	0.264972714870989	1.06496600814507	0.870152363648793	1.30339541198122	0.966375656089569
LyN2EM	OS03Rj	outcome	TECK	Inverse variance weighted	2	0.0123208550142785	0.0213642185966024	0.564138648935828	-0.0295530134350621	0.0541947234636191	1.01239706943572	0.970879406624502	1.05569014978443	0.970359984388628
m6z8fR	OS03Rj	outcome	MCP-3	Inverse variance weighted	3	0.0203849859684016	0.0314822316922943	0.517303442795085	-0.0413201881484952	0.0820901600852983	1.02059417884147	0.959521853231616	1.08555367902983	0.966375656089569
M7e9U7	OS03Rj	outcome	FHR2	Inverse variance weighted	4	0.000569883663199172	0.017379602370799	0.973841754453288	-0.0334941369835668	0.0346339043099651	1.00057004607774	0.967060581106861	1.03524064227926	0.99946759323388
m8xaDv	OS03Rj	outcome	QSOX2	Inverse variance weighted	2	-0.0452148941829885	0.080186039856243	0.572839281873921	-0.202379532301225	0.111949743935248	0.955792065607469	0.816784872865596	1.11845665000277	0.970359984388628
mgMAW7	OS03Rj	outcome	MATN3	Inverse variance weighted	3	-0.0153327838440385	0.0398363074869917	0.700315428591418	-0.0934119465185421	0.0627463788304652	0.984784164807097	0.910818214610098	1.06475676012909	0.970359984388628
mGzJjM	OS03Rj	outcome	QPCTL	Inverse variance weighted	2	0.0231692075198106	0.0561873226288222	0.680078144373179	-0.0869579448326809	0.133296359872302	1.02343969858997	0.916715647452433	1.14258856556093	0.970359984388628
MhyluE	OS03Rj	outcome	ALCAM	Inverse variance weighted	2	0.086033628820192	0.114130565805101	0.45095875627208	-0.137662280157807	0.309729537798191	1.08984297782242	0.871392928740549	1.36305640903645	0.951320297641382
MIwcq8	OS03Rj	outcome	SFRP4	Inverse variance weighted	2	-0.0187950785938276	0.0665985895146371	0.777779144791463	-0.149328314042516	0.111738156854861	0.981380447500057	0.861286296089172	1.11822002406003	0.977499516699787
mKXcXx	OS03Rj	outcome	NTRI	Inverse variance weighted	4	-0.010479604720542	0.0380710994535773	0.783113388027736	-0.0850989596495536	0.0641397502084696	0.989575115023101	0.918421393245035	1.06624139580742	0.977499516699787
msPWxX	OS03Rj	outcome	SEM3G	Inverse variance weighted	4	-0.124575858540204	0.0593260729881336	0.0357420320886978	-0.240854961596946	-0.00829675548346215	0.882871285499168	0.785955611868826	0.991737567603301	0.517191718793969
Mu2Y7L	OS03Rj	outcome	ACP6	Inverse variance weighted	3	0.0249892943160161	0.0286806130756119	0.383592727825044	-0.0312247073121832	0.0812032959442155	1.02530414388352	0.969257749299987	1.08459136718169	0.945417631664619
MvXhQl	OS03Rj	outcome	SIA4A	Inverse variance weighted	3	0.00650895306156475	0.0533188164619752	0.902838751344376	-0.0979959272039066	0.111013833327036	1.00653018233166	0.906652596357554	1.11741036425055	0.989722513705314
Mws27O	OS03Rj	outcome	KLOTHO	Inverse variance weighted	3	-0.0253908854255201	0.0660251487400507	0.700560581258634	-0.154800176956019	0.104018406104979	0.974928752098139	0.856586326070436	1.109620878526	0.970359984388628
mZmvMC	OS03Rj	outcome	a1-Antichymotrypsin	Inverse variance weighted	2	0.0753639522870521	0.145893734590547	0.605458153114353	-0.21058776751042	0.361315672084524	1.07827652068413	0.810107950875051	1.43521644714485	0.970359984388628
n1d2Uy	OS03Rj	outcome	KTHY	Inverse variance weighted	2	-0.349510450485552	0.192251163282195	0.069065853485559	-0.726322730518655	0.0273018295475497	0.705033153886979	0.483684361571337	1.02767793952443	0.653173944511384
n1FRUC	OS03Rj	outcome	EGFLA	Inverse variance weighted	4	0.0299761588261825	0.0731662386869615	0.682026523050269	-0.113429669000262	0.173381986652627	1.03042996700072	0.892766983397699	1.18932032281497	0.970359984388628
n4y1VE	OS03Rj	outcome	DPEP1	Inverse variance weighted	4	0.0365880773299639	0.0451608236664051	0.417840786948717	-0.0519271370561902	0.125103291716118	1.03726565958427	0.94939804025883	1.13326550396025	0.945417631664619
nBCX60	OS03Rj	outcome	HE4	Inverse variance weighted	2	0.119061007073041	0.152177585045025	0.433990094619669	-0.179207059615207	0.417329073761289	1.12643863691637	0.835932793553467	1.51790193245583	0.945802776124231
NcVXqv	OS03Rj	outcome	UCMA	Inverse variance weighted	4	0.0202841884439532	0.0526031580313909	0.699787149966092	-0.082818001297573	0.123386378185479	1.0204913106593	0.920518665178259	1.13132145444271	0.970359984388628
ndD4G8	OS03Rj	outcome	IGF-II receptor	Inverse variance weighted	3	-0.0461147776514333	0.0330031410102801	0.16232803257888	-0.110800934031582	0.0185713787287157	0.954932351007852	0.895116918510923	1.01874489929022	0.863635422108038
NghzbC	OS03Rj	outcome	EphA1	Inverse variance weighted	4	0.0203734871742256	0.0163069541754124	0.211528254992116	-0.0115881430095826	0.0523351173580338	1.02058244330655	0.988478740916828	1.05372880616479	0.879084309338933
NHJfuk	OS03Rj	outcome	B4GT1	Inverse variance weighted	2	0.0155563506499361	0.0798621028303729	0.84555723707942	-0.140973370897595	0.172086072197467	1.01567798056008	0.868512439096416	1.18778006365443	0.977499516699787
NLcGnd	OS03Rj	outcome	Factor H	Inverse variance weighted	2	0.0524559445642797	0.0618820815076404	0.396618532713838	-0.0688329351906955	0.173744824319255	1.05385613296469	0.933482619147631	1.18975193132295	0.945417631664619
nLZBYO	OS03Rj	outcome	Alcadein alpha-1	Inverse variance weighted	3	-0.0281489809993536	0.0438757867628019	0.521158449161164	-0.114145523054445	0.0578475610557381	0.97224351020131	0.892128121226512	1.05955346618713	0.966375656089569
NOuC1t	OS03Rj	outcome	QORX	Inverse variance weighted	4	0.0429820869793602	0.0273483615546774	0.116031450802065	-0.0106207016678075	0.096584875626528	1.04391919493704	0.989435498845221	1.10140305945145	0.79330601438396
nOWZAb	OS03Rj	outcome	TRYB1	Inverse variance weighted	3	-0.00569861159616994	0.0234734088357127	0.808184496654594	-0.0517064929141668	0.0403092697218269	0.994317594691832	0.949607542486732	1.04113271523174	0.977499516699787
NOy6t7	OS03Rj	outcome	HPLN1	Inverse variance weighted	2	0.100202575556901	0.131110548700031	0.444712191860252	-0.156774099895159	0.357179251008961	1.10539482136775	0.854897158363962	1.42929204893488	0.948803568429117
Nqd3vm	OS03Rj	outcome	RET	Inverse variance weighted	3	-0.0835817199983748	0.0700550777580002	0.232835763752461	-0.220889672404055	0.0537262324073056	0.919815916244634	0.801805136643659	1.05519568422641	0.900329038954891
NrXKWv	OS03Rj	outcome	LIPN	Inverse variance weighted	2	0.0210043965759803	0.0191318207811303	0.272257961125497	-0.0164939721550351	0.0585027653069956	1.02122654152774	0.983641308610112	1.06024791760153	0.925127186662998
nSRGjC	OS03Rj	outcome	Glutaminyl cyclase	Inverse variance weighted	3	-0.0534239233149772	0.0313495150228235	0.0883551689351981	-0.114868972759711	0.00802112612975676	0.947978057288657	0.891482944804637	1.00805338154586	0.729172877695976
NVZ1uF	OS03Rj	outcome	TrkC	Inverse variance weighted	2	0.219196470959736	0.0742033933296665	0.00313688840312044	0.0737578200335894	0.364635121885882	1.24507587391051	1.07654605603566	1.43998849199507	0.214405091506284
nwHg9S	OS03Rj	outcome	ECOP	Inverse variance weighted	2	0.243021920745347	0.159485548513893	0.127562060860019	-0.0695697543418841	0.555613595832577	1.27509657487942	0.932795064609323	1.74301016049027	0.815311554943611
NWnzWk	OS03Rj	outcome	TSP4	Inverse variance weighted	5	-0.0944211140965294	0.0503377879621662	0.0606895939162533	-0.193083178502375	0.00424095030931634	0.909899510039876	0.824413397815342	1.00424995586528	0.63435482678661
nwu2eK	OS03Rj	outcome	ADAM23	Inverse variance weighted	4	-0.032420332582627	0.0474672179325369	0.494603877455796	-0.125456079730399	0.0606154145651454	0.968099572751894	0.88209450540476	1.06249021734054	0.962832643534571
nXxliQ	OS03Rj	outcome	CDCP1	Inverse variance weighted	6	-0.0116099665785433	0.0496558460981475	0.815133530240584	-0.108935424930912	0.0857154917738257	0.988457169018248	0.896788325796594	1.08949631354276	0.977499516699787
ny3cmd	OS03Rj	outcome	Platelet proteoglycan	Inverse variance weighted	2	0.0837073172431356	0.0467425450142966	0.0733227590018336	-0.00790807098488572	0.175322705471157	1.08731061016608	0.992123115545885	1.19163070031812	0.675398840612883
NYRWlC	OS03Rj	outcome	NUCB1	Inverse variance weighted	3	-0.0835926001041381	0.134800853308815	0.535179298751687	-0.347802272589415	0.180617072381139	0.919805908604625	0.706238505120571	1.19795636087492	0.966375656089569
O1QgiW	OS03Rj	outcome	VIT	Inverse variance weighted	2	0.0590425840326123	0.0637441882738662	0.354319907432269	-0.0658960249841656	0.18398119304939	1.06082041378942	0.936228203573396	1.20199321705666	0.944265260268384
O2CUiF	OS03Rj	outcome	GLO2	Inverse variance weighted	3	-0.0682096688147647	0.0806142482345161	0.397483444417864	-0.226213595354416	0.0897942577248869	0.93406460882512	0.797547730980866	1.09394918895526	0.945417631664619
o35L3I	OS03Rj	outcome	PENK	Inverse variance weighted	4	0.0265399806182544	0.0291314020992174	0.362272344000706	-0.0305575674962118	0.0836375287327206	1.02689530235004	0.969904595480914	1.08723473102601	0.944265260268384
O4ELNd	OS03Rj	outcome	SPA11	Inverse variance weighted	4	0.0407600519206526	0.0454084861797069	0.36938245830786	-0.048240580991573	0.129760684832878	1.04160214512375	0.952904508787013	1.13855587702849	0.944265260268384
o5E50p	OS03Rj	outcome	ADGRF5	Inverse variance weighted	3	-0.186782860266029	0.0681840462524515	0.00615528533796502	-0.320423590920834	-0.0531421296112243	0.829623861133079	0.725841512071412	0.948245229178407	0.280158744776468
O5gXEH	OS03Rj	outcome	kallikrein 8	Inverse variance weighted	4	0.0553361013367686	0.0468670442790376	0.237720376968513	-0.0365233054501451	0.147195508123682	1.05689577907071	0.964135624019771	1.1585804527793	0.900329038954891
o9yoZM	OS03Rj	outcome	SCUB1	Inverse variance weighted	2	0.0898323075565384	0.122218786074871	0.46233202064507	-0.149716513150208	0.329381128263285	1.09399081432965	0.860952010406464	1.39010756391941	0.952023921487713
OAfN0N	OS03Rj	outcome	TNF sR-I	Inverse variance weighted	2	0.0418610412961304	0.130426590378039	0.748244638334542	-0.213775075844825	0.297497158437086	1.04274956955415	0.807529997599877	1.34648454922678	0.973160085096608
oCfyx0	OS03Rj	outcome	MMP-8	Inverse variance weighted	3	0.0604398139456117	0.0654812628069989	0.35600236352477	-0.0679034611561063	0.18878308904733	1.06230365978042	0.934350670356905	1.20777894358636	0.944265260268384
OfkqEr	OS03Rj	outcome	ENASE	Inverse variance weighted	4	0.0366884506803093	0.0232877959361868	0.115155655999694	-0.0089556293546167	0.0823325307152354	1.03736977863903	0.991084352849663	1.08581681724605	0.79330601438396
OGFpAL	OS03Rj	outcome	ABC3G	Inverse variance weighted	2	0.0224991399521363	0.164892924743461	0.891467944185638	-0.300690992545047	0.34568927244932	1.02275415454654	0.740306497632759	1.41296350091082	0.988910525972547
oglwFW	OS03Rj	outcome	SAPL1	Inverse variance weighted	2	-0.0101457359215751	0.0558090170614481	0.85574451326559	-0.119531409362013	0.0992399375188631	0.989905558437544	0.8873361367194	1.10433123827056	0.977499516699787
OjqC4d	OS03Rj	outcome	5'-Nucleotidase	Inverse variance weighted	3	-0.0523234977535761	0.0722939597918661	0.469212908451358	-0.194019658945634	0.0893726634384815	0.949021810755716	0.823641712181776	1.09348808343413	0.952023921487713
OmdgUI	OS03Rj	outcome	DPP2	Inverse variance weighted	3	-0.0103932063529285	0.0257889523987466	0.686940849521723	-0.0609395530544718	0.0401531403486149	0.989660616391206	0.940880111385976	1.04097017652234	0.970359984388628
Omr9kz	OS03Rj	outcome	IDH	Inverse variance weighted	2	0.027003396276014	0.03521324080996	0.443168634842314	-0.0420145557115076	0.0960213482635356	1.02737129199404	0.958855823642162	1.1007825635394	0.946855319392825
Oo5Lrf	OS03Rj	outcome	IL-12 p40	Inverse variance weighted	2	-0.0108024837263545	0.0332073090286919	0.744950701391361	-0.0758888094225906	0.0542838419698816	0.989255653570259	0.926919265518028	1.05578423550598	0.973160085096608
OtKPnT	OS03Rj	outcome	UBS3B	Inverse variance weighted	2	-0.196163252655259	0.163101440967706	0.229089705400179	-0.515842076951963	0.123515571641446	0.821878049951525	0.596997664921197	1.13146762321304	0.900329038954891
OunA2H	OS03Rj	outcome	SP-B	Inverse variance weighted	3	-0.00184678792702142	0.0348627956817042	0.9577533963494	-0.0701778674631617	0.0664842916091189	0.998154916336503	0.932227992130654	1.06874417569205	0.998296739289937
p1iyHR	OS03Rj	outcome	TFIP8	Inverse variance weighted	2	0.0862078211458256	0.0859144550882063	0.315660848274822	-0.0821845108270587	0.25460015311871	1.0900328366408	0.921101989726343	1.28994573696252	0.939976639602882
p36aD8	OS03Rj	outcome	N-terminal pro-BNP	Inverse variance weighted	2	0.0334090086783598	0.0519692333850196	0.520314105989794	-0.0684506887562786	0.135268706112998	1.03397335684352	0.933839507755744	1.144844369705	0.966375656089569
p8u5la	OS03Rj	outcome	MMP19	Inverse variance weighted	2	-0.151015505182447	0.149907317597508	0.313746201295611	-0.444833847673563	0.142802837308668	0.859834366667119	0.640930759322597	1.15350235161631	0.939976639602882
P9tB1Q	OS03Rj	outcome	TIMP-3	Inverse variance weighted	3	-0.00330715762434832	0.0265950208545927	0.901036172115407	-0.05543339849935	0.0488190832506534	0.996698304997851	0.946075031589032	1.05003036547435	0.989722513705314
PCmlKm	OS03Rj	outcome	UCRP	Inverse variance weighted	2	0.000323910191401258	0.0437661400079425	0.99409496516115	-0.085457724224166	0.0861055446069685	1.00032396265597	0.918091955283441	1.08992135755597	0.99946759323388
pef8G9	OS03Rj	outcome	CEL	Inverse variance weighted	3	-0.0513529962385942	0.111613336519817	0.645446372612521	-0.270115135817436	0.167409143340248	0.949943284934523	0.763291607074342	1.18223787112112	0.970359984388628
pfubBZ	OS03Rj	outcome	Prolylcarboxypeptidase	Inverse variance weighted	2	0.00210469145537221	0.0861313914487718	0.980504974050084	-0.166712835784221	0.170922218694965	1.00210690787312	0.846442644478511	1.18639846581184	0.99946759323388
PGNR40	OS03Rj	outcome	Kallistatin	Inverse variance weighted	3	-0.017658330776044	0.0465125646661367	0.704207864189936	-0.108822957521672	0.0735062959695839	0.982496663890244	0.896889190928148	1.07627531284719	0.970359984388628
PKQTGd	OS03Rj	outcome	Kininostatin	Inverse variance weighted	2	0.0162495792421641	0.0572916604720464	0.776694672146238	-0.0960420752830469	0.128541233767375	1.0163823216832	0.908425792992221	1.13716831005807	0.977499516699787
PLLLIM	OS03Rj	outcome	MDC	Inverse variance weighted	2	-0.013270747013777	0.0827299299658671	0.872557741933238	-0.175421409746877	0.148879915719323	0.9868169211137	0.839103339926083	1.16053361899633	0.982372856003836
pm2BVc	OS03Rj	outcome	B4GT2	Inverse variance weighted	3	0.0366911314006324	0.0784852314068956	0.640148701833668	-0.117139922156883	0.190522184958148	1.037372559541	0.889460729192289	1.20988121450385	0.970359984388628
PMAWUJ	OS03Rj	outcome	Coagulation Factor X	Inverse variance weighted	2	-0.076996233514572	0.094937782288757	0.417355435558334	-0.263074286800536	0.109081819771392	0.925893340963704	0.768684792056281	1.11525359640283	0.945417631664619
Pn2k71	OS03Rj	outcome	sTREM-1	Inverse variance weighted	4	-0.0246654625670929	0.0346899893925865	0.47706851423368	-0.0926578417765625	0.0433269166423766	0.975636244284726	0.91150532598923	1.04427923131329	0.956684790893174
PraH9X	OS03Rj	outcome	PHP14	Inverse variance weighted	2	-0.0317170104380666	0.0726013752168326	0.662209149624131	-0.174015705863059	0.110581684986925	0.968780698116749	0.840283700174068	1.1169275815408	0.970359984388628
pwP2oq	OS03Rj	outcome	CYTF	Inverse variance weighted	4	0.0445944941442882	0.0462150305492671	0.334577438431249	-0.0459869657322752	0.135175954020852	1.04560377547646	0.955054410544466	1.1447381879189	0.944265260268384
PX3RFQ	OS03Rj	outcome	ISLR2	Inverse variance weighted	2	-0.159298970091126	0.0785235498431909	0.0424911344041374	-0.31320512778378	-0.00539281239847128	0.852741376687898	0.731099928278426	0.99462170271017	0.545484477564225
pzns7S	OS03Rj	outcome	protein Z inhibitor	Inverse variance weighted	2	-0.0510746819270053	0.039529825935188	0.196338337603996	-0.128553140759974	0.0264037769059632	0.950207704540091	0.879366830955062	1.0267554449225	0.863635422108038
Q2EW8v	OS03Rj	outcome	NEC1	Inverse variance weighted	2	0.00714772370453821	0.0177763552155942	0.687616589933327	-0.0276939325180264	0.0419893799271028	1.00717332965334	0.972686028810181	1.04288340319419	0.970359984388628
Q3Wwcc	OS03Rj	outcome	TATI	Inverse variance weighted	2	0.132981954362026	0.153913915080106	0.387586706556006	-0.168689319194983	0.434653227919034	1.14222938588693	0.844771316853286	1.54442740177722	0.945417631664619
Q4lX5r	OS03Rj	outcome	GPVI	Inverse variance weighted	3	-0.0765552191922543	0.0526363689112217	0.145830785215639	-0.179722502258249	0.0266120638737403	0.926301763241425	0.835502029171656	1.02696932697442	0.848983873619728
q4MxBM	OS03Rj	outcome	ST4S6	Inverse variance weighted	2	0.21657958221721	0.121928142215837	0.0756853434307972	-0.0223995765258296	0.45555874096025	1.24182190836235	0.977849431299864	1.57705430174331	0.686963396757882
q5jkfv	OS03Rj	outcome	PPID	Inverse variance weighted	2	-0.111798911942304	0.0431970926563822	0.00965036098803586	-0.196465213548813	-0.0271326103357952	0.894224057200772	0.821629912386974	0.973232172321393	0.332492717649983
q8f84X	OS03Rj	outcome	MMP-1	Inverse variance weighted	7	-0.0350214980027688	0.0261523466157871	0.180527035378125	-0.0862800973697115	0.016237101364174	0.965584657892787	0.917337251480878	1.01636963946772	0.863635422108038
QcmWN8	OS03Rj	outcome	FCG2A	Inverse variance weighted	3	0.00507509676054958	0.0118858275603397	0.669388618232066	-0.0182211252577162	0.0283713187788153	1.005087996878	0.981943875757191	1.02877761795626	0.970359984388628
QdBHEU	OS03Rj	outcome	REG3G	Inverse variance weighted	4	-0.0232370633029092	0.0295037032192014	0.430931772778049	-0.0810643216125439	0.0345901950067255	0.977030838159487	0.922134376366938	1.035195393621	0.945802776124231
qDCjlN	OS03Rj	outcome	MMP-7	Inverse variance weighted	5	-0.0997510376367721	0.0524783350951214	0.0573276690505969	-0.20260857442321	0.00310649914966594	0.905062716542151	0.816597816147861	1.00311132931849	0.610249945951768
qe11cI	OS03Rj	outcome	ACVRL1	Inverse variance weighted	3	-0.0441322997935099	0.0673255680847393	0.512142158846527	-0.176090413239599	0.0878258136525792	0.9568273610366	0.838542164595975	1.09179792917077	0.966375656089569
QenNIj	OS03Rj	outcome	Tenascin	Inverse variance weighted	4	-0.000668350113230403	0.0163250926257542	0.967343688676567	-0.0326655316597086	0.0313288314332478	0.999331873182957	0.96786222473008	1.03182474451657	0.99946759323388
QjICfJ	OS03Rj	outcome	LSAMP	Inverse variance weighted	2	0.101649432062146	0.0837379094946095	0.224785987146528	-0.0624768705472883	0.265775734671581	1.10699532662743	0.93943479117477	1.30444248465882	0.899046207986192
qlyQVz	OS03Rj	outcome	IMPA3	Inverse variance weighted	2	0.276724554646974	0.120622382177428	0.0217824951432771	0.0403046855792154	0.513144423714732	1.31880306282626	1.04112794254183	1.67053581740752	0.416305273434685
qM7jaE	OS03Rj	outcome	AT1B2	Inverse variance weighted	2	0.17485193322392	0.0844536076903705	0.0384158060752812	0.00932286215079353	0.340381004297046	1.19106984568321	1.00936645539609	1.40548298361977	0.534264265972892
QmPLse	OS03Rj	outcome	Aminopeptidase	Inverse variance weighted	5	-0.0291380149946213	0.0680593657469837	0.668559057031442	-0.162534371858709	0.104258341869467	0.971282403679899	0.849986874094553	1.10988714820231	0.970359984388628
qN6Dhk	OS03Rj	outcome	F16P1	Inverse variance weighted	2	0.00905723042335826	0.206949568254293	0.965091408257318	-0.396563923355056	0.414678384201772	1.00909837124834	0.672627278734604	1.51388377344984	0.99946759323388
QOcD92	OS03Rj	outcome	SDF-1	Inverse variance weighted	4	-0.0529989098057076	0.0886355163892372	0.549878544819716	-0.226724521928613	0.120726702317197	0.948381046401338	0.797140346731499	1.12831650393961	0.966375656089569
QP4wQO	OS03Rj	outcome	APOF	Inverse variance weighted	2	0.065220600204722	0.0945966693769093	0.490533966235407	-0.12018887177402	0.250630072183464	1.06739446585171	0.88675293829922	1.28483470031243	0.961978258099469
qqAukg	OS03Rj	outcome	K154L	Inverse variance weighted	2	0.0625983127278288	0.0399405252519642	0.11704734930787	-0.0156851167660209	0.140881742221679	1.06459911741642	0.984437254042419	1.15128849111493	0.79330601438396
QQbMJB	OS03Rj	outcome	PEAR1	Inverse variance weighted	3	0.0327621846594226	0.0636926277281567	0.606986659823838	-0.0920753656877646	0.15759973500661	1.03330477429231	0.912036410703489	1.17069751168345	0.970359984388628
qQWxSc	OS03Rj	outcome	complement factor H-related 5	Inverse variance weighted	3	0.0235947314474183	0.0281872952104394	0.4025533768307	-0.0316523671650429	0.0788418300598794	1.02387528934076	0.968843325296109	1.08203316341393	0.945417631664619
qQZYNQ	OS03Rj	outcome	SPN1	Inverse variance weighted	2	-0.0272679126949733	0.0964078996186912	0.777300266513522	-0.216227395947608	0.161691570557662	0.973100500620396	0.80555210176126	1.17549762732579	0.977499516699787
qrI6sl	OS03Rj	outcome	GFRa-2	Inverse variance weighted	5	0.0127393101126113	0.0345752928080551	0.712536783482323	-0.0550282637911766	0.0805068840163992	1.01282080080106	0.946458397072953	1.08383630776349	0.970359984388628
QrmQj7	OS03Rj	outcome	TPST2	Inverse variance weighted	2	0.139717883168042	0.224462898664279	0.533643223862576	-0.300229398213945	0.57966516455003	1.149949333028	0.740648297795784	1.78544050187793	0.966375656089569
qtEvMQ	OS03Rj	outcome	GLRX2	Inverse variance weighted	2	0.137190957661869	0.0939194190494518	0.144089422091086	-0.0468911036750564	0.321273018998795	1.14704716505298	0.954191299858829	1.37888199048843	0.84211016334946
qUgUCJ	OS03Rj	outcome	CC126	Inverse variance weighted	2	0.05238500924936	0.0573104471698947	0.360686951974711	-0.0599434672036337	0.164713485702354	1.05378137999937	0.941817775671799	1.17905525412416	0.944265260268384
qWBEKO	OS03Rj	outcome	NADPH-P450 Oxidoreductase	Inverse variance weighted	2	-0.0475856365695146	0.0720166819372695	0.508767184447814	-0.188738333166563	0.0935670600275335	0.953528812699664	0.828003139310252	1.09808423843155	0.966375656089569
qWndSY	OS03Rj	outcome	TREM2	Inverse variance weighted	2	-0.153417310150522	0.14999793626578	0.306404243693599	-0.44741326523145	0.140578644930405	0.857771690278309	0.639279661619264	1.15093959156973	0.939976639602882
qXxBE0	OS03Rj	outcome	SAA	Inverse variance weighted	3	-0.0110102858002176	0.0286870050301725	0.701121177490131	-0.0672368156593556	0.0452162440589205	0.989050105551258	0.934973758690124	1.04625408167756	0.970359984388628
QZYrTB	OS03Rj	outcome	HEM4	Inverse variance weighted	2	0.155789874342126	0.0797509017029043	0.0507655907331506	-0.000521892995565931	0.312101641679819	1.16858062851667	0.999478243166895	1.3662935583445	0.595140614927493
R0P3RY	OS03Rj	outcome	Esterase D	Inverse variance weighted	2	0.00137405228702877	0.0604183542773635	0.981855834709678	-0.117045922096604	0.119794026670661	1.00137499672939	0.889544342484215	1.12726464121443	0.99946759323388
r3at3P	OS03Rj	outcome	BTC	Inverse variance weighted	2	0.0657964769149023	0.0850764335157349	0.439297072395237	-0.100953332775938	0.232546286605743	1.06800933049129	0.903975217915568	1.26180884985608	0.945802776124231
RaU5YS	OS03Rj	outcome	ALDH3B1	Inverse variance weighted	2	0.071834295974861	0.135889360480977	0.597066723233471	-0.194508850567853	0.338177442517575	1.0744772841007	0.823238892092606	1.40238932482134	0.970359984388628
RcfkB4	OS03Rj	outcome	MATN2	Inverse variance weighted	4	-0.037035151887983	0.0933709176280701	0.691628913978666	-0.220042150439	0.145971846663034	0.963642260908871	0.80248497215573	1.15716360957518	0.970359984388628
rEAAIL	OS03Rj	outcome	GAS1	Inverse variance weighted	2	0.154628722850346	0.135621793891737	0.254225243718638	-0.111189993177459	0.420447438878152	1.16722451685451	0.894768732823952	1.52264269276193	0.9135079331708
rEjuLd	OS03Rj	outcome	C7	Inverse variance weighted	4	0.0150366294874173	0.0265843280406495	0.571652081409174	-0.0370686534722558	0.0671419124470903	1.01515024836795	0.963609977907227	1.06944723528043	0.970359984388628
RJ84fv	OS03Rj	outcome	Coagulation Factor VII	Inverse variance weighted	2	0.0113126486245346	0.0226539802241248	0.617520909866487	-0.0330891526147501	0.0557144498638192	1.01137687860923	0.967452304841548	1.05729572968756	0.970359984388628
rJeXGE	OS03Rj	outcome	SULT 1A3	Inverse variance weighted	4	0.119743684567158	0.0939602513621456	0.202518901758775	-0.0644184081026477	0.303905777236963	1.12720789376959	0.937612612733234	1.35514136491035	0.874389601392934
rkDeiH	OS03Rj	outcome	DLL1	Inverse variance weighted	2	-0.0595328759690243	0.117371284981439	0.612001582416421	-0.289580594532644	0.170514842594596	0.942204557194206	0.748577459229167	1.18591525386254	0.970359984388628
Rla8xD	OS03Rj	outcome	CRIS2	Inverse variance weighted	4	-0.0321604352542607	0.0237545899208746	0.175780427223466	-0.0787194314991748	0.0143985609906535	0.968351211943206	0.924299217314396	1.01450271958082	0.863635422108038
RN5ZR3	OS03Rj	outcome	OPG	Inverse variance weighted	6	0.121439995001562	0.0746872018745948	0.103953629481178	-0.0249469206726435	0.267826910675768	1.12912161095186	0.975361682196378	1.30712087176481	0.76915444079177
RnL6xB	OS03Rj	outcome	CLM6	Inverse variance weighted	2	0.00922423988009046	0.0600416745747272	0.877900989793444	-0.108457442286375	0.126905922046556	1.00926691429286	0.897217077511925	1.13531020509659	0.98286935443784
rOoyOj	OS03Rj	outcome	UBP15	Inverse variance weighted	2	-0.0754232607667751	0.127576804315897	0.554387189159583	-0.325473797225934	0.174627275692383	0.927350891999908	0.722185103271296	1.19080229292678	0.966375656089569
rp7h8L	OS03Rj	outcome	HCC-1	Inverse variance weighted	2	0.007376631994291	0.0376449054360045	0.844646956642692	-0.0664073826602778	0.0811606466488598	1.00740390636717	0.935749578479643	1.08454511111053	0.977499516699787
RpurG6	OS03Rj	outcome	JNK2	Inverse variance weighted	2	-0.119208338627455	0.114467232492127	0.297681177509269	-0.343564114312023	0.105147437057113	0.887622855369599	0.709238007379775	1.11087438233213	0.939976639602882
rpuuGh	OS03Rj	outcome	Cystatin C	Inverse variance weighted	2	0.0729447851397068	0.136506165192995	0.593085643311701	-0.194607298638563	0.340496868917977	1.07567114224314	0.82315784980124	1.40564583880729	0.970359984388628
RpVxR8	OS03Rj	outcome	DC-SIGN	Inverse variance weighted	3	0.0267643687393798	0.0396005019516987	0.499129961075375	-0.0508526150859497	0.104381352564709	1.02712575131157	0.95041873759424	1.1100236845896	0.966375656089569
rq4a8T	OS03Rj	outcome	REG1B	Inverse variance weighted	4	-0.0344004678427246	0.0454960092024798	0.449576917546504	-0.123572645879585	0.0547717101941359	0.966184501328568	0.883757437575648	1.05629944475305	0.949739142271236
rqlGSy	OS03Rj	outcome	Cytidylate kinase	Inverse variance weighted	2	-0.0181175918068344	0.232255238803545	0.937822288198542	-0.473337859861783	0.437102676248114	0.982045545058217	0.622919576098859	1.5482150338066	0.99556124072709
RRMUVQ	OS03Rj	outcome	S100A2	Inverse variance weighted	2	-0.176646204151849	0.133066086376843	0.18434091903237	-0.437455733450461	0.0841633251467621	0.838076239971684	0.645677107692964	1.08780654546463	0.863635422108038
RRsVu9	OS03Rj	outcome	QOR	Inverse variance weighted	3	0.00758228377437368	0.0236028945516296	0.748025634446271	-0.0386793895468203	0.0538439570955676	1.00761110207813	0.962059105912044	1.05531991412171	0.973160085096608
Rrzkz5	OS03Rj	outcome	Chymotrypsin	Inverse variance weighted	2	0.0326978955497051	0.105361247057781	0.756301794424673	-0.173810148683545	0.239205939782955	1.03323834618363	0.840456444275253	1.27024010262052	0.976458199186723
rs02jN	OS03Rj	outcome	SHAN3	Inverse variance weighted	2	0.0422568986710606	0.0394425677577166	0.284010903983021	-0.0350505341340639	0.119564331476185	1.04316243137327	0.96555662145692	1.12700574367834	0.933771816857918
rtJNkE	OS03Rj	outcome	Siglec-3	Inverse variance weighted	4	0.0532680345775971	0.0132986743905915	6.18826083364366e-05	0.0272026327720377	0.0793334363831565	1.05471230660372	1.02757600224257	1.08256522853163	0.0132782396744754
rvfbNv	OS03Rj	outcome	ANXA5	Inverse variance weighted	2	0.0114197742095648	0.100949952432897	0.909932940613395	-0.186442132558914	0.209281680978044	1.01148522875247	0.829906585132265	1.23279220374108	0.990147553674377
RWNYWC	OS03Rj	outcome	PCSK9	Inverse variance weighted	4	0.00931556492780255	0.038073961933082	0.806711782485438	-0.0653094004610382	0.0839405303166433	1.00935908985086	0.936777579119685	1.08756421478614	0.977499516699787
RZYz97	OS03Rj	outcome	CECR1	Inverse variance weighted	3	-0.00898811452360133	0.0299953088454196	0.764443626653595	-0.0677789198606238	0.0498026908134211	0.991052157829915	0.934467042846266	1.05106369139325	0.977071536781935
s2mp72	OS03Rj	outcome	TNFAIP3	Inverse variance weighted	2	-0.172543972180378	0.199967496946655	0.388214396660006	-0.564480266195822	0.219392321835066	0.841521284472486	0.568655619515697	1.24531974699087	0.945417631664619
S5PBTP	OS03Rj	outcome	Spondin-1	Inverse variance weighted	4	-0.129201988780524	0.0481110448020571	0.00724223749298528	-0.223499636592556	-0.0349043409684916	0.878796440595798	0.799715182489994	0.965697789554605	0.291593188631054
S74geK	OS03Rj	outcome	Gastric intrinsic factor	Inverse variance weighted	2	0.135571210139895	0.073230493748522	0.0641271972456179	-0.00796055760720857	0.279102977886998	1.14519074212389	0.992071043721171	1.32194346780559	0.637365814096114
s8CwoJ	OS03Rj	outcome	RGMB	Inverse variance weighted	2	-0.167898636401227	0.0949347351407416	0.0769658159202313	-0.35397071727708	0.0181734444746267	0.845439527134553	0.701895520466511	1.01833958644789	0.692231470132859
SA1ja4	OS03Rj	outcome	FCRLB	Inverse variance weighted	4	0.0935718420257672	0.0596042319442769	0.116441663467736	-0.0232524525850156	0.21039613663655	1.09808948948099	0.977015802471986	1.23416686184378	0.79330601438396
saG0iI	OS03Rj	outcome	BDNF	Inverse variance weighted	2	-0.0404195729544655	0.120785381729834	0.737896961961465	-0.277158921144941	0.19631977523601	0.960386402446282	0.757934035794079	1.21691598271792	0.973160085096608
SdQg2T	OS03Rj	outcome	NET1	Inverse variance weighted	2	-0.0291726594527149	0.0513911394862395	0.570266317073872	-0.129899292845744	0.0715539739403144	0.971248754710246	0.878183865865515	1.07417612665485	0.970359984388628
SfPfPg	OS03Rj	outcome	PGRP-L	Inverse variance weighted	3	0.0119473788900131	0.0460567273678752	0.795322210675639	-0.0783238067510223	0.102218564531048	1.01201903390003	0.924664965304171	1.10762553292916	0.977499516699787
SGGFI6	OS03Rj	outcome	MPIF-1	Inverse variance weighted	6	0.0474435853849246	0.0415240025096326	0.25322211070925	-0.0339434595339553	0.128830630303805	1.04858704381818	0.966626156585853	1.13749745025206	0.91208539636761
SgGuzt	OS03Rj	outcome	ASGR1	Inverse variance weighted	2	0.0755196711814165	0.132732753424094	0.569383061741592	-0.184636525529807	0.33567586789264	1.07844444178566	0.831406423948153	1.39888552760438	0.970359984388628
SHcdFW	OS03Rj	outcome	APCS	Inverse variance weighted	3	0.0606636650919535	0.0848507216830396	0.474642549521111	-0.105643749406804	0.226971079590711	1.06254148429007	0.899745125722123	1.25479357827167	0.953092392220199
SIIDp7	OS03Rj	outcome	Ck-b-8-1	Inverse variance weighted	5	0.0382911218205672	0.0362125666616537	0.290329653137984	-0.0326855088362741	0.109267752477409	1.0390336742276	0.967842889768655	1.1154609778008	0.933771816857918
SNbZ5g	OS03Rj	outcome	Noggin	Inverse variance weighted	3	0.0583463063229498	0.0555103128335853	0.293217491352518	-0.0504539068308775	0.167146519476777	1.06008204526595	0.950797752943947	1.18192742801054	0.937048238322302
SOpHzk	OS03Rj	outcome	fibulin 5	Inverse variance weighted	2	-0.221502566565089	0.254059253864946	0.383288052932666	-0.719458704140382	0.276453571010205	0.801313865521103	0.48701580426315	1.318445737193	0.945417631664619
SQHpBc	OS03Rj	outcome	T132C	Inverse variance weighted	3	-0.000316478741756421	0.0521546405009006	0.995158399141615	-0.102539574123522	0.101906616640009	0.999683571332358	0.902542431720499	1.10728006536684	0.99946759323388
Srjkiw	OS03Rj	outcome	uPA	Inverse variance weighted	2	-0.0853655527458707	0.111284013841074	0.443024275106334	-0.303482219874375	0.132751114382634	0.918176581076153	0.738243015068658	1.14196574410973	0.946855319392825
srx20x	OS03Rj	outcome	kallikrein 13	Inverse variance weighted	5	-0.0729244142062235	0.0314715232773188	0.0204952609752411	-0.134608599829768	-0.0112402285826788	0.929671097297996	0.874057951177394	0.988822706763351	0.416305273434685
SrzMYJ	OS03Rj	outcome	WFIKKN1	Inverse variance weighted	3	-0.0552082858095028	0.241867373631274	0.819445279024089	-0.5292683381268	0.418851766507794	0.946288029057507	0.589035787080159	1.52021499131034	0.977499516699787
SW3oFG	OS03Rj	outcome	Kallikrein 7	Inverse variance weighted	4	0.0569120959766936	0.0427931700809195	0.183539986186452	-0.0269625173819087	0.140786709335296	1.05856275438053	0.973397726335787	1.15117908604518	0.863635422108038
SXrDvG	OS03Rj	outcome	HEBP1	Inverse variance weighted	3	0.0447763208018645	0.0316419281027512	0.157040768587348	-0.0172418582795279	0.106794499883257	1.04579391140147	0.982905931947202	1.11270556985827	0.863635422108038
SzilB5	OS03Rj	outcome	NFASC	Inverse variance weighted	3	-0.0468551769047101	0.090832069407832	0.605963377301204	-0.224886032944061	0.131175679134641	0.954225581486336	0.798607228487906	1.14016806745786	0.970359984388628
t1bq85	OS03Rj	outcome	SCG3	Inverse variance weighted	2	-0.00734677090819559	0.0342475692393947	0.830141973958934	-0.0744720066174093	0.0597784648010181	0.992680150644024	0.928233458089617	1.06160133842913	0.977499516699787
T41siq	OS03Rj	outcome	MBL	Inverse variance weighted	4	0.0134878620270957	0.0319760164343198	0.673162369730858	-0.0491851301841712	0.0761608542383626	1.01357923357827	0.952004868546733	1.07913614381971	0.970359984388628
TaP2HI	OS03Rj	outcome	ADGRE2	Inverse variance weighted	3	-0.0557840619936544	0.0393322055480107	0.156109170616301	-0.132875184867755	0.0213070608804465	0.945743335772786	0.875574370219657	1.02153567712843	0.863635422108038
tB7BfS	OS03Rj	outcome	LAG-1	Inverse variance weighted	2	-0.280691771356356	0.139336880618957	0.0439588523957255	-0.553792057369512	-0.00759148534320009	0.755261092709345	0.574766126544113	0.992437257202796	0.554378403072905
tBkwQ8	OS03Rj	outcome	B3GN2	Inverse variance weighted	2	-0.105931846725205	0.0875746869784675	0.226425819112999	-0.277578233203001	0.0657145397525917	0.899485948900024	0.757616291535311	1.06792182442247	0.899046207986192
TDT0Ke	OS03Rj	outcome	MANS4	Inverse variance weighted	2	-0.0159294878093791	0.0304677950387082	0.601092320217524	-0.0756463660852472	0.043787390466489	0.984196715475055	0.927144018161998	1.04476020529384	0.970359984388628
tDVz1d	OS03Rj	outcome	BCAM	Inverse variance weighted	2	-0.0863547779049034	0.357515154785719	0.809135388571012	-0.787084481284913	0.614374925475106	0.917268746802001	0.455169919049661	1.84850078761008	0.977499516699787
TEdnLd	OS03Rj	outcome	FGL1	Inverse variance weighted	3	-0.0162276253336005	0.019888795700288	0.414547067409448	-0.055209664906165	0.022754414238964	0.983903333239256	0.946286724035745	1.02301527071065	0.945417631664619
tFWjGC	OS03Rj	outcome	MTHFS	Inverse variance weighted	2	0.0107292752084553	0.0311329966568936	0.730374708999304	-0.0502913982390562	0.0717499486559668	1.01078704028934	0.950952278303394	1.07438665864463	0.972628224683835
tH4VUh	OS03Rj	outcome	GPNMB	Inverse variance weighted	2	-0.0135489186111169	0.131137482520421	0.917710250063112	-0.270578384351142	0.243480547128909	0.986542454850601	0.762938095244815	1.27568150193148	0.99258760729434
tILPoZ	OS03Rj	outcome	LIGHT	Inverse variance weighted	3	-0.149078051049289	0.087135599337297	0.0871043335376705	-0.319863825750391	0.0217077236518132	0.861501871149762	0.72624792660687	1.02194505044873	0.726571525553612
tmXFA6	OS03Rj	outcome	LIF sR	Inverse variance weighted	2	0.0550066902035325	0.0500718207199748	0.271961856089291	-0.0431340784076181	0.153147458814683	1.05654768317089	0.957782963443022	1.16549682905295	0.925127186662998
TRkD9e	OS03Rj	outcome	ANXA11	Inverse variance weighted	2	-0.0815421283270424	0.0901039019289488	0.36547657569063	-0.258145776107782	0.0950615194536973	0.921693879614773	0.772482614389786	1.09972650761907	0.944265260268384
TVxcOu	OS03Rj	outcome	IL-1 sRII	Inverse variance weighted	2	-0.0156291910961406	0.0348623727935633	0.653928641164278	-0.0839594417715247	0.0527010595792435	0.984492310894837	0.919468547354305	1.05411448058764	0.970359984388628
txinCN	OS03Rj	outcome	MATN4	Inverse variance weighted	2	0.0246605609090459	0.13562346788553	0.855715297000987	-0.241161436146592	0.290482557964684	1.02496714755313	0.785714773383955	1.33707254738079	0.977499516699787
tZf3IH	OS03Rj	outcome	ALAD	Inverse variance weighted	4	-0.0305727214551821	0.0699977903835453	0.662280369461536	-0.167768390606931	0.106622947696567	0.969889897697834	0.845549649248609	1.11251469915723	0.970359984388628
U2XBNJ	OS03Rj	outcome	CHL1	Inverse variance weighted	4	-0.00633022009826167	0.0501253694130943	0.899504153067211	-0.104575944147926	0.0919155039514031	0.993689773534707	0.90070639142997	1.09627218749921	0.989722513705314
u2xLuz	OS03Rj	outcome	KYNU	Inverse variance weighted	2	0.0434692172644498	0.0409440385363539	0.288383749940688	-0.0367810982668038	0.123719532795703	1.04442784347108	0.963887108815707	1.13169842219169	0.933771816857918
U5GaAD	OS03Rj	outcome	CO6A2	Inverse variance weighted	5	0.0939431591316957	0.0479524093348787	0.0501020681704946	-4.35631646664991e-05	0.187929881428058	1.09849730460196	0.999956437784194	1.20674889687364	0.595140614927493
U8MVjB	OS03Rj	outcome	CD59	Inverse variance weighted	2	0.0259769087061071	0.0709125879072191	0.714124103110668	-0.113011763592042	0.164965581004257	1.02631724920659	0.893140153517815	1.17935252588324	0.970359984388628
ua6LsG	OS03Rj	outcome	Biotinidase	Inverse variance weighted	3	0.0504156852222467	0.0224887671823114	0.0249732462103198	0.00633770154491638	0.0944936688995771	1.05170818507473	1.00635782726983	1.09910220458453	0.442481182927221
UaTxXi	OS03Rj	outcome	SIRB1	Inverse variance weighted	3	0.0339647151037893	0.0286386058319429	0.235631558127019	-0.0221669523268188	0.0900963825343974	1.03454810216168	0.978076929200306	1.09427974807813	0.900329038954891
ub1dEb	OS03Rj	outcome	IL-17 sR	Inverse variance weighted	2	-0.00924876297584235	0.0267613705905199	0.729642410699327	-0.0617010493332614	0.0432035233815767	0.990793875280823	0.940163907410309	1.04415038224347	0.972628224683835
UCbuCq	OS03Rj	outcome	PRS57	Inverse variance weighted	2	-0.0340536800285402	0.0322844738328156	0.291516563322847	-0.0973312487408588	0.0292238886837784	0.966519620444137	0.907255429134607	1.0296550967951	0.933771816857918
uEITpf	OS03Rj	outcome	Chondrocalcin	Inverse variance weighted	2	0.0225690292782624	0.0202939368431545	0.266092146150753	-0.0172070869343205	0.0623451454908452	1.02282563664308	0.982940109502865	1.06432962991351	0.92302633607028
uF0EiS	OS03Rj	outcome	ANGPTL4	Inverse variance weighted	2	-0.0565275081228376	0.214609264529122	0.792244345260423	-0.477161666599917	0.364106650354242	0.945040487847763	0.62054220023611	1.43922770011729	0.977499516699787
UfG7sC	OS03Rj	outcome	IGLL1	Inverse variance weighted	3	0.0232324398936555	0.0506379683436452	0.646381481987377	-0.0760179780598892	0.1224828578472	1.02350441515767	0.926799544351892	1.13029974413702	0.970359984388628
UjFnxv	OS03Rj	outcome	RNT2	Inverse variance weighted	2	-0.0944903486188515	0.0539675360281008	0.0799676387975917	-0.200266719233929	0.0112860219962261	0.909836515762651	0.818512410958043	1.01134994941152	0.69882692078358
uJNqDP	OS03Rj	outcome	AKR1B1	Inverse variance weighted	2	-0.138632054002796	0.242387271452956	0.567359610791736	-0.613711106050589	0.336446998044997	0.87054828429279	0.54133817335028	1.39996466643918	0.970359984388628
UKiAsL	OS03Rj	outcome	NID2	Inverse variance weighted	2	0.0344618265121824	0.05016660827011	0.492115807866584	-0.0638647256972333	0.132788378721598	1.03506251567562	0.938131896085761	1.1420082995012	0.961978258099469
ulGrJG	OS03Rj	outcome	HXK2	Inverse variance weighted	2	0.0351549258378187	0.19016090184208	0.853331497222475	-0.337560441772658	0.407870293448295	1.03578016547979	0.713508847663618	1.50361212017813	0.977499516699787
uNTiO9	OS03Rj	outcome	CLIC5	Inverse variance weighted	3	0.0809686502457821	0.0603013942247776	0.179358561809028	-0.037222082434782	0.199159382926346	1.08433690233853	0.963462143569361	1.22037645757119	0.863635422108038
UOAIsZ	OS03Rj	outcome	Vaspin	Inverse variance weighted	2	0.0173948482069109	0.0340417393805285	0.609360942916176	-0.0493269609789249	0.0841166573927467	1.01754701963144	0.951869854514417	1.08775578116088	0.970359984388628
UOfsd9	OS03Rj	outcome	Gro-a	Inverse variance weighted	2	-0.018207390715948	0.0225488274746807	0.419398586918867	-0.0624030925663222	0.0259883111344262	0.981957362398983	0.939504103333737	1.02632895178218	0.945417631664619
Utvd8u	OS03Rj	outcome	PGRP-I-alpha	Inverse variance weighted	2	-0.00176425296954819	0.182784556509459	0.992298866075737	-0.360021983728089	0.356493477788992	0.998237302409893	0.697660988712971	1.42831221473464	0.99946759323388
uUpfo1	OS03Rj	outcome	FCN1	Inverse variance weighted	3	-0.0726391349551912	0.0626358097653988	0.246168457855659	-0.195405322095373	0.0501270521849905	0.92993635100623	0.822501212569247	1.05140467115114	0.900329038954891
uVKQQu	OS03Rj	outcome	CYTN	Inverse variance weighted	2	0.0303892076599246	0.0316311812402368	0.336685034721273	-0.0316079075709396	0.0923863228907887	1.03085567280943	0.96888640063465	1.09678845473247	0.944265260268384
UWWpIY	OS03Rj	outcome	TIM-1	Inverse variance weighted	3	-0.0112043835216554	0.0377875592994689	0.766840746155882	-0.0852679997486145	0.0628592327053036	0.988858151808877	0.918266156322743	1.06487692883586	0.977071536781935
uYCXjH	OS03Rj	outcome	NOE2	Inverse variance weighted	5	0.00253144308233569	0.0252525927734293	0.920149917918138	-0.0469636387535857	0.052026524918257	1.00253464988975	0.954122090028062	1.05340368358939	0.99258760729434
uZbuPB	OS03Rj	outcome	SEM4A	Inverse variance weighted	2	0.0603188277900049	0.19627886259263	0.758605988092005	-0.32438774289155	0.44502539847156	1.06217514351904	0.722969861600887	1.56052983040185	0.977071536781935
uzgVmi	OS03Rj	outcome	VNN2	Inverse variance weighted	4	0.00723823852227749	0.0247141183349168	0.769614880381159	-0.0412014334141595	0.0556779104587145	1.00726449788968	0.959635807760572	1.05725709743638	0.977499516699787
UZR8S6	OS03Rj	outcome	ENPP5	Inverse variance weighted	3	0.0203901973136471	0.0154751298819961	0.187633988934721	-0.00994105725506518	0.0507214518823594	1.02059949752395	0.990108191723864	1.05202981154271	0.863635422108038
v2BNrt	OS03Rj	outcome	ILT-2	Inverse variance weighted	4	-0.0233874372087007	0.0291200903571358	0.421895252407973	-0.0804628143086868	0.0336879398912855	0.976883929262183	0.92268921378211	1.03426180451273	0.945802776124231
v2WlvU	OS03Rj	outcome	FSTL1	Inverse variance weighted	2	0.0841250011195532	0.115908911713908	0.467970310759262	-0.143056465839707	0.311306468078813	1.08776485713582	0.866705128280919	1.36520754961564	0.952023921487713
V3N3RM	OS03Rj	outcome	IL-6 sRa	Inverse variance weighted	3	0.00659497110101608	0.0151843270074946	0.664050621908469	-0.0231663098336734	0.0363562520357055	1.00661676580841	0.977099968926429	1.03702522303823	0.970359984388628
V565Rq	OS03Rj	outcome	Catalase	Inverse variance weighted	2	0.0179066977849827	0.0681619851433456	0.79277566161049	-0.115690793095975	0.15150418866594	1.01806798396042	0.89075060695745	1.16358317566068	0.977499516699787
V9jQEE	OS03Rj	outcome	SNX8	Inverse variance weighted	2	-0.104252429094931	0.103660934005186	0.314556989176085	-0.307427859745095	0.0989230015552335	0.900997830645872	0.735335912954625	1.10398129144369	0.939976639602882
VaZkFy	OS03Rj	outcome	Plasminogen	Inverse variance weighted	4	0.0369175476727026	0.065528160240724	0.573173111514409	-0.0915176463991165	0.165352741744522	1.03760746416079	0.912545212872891	1.17980921328021	0.970359984388628
vCacJb	OS03Rj	outcome	COMP	Inverse variance weighted	3	-0.0550423603357649	0.112876685833681	0.625810046491852	-0.276280664569779	0.16619594389825	0.946445055373994	0.758599988740524	1.18080445048395	0.970359984388628
VDehxz	OS03Rj	outcome	VWC2	Inverse variance weighted	4	-0.0637814827127775	0.0789532484694584	0.419183493772284	-0.218529849712916	0.090966884287361	0.938209992235037	0.803699488887588	1.09523273524538	0.945417631664619
vEokNt	OS03Rj	outcome	CYTD	Inverse variance weighted	3	-0.0142989984481321	0.0639213392194233	0.822993243232828	-0.139584823318202	0.110986826421938	0.985802746701623	0.869719247603011	1.11738018686238	0.977499516699787
vFgYim	OS03Rj	outcome	Neurotrophin-3	Inverse variance weighted	3	0.193930359526149	0.125161168835363	0.121274759732086	-0.051385531391163	0.439246250443462	1.21401173565978	0.949912378887585	1.55153730709944	0.795435323657612
vGERMW	OS03Rj	outcome	CgA	Inverse variance weighted	2	0.0463455341054	0.0539056660569551	0.389925457894907	-0.059309571366232	0.152000639577032	1.04743627339112	0.942414979301838	1.1641609810025	0.945417631664619
VgJIeU	OS03Rj	outcome	Growth hormone receptor	Inverse variance weighted	2	0.010338028318467	0.0525481248021554	0.844035321599609	-0.0926562962937576	0.113332352930692	1.01039165035597	0.911506734706127	1.12000410774606	0.977499516699787
vI1hVn	OS03Rj	outcome	SPB8	Inverse variance weighted	2	-0.0223678498282672	0.0750093631926931	0.76554993447406	-0.169386201685946	0.124650502029411	0.977880455725181	0.844182815595631	1.13275248918042	0.977071536781935
viO5dC	OS03Rj	outcome	Collagen Type III	Inverse variance weighted	2	-0.332676601694629	0.172371645196611	0.053607321908834	-0.670525026279987	0.00517182289072871	0.7170020339081	0.511439987850067	1.00518521985235	0.605399981256155
vJvQOq	OS03Rj	outcome	Collagen-binding protein	Inverse variance weighted	3	-0.0560112041081725	0.0875076563656649	0.52212576562381	-0.227526210584876	0.115503802368531	0.945528542026984	0.796501544452559	1.12243878246607	0.966375656089569
vMd8Qc	OS03Rj	outcome	COFA1	Inverse variance weighted	3	0.0940695309738452	0.075043192536472	0.210009797079781	-0.0530151263976399	0.24115418834533	1.09863613250172	0.948365667017613	1.27271725834833	0.878648231793401
VO4M5Y	OS03Rj	outcome	CDON	Inverse variance weighted	4	-0.0090639034386525	0.0429687557774012	0.832932745227014	-0.0932826647623589	0.0751548578850539	0.990977049908324	0.910935974400379	1.07805108266959	0.977499516699787
VoSBlY	OS03Rj	outcome	PLTP	Inverse variance weighted	2	-0.0480549135056044	0.0339679591663123	0.157152660450238	-0.114632113471577	0.0185222864603677	0.953081448597004	0.891694125829434	1.01869488801984	0.863635422108038
voX7PJ	OS03Rj	outcome	Carbonic Anhydrase X	Inverse variance weighted	4	-0.00769975317661856	0.0461788520984905	0.867576481521332	-0.0982103032896599	0.0828107969364228	0.992329813987582	0.906458252554885	1.08633625095603	0.982372856003836
Vug7OD	OS03Rj	outcome	PDXK	Inverse variance weighted	3	0.0382819906153499	0.166073406605569	0.817693577251481	-0.287221886331565	0.363785867562265	1.0390241866412	0.75034521901657	1.43876609467885	0.977499516699787
vxq0wu	OS03Rj	outcome	Hexosaminidase B	Inverse variance weighted	2	0.0298914157789685	0.0506707370776415	0.5552477970741	-0.0694232288932087	0.129206060451146	1.03034264892522	0.932931752838595	1.13792458126132	0.966375656089569
vYLIco	OS03Rj	outcome	S100A12	Inverse variance weighted	2	0.0325585947743257	0.0685055658243708	0.634595012433025	-0.101712314241441	0.166829503790093	1.03309442530523	0.903289377782794	1.18155279786029	0.970359984388628
vYRKLs	OS03Rj	outcome	Sialoadhesin	Inverse variance weighted	2	-0.143164539576658	0.35752213069501	0.688835809424849	-0.843907915738879	0.557578836585562	0.866611465280217	0.430026727289532	1.74643896319838	0.970359984388628
vzZmOn	OS03Rj	outcome	B3GN8	Inverse variance weighted	2	-0.0287669846995566	0.0179304455534642	0.108633554571817	-0.0639106579843464	0.00637668858523319	0.971642845740054	0.938088806531768	1.00639706294786	0.79330601438396
w06r4V	OS03Rj	outcome	PXDN	Inverse variance weighted	2	0.0125235921732644	0.0958819165879171	0.896080077110179	-0.175404964339053	0.200452148685582	1.01260234074871	0.839117139436183	1.22195513868149	0.989722513705314
w1iGwx	OS03Rj	outcome	CBLN1	Inverse variance weighted	6	-0.0203000754485933	0.0546924083908079	0.710512356571467	-0.127497195894577	0.0868970449973903	0.979904583876868	0.880295884273223	1.09078437222918	0.970359984388628
w1pjzF	OS03Rj	outcome	UST	Inverse variance weighted	4	0.142209640309997	0.0869057401346789	0.101762909601675	-0.0281256103539733	0.312544890973968	1.152818300392	0.972266232425125	1.36689930123748	0.764678700773022
W49ojA	OS03Rj	outcome	IL-1 sRI	Inverse variance weighted	2	0.0381295343019344	0.071961930641854	0.596211065926378	-0.102915849756099	0.179174918359968	1.03886579291853	0.902202890880553	1.19622996845299	0.970359984388628
w6hhYN	OS03Rj	outcome	ACAN	Inverse variance weighted	2	0.00723708130380535	0.128747882855311	0.955173507536993	-0.245108769092603	0.259582931700214	1.00726333226527	0.782619408809276	1.29638929102178	0.99768470675978
W9e1kV	OS03Rj	outcome	AKR7A2	Inverse variance weighted	2	0.0214943770398412	0.145620652544379	0.88265428874054	-0.263922101947141	0.306910856026824	1.02172704519076	0.768033365630226	1.35921979641813	0.983491648136714
wAhxPl	OS03Rj	outcome	resistin	Inverse variance weighted	5	-0.0324850913305214	0.0609515901948905	0.594057501257134	-0.151950208112507	0.0869800254514639	0.968036881865639	0.85903105245379	1.09087488976722	0.970359984388628
wAOUf3	OS03Rj	outcome	NRP1	Inverse variance weighted	3	-0.0585401268819632	0.0431701605151057	0.175088929403642	-0.14315364149157	0.0260733877276439	0.943140394357071	0.866620909737167	1.02641627206732	0.863635422108038
WBznw7	OS03Rj	outcome	ELMO1	Inverse variance weighted	2	0.150618720406413	0.163747258345613	0.357664540773029	-0.170325905950989	0.471563346763815	1.16255331571275	0.843389906011946	1.60249749521614	0.944265260268384
wEKlOe	OS03Rj	outcome	Coagulation Factor V	Inverse variance weighted	3	-0.00308509304271792	0.0530241840431452	0.953603057966003	-0.107012493767283	0.100842307681847	0.996919660966713	0.898514447089777	1.10610220418936	0.99768470675978
wFkLw4	OS03Rj	outcome	AGT	Inverse variance weighted	3	-0.0322986904622917	0.0658620084906813	0.623851290264434	-0.161388227104027	0.0967908461794437	0.968217341599301	0.850961640596894	1.10162993941309	0.970359984388628
wjoY5K	OS03Rj	outcome	ANXA2	Inverse variance weighted	5	-0.00360117921569437	0.0316415874301171	0.909387154808887	-0.0656186905787239	0.0584163321473352	0.996405297253536	0.936487887873622	1.06015628098426	0.990147553674377
wkagNW	OS03Rj	outcome	PDGF Rb	Inverse variance weighted	4	0.0105887890644278	0.0123445742636675	0.391020212163783	-0.0136065764923605	0.0347841546212161	1.01064504868978	0.986485574542712	1.03539619919393	0.945417631664619
WLnHoB	OS03Rj	outcome	NDST1	Inverse variance weighted	2	-0.0911279618577598	0.088416745347972	0.302698383473832	-0.264424782739785	0.0821688590242653	0.912900886931477	0.767647387029356	1.08563911431435	0.939976639602882
WLObfR	OS03Rj	outcome	NAGK	Inverse variance weighted	2	0.0867312182871521	0.0745643374682561	0.24475935044468	-0.0594148831506297	0.232877319724934	1.09060350604179	0.942315737124502	1.26222661951946	0.900329038954891
WpijRc	OS03Rj	outcome	NLGN1	Inverse variance weighted	4	0.0032604893701982	0.0952037310876745	0.972679792650348	-0.183338823561644	0.18985980230204	1.00326581054731	0.83248604206062	1.20908007553098	0.99946759323388
wpsQSI	OS03Rj	outcome	ISK7	Inverse variance weighted	2	0.0307741735304133	0.036092407443938	0.393853697830606	-0.0399669450597053	0.101515292120532	1.03125259345641	0.960821198514769	1.10684684429787	0.945417631664619
WQ5Ixs	OS03Rj	outcome	SEPR	Inverse variance weighted	2	0.0998159575196126	0.237016339332857	0.67365625426567	-0.364736067572788	0.564367982612013	1.10496753839446	0.694379896066117	1.75833613245803	0.970359984388628
WQherU	OS03Rj	outcome	ESAM	Inverse variance weighted	2	-0.0618703152202583	0.0766705570874184	0.419687706767312	-0.212144607111598	0.0884039766710818	0.940004783200129	0.80884772397601	1.09242934887127	0.945417631664619
wQZ8ZT	OS03Rj	outcome	Coagulation Factor XI	Inverse variance weighted	2	-0.0481934649413817	0.0382627372155754	0.207835192296252	-0.123188429883909	0.026801500001146	0.95294940694138	0.884097056558807	1.02716389049478	0.878648231793401
wr6Msz	OS03Rj	outcome	IL-1 R AcP	Inverse variance weighted	4	0.00282044307660057	0.0139335582215161	0.839587708627574	-0.0244893310375711	0.0301302171907722	1.0028244242682	0.975808099722825	1.03058872558499	0.977499516699787
WVwVqG	OS03Rj	outcome	ANG	Inverse variance weighted	3	-0.0295592680026416	0.0226459539348199	0.191798164306005	-0.0739453377148885	0.0148268017096054	0.970873334212632	0.928722458545636	1.01493726399299	0.863635422108038
wxBKLx	OS03Rj	outcome	CD14	Inverse variance weighted	2	-0.0315229771433513	0.126511098261236	0.803228019909091	-0.279484729735374	0.216438775448671	0.968968692065414	0.756173274693014	1.24164706374227	0.977499516699787
wxKkkZ	OS03Rj	outcome	DPOLM	Inverse variance weighted	2	-0.0273810120483915	0.0622684312672894	0.660135989828838	-0.149427137332279	0.0946651132354956	0.97299044980642	0.861201185149506	1.09929065558607	0.970359984388628
WYXlqV	OS03Rj	outcome	AIF1L	Inverse variance weighted	2	-0.0270425027521727	0.0268867079816599	0.314514438188589	-0.0797404503962261	0.0256554448918808	0.973319871871882	0.923355971964594	1.02598737837266	0.939976639602882
wZdih2	OS03Rj	outcome	FLRT2	Inverse variance weighted	3	0.0138572705384042	0.0648123286231559	0.830698275977263	-0.113174893562981	0.14088943463979	1.01395372754041	0.892994467473731	1.15129734734144	0.977499516699787
X1yWqM	OS03Rj	outcome	AGRN	Inverse variance weighted	2	-0.037463000893537	0.117599195736569	0.750056313083983	-0.267957424537213	0.193031422750139	0.96323005571291	0.764940348098907	1.21292090623089	0.973160085096608
x2Lq03	OS03Rj	outcome	GAS-6	Inverse variance weighted	2	-0.0183711232670857	0.0566795553934405	0.745845238706115	-0.129463051838229	0.0927208053040577	0.981796597176538	0.878567049254021	1.09715537254201	0.973160085096608
X57wDb	OS03Rj	outcome	Carbonic anhydrase I	Inverse variance weighted	3	-0.0651445721207312	0.0684633568089051	0.341338107740515	-0.199332751466185	0.0690436072247228	0.936931999339352	0.819277232271007	1.07148293252663	0.944265260268384
X8FxRY	OS03Rj	outcome	LIRB3	Inverse variance weighted	5	-0.0112201128854291	0.0139085538353644	0.419835925646006	-0.0384808784027433	0.0160406526318851	0.988842597821614	0.962250104322857	1.01616999455115	0.945417631664619
x9NHq0	OS03Rj	outcome	RGMA	Inverse variance weighted	2	-0.308951028582156	0.262085540322118	0.238470843484242	-0.822638687613507	0.204736630449196	0.734216724779896	0.439271024897567	1.22720181480721	0.900329038954891
XabBOp	OS03Rj	outcome	SPLC2	Inverse variance weighted	2	0.0996163149335115	0.178469163717751	0.576727608783793	-0.250183245953281	0.449415875820304	1.1047469618365	0.778658084054403	1.56739636392411	0.970359984388628
xbhhPR	OS03Rj	outcome	RSPO4	Inverse variance weighted	4	0.207967077425848	0.10729273735171	0.0525848543500442	-0.00232668778350367	0.418260842635201	1.23117263550924	0.997676016856493	1.51931692535094	0.598351903286109
XbkCku	OS03Rj	outcome	C1-Esterase Inhibitor	Inverse variance weighted	3	0.0244164283862925	0.0274807490624769	0.374276104593469	-0.0294458397761622	0.0782786965487472	1.02471695027955	0.970983464898914	1.08142400581408	0.944265260268384
xcELR6	OS03Rj	outcome	CD72	Inverse variance weighted	2	-0.020509821461531	0.152443568971267	0.892975252810134	-0.319299216645214	0.278279573722153	0.979699074350496	0.726658088578544	1.32085542206068	0.989722513705314
XctQJ8	OS03Rj	outcome	CBLN4	Inverse variance weighted	6	-0.019551031559412	0.0533447757082521	0.713989617407631	-0.124106791947586	0.0850047288287622	0.98063885038199	0.883285508066167	1.08872221506715	0.970359984388628
Xdtgzs	OS03Rj	outcome	LTB4DH	Inverse variance weighted	3	0.00646077576199718	0.0315008803388869	0.837495355459726	-0.0552809497022211	0.0682025012262155	1.00648169159362	0.946219270583842	1.07058208071382	0.977499516699787
xIFjO1	OS03Rj	outcome	TCCR	Inverse variance weighted	3	-0.0100135862164178	0.0297110356985417	0.736092360434188	-0.0682472161855595	0.048220043752724	0.990036382809236	0.934029537813322	1.04940154417461	0.973160085096608
XjPYWf	OS03Rj	outcome	PDGFD	Inverse variance weighted	5	-0.0584814472015181	0.039586610740474	0.139594242010454	-0.136071204252847	0.019108309849811	0.943195739157818	0.872780484593843	1.01929204200694	0.840013259838495
xKAxMe	OS03Rj	outcome	GPC5	Inverse variance weighted	6	0.0697928759399942	0.0251312510468057	0.00548404022147923	0.020535623888255	0.119050127991733	1.07228606200924	1.02074793060572	1.12642638236551	0.257407137895681
xKqkNW	OS03Rj	outcome	Tirap	Inverse variance weighted	3	0.162295985381999	0.0535766702192911	0.00245179028998746	0.0572857117521884	0.267306259011809	1.17620833027578	1.05895832401584	1.30644049424314	0.193820474503219
XkX6VJ	OS03Rj	outcome	Inosine triphosphatase	Inverse variance weighted	2	-0.014244228152122	0.0223709106664686	0.524300781218749	-0.0580912130584005	0.0296027567541565	0.985856740888493	0.943563878164414	1.03004527414298	0.966375656089569
XNtlgX	OS03Rj	outcome	HGFA	Inverse variance weighted	5	-0.0187257465780574	0.0168080668392437	0.265239368716018	-0.051669557582975	0.0142180644268602	0.981448490943487	0.94964261720356	1.01431962185073	0.922940330690717
Xopuir	OS03Rj	outcome	AMPB	Inverse variance weighted	3	0.0138802427353309	0.0371045653896686	0.708341451251139	-0.0588447054284196	0.0866051908990814	1.01397702055265	0.942853177768879	1.09046606879111	0.970359984388628
XOyjo7	OS03Rj	outcome	PTGD2	Inverse variance weighted	2	-0.0226114102822357	0.0235715221945135	0.337423680544766	-0.0688115937834822	0.0235887732190107	0.977642311719866	0.933502541192914	1.0238691888761	0.944265260268384
XpMpgF	OS03Rj	outcome	OCTC	Inverse variance weighted	2	-0.0227555281059188	0.0377223718958649	0.546351078204641	-0.0966913770218139	0.0511803208099764	0.977501426189862	0.907836141996715	1.05251266610916	0.966375656089569
xpO80x	OS03Rj	outcome	Kallikrein 11	Inverse variance weighted	3	0.00397111139144399	0.0248720492877946	0.873147644983436	-0.0447781052126334	0.0527203279955214	1.00397900670188	0.956209636228161	1.05413479189994	0.982372856003836
xUBR4v	OS03Rj	outcome	Laminin gamma-2	Inverse variance weighted	3	-0.00160141095418252	0.0283110882927282	0.954891877773577	-0.0570911440079297	0.0538883220995647	0.998399870620139	0.944507979200536	1.0553667344325	0.99768470675978
xUsrjl	OS03Rj	outcome	Lactoferrin	Inverse variance weighted	3	0.082609882442754	0.0727783969498619	0.256338463871454	-0.0600357755789753	0.225255540464483	1.08611801218262	0.941730842015473	1.25264277621284	0.914537702458252
XUSSdl	OS03Rj	outcome	BGH3	Inverse variance weighted	4	-0.0305827449045105	0.0461038233258413	0.507109563635073	-0.120946238623159	0.0597807488141385	0.969880176104312	0.886081595278939	1.06160376314329	0.966375656089569
XYuvS0	OS03Rj	outcome	SIG14	Inverse variance weighted	3	0.0114387650743257	0.0234435088811308	0.625600216170577	-0.0345105123326907	0.0573880424813421	1.01150443791406	0.966078183897837	1.05906669353795	0.970359984388628
Y8T0fb	OS03Rj	outcome	Neuropilin-2	Inverse variance weighted	4	-0.198677763271402	0.0908466655784196	0.0287456535160416	-0.376737227805104	-0.0206182987376994	0.819814024963647	0.686096337251334	0.979592805027453	0.465386732874507
y9X1gm	OS03Rj	outcome	AKR1A1	Inverse variance weighted	2	0.00831087292824877	0.0244622932187204	0.734050690907727	-0.0396352217804432	0.0562569676369407	1.00834550410462	0.961139978143914	1.05786948703507	0.973160085096608
YA3LrV	OS03Rj	outcome	SREC-II	Inverse variance weighted	2	0.287182733519705	0.099561677815229	0.00392072353678923	0.0920418450018564	0.482323622037554	1.33266771428915	1.09641070042872	1.61983391443937	0.222565081100979
yar7oV	OS03Rj	outcome	FUT5	Inverse variance weighted	4	-0.00960131036763785	0.0295406803589961	0.745165974984399	-0.0675010438712702	0.0482984231359945	0.990444635049769	0.934726744881124	1.04948379884394	0.973160085096608
ycjDIF	OS03Rj	outcome	B3GLT	Inverse variance weighted	2	0.0876177810715413	0.0667774033603188	0.189490689665735	-0.0432659295146837	0.218501491657766	1.09157082325313	0.95765668702399	1.24421087256259	0.863635422108038
yDcIDh	OS03Rj	outcome	GLTD2	Inverse variance weighted	3	0.0245742954714605	0.0884703470020576	0.781189900722134	-0.148827584652572	0.197976175595493	1.02487873212729	0.861717675443928	1.21893335311443	0.977499516699787
YFHPcb	OS03Rj	outcome	LIRA6	Inverse variance weighted	8	-0.0279515743942072	0.0215847991204394	0.195332063873546	-0.0702577806702685	0.0143546318818541	0.972435456437138	0.932153497778629	1.01445815435933	0.863635422108038
yHpmLs	OS03Rj	outcome	SELPL	Inverse variance weighted	2	-0.0109416126564724	0.0546178781452756	0.841222313500191	-0.117992653821213	0.0961094285082678	0.989118029063562	0.888702581158687	1.10087952500713	0.977499516699787
Yi4dlt	OS03Rj	outcome	IGFBP-7	Inverse variance weighted	2	0.00152689748138099	0.0495807473591154	0.975432089128047	-0.0956513673424853	0.0987051623052473	1.00152806378287	0.908780791508808	1.10374082717939	0.99946759323388
YIDgFR	OS03Rj	outcome	PSG4	Inverse variance weighted	2	0.0172681220608596	0.339550824889461	0.959440442303983	-0.648251494722483	0.682787738844202	1.01741807798953	0.522959375039734	1.97938806497399	0.998946618221624
YiNjSP	OS03Rj	outcome	Cathepsin V	Inverse variance weighted	2	-0.128042538496559	0.0839582684002362	0.127240741556742	-0.292600744561022	0.0365156675679035	0.879815952300749	0.746320053562201	1.03719055414389	0.815311554943611
yKoKUk	OS03Rj	outcome	FAM3D	Inverse variance weighted	3	0.014272822543043	0.0638165608589763	0.823026621866191	-0.11080763674055	0.139353281826637	1.01437516560315	0.895110918822833	1.1495301363831	0.977499516699787
YlKUUq	OS03Rj	outcome	S100A6	Inverse variance weighted	3	0.011197429161854	0.111562071914533	0.920050984470729	-0.20746423179063	0.229859090114338	1.01126035502173	0.812642308013487	1.25842267324052	0.99258760729434
Ynxnc8	OS03Rj	outcome	GOLM1	Inverse variance weighted	2	0.0238734069252461	0.0956464989322017	0.802896368737574	-0.163593730981869	0.211340544832361	1.02416065803703	0.84908690952192	1.23533296969734	0.977499516699787
ynZt9y	OS03Rj	outcome	GSH0	Inverse variance weighted	2	-0.149133176490645	0.163028404934989	0.360313409762845	-0.468668850163223	0.170402497181933	0.861454381787834	0.62583479393537	1.18578202920769	0.944265260268384
YQPGR1	OS03Rj	outcome	AMIGO2	Inverse variance weighted	2	-0.278901839320263	0.120344690721746	0.0204751459216258	-0.514777433134885	-0.0430262455056405	0.756614169331142	0.597633593252481	0.957886249528154	0.416305273434685
yqVlns	OS03Rj	outcome	GDE5	Inverse variance weighted	2	-0.120304342865963	0.143941764465205	0.403275963257769	-0.402430201217764	0.161821515485839	0.886650549880716	0.66869301125518	1.17565038720552	0.945417631664619
yQxoCj	OS03Rj	outcome	SARP-2	Inverse variance weighted	5	0.0237592838167972	0.057395974298949	0.67890791452931	-0.0887368258091429	0.136255393442737	1.02404378430831	0.915086369002218	1.14597453060514	0.970359984388628
Yudu0G	OS03Rj	outcome	Phosphomannomutase 2	Inverse variance weighted	2	0.0590532336083917	0.142321604267499	0.678194534528176	-0.219897110755906	0.33800357797269	1.06083171113696	0.802601372762929	1.40214552023472	0.970359984388628
YVlPae	OS03Rj	outcome	CAD17	Inverse variance weighted	3	0.0242904445494162	0.0430645018928971	0.572721491216583	-0.0601159791606621	0.108696868259494	1.02458786063822	0.941655314857773	1.11482436046756	0.970359984388628
YXXMUs	OS03Rj	outcome	VWA2	Inverse variance weighted	6	-0.0710795811046652	0.0579198476038756	0.219745196901498	-0.184602482408261	0.042443320198931	0.93138776831073	0.831434728099876	1.04335691743518	0.892046718232568
yY0WuC	OS03Rj	outcome	LOXL3	Inverse variance weighted	2	0.160043360002887	0.137459540145247	0.244304762977261	-0.109377338681797	0.429464058687571	1.17356175552973	0.896392110256787	1.53643386446975	0.900329038954891
YYMypB	OS03Rj	outcome	ANTXR2	Inverse variance weighted	2	0.0070942024558015	0.0913872563389003	0.938124033907132	-0.172024819968443	0.186213224880046	1.00711942592156	0.841958275531333	1.20467910055101	0.99556124072709
z149af	OS03Rj	outcome	UNC5B	Inverse variance weighted	3	0.116854457893511	0.0904631164366462	0.196448609853231	-0.0604532503223154	0.294162166109338	1.12395583488605	0.941337775227344	1.34200151318617	0.863635422108038
z16kpD	OS03Rj	outcome	HYAL1	Inverse variance weighted	2	0.289961754038652	0.117558106191702	0.0136425545898177	0.0595478659029162	0.520375642174389	1.33637637604884	1.06135656255388	1.68265960891044	0.372565763525567
Z41LYQ	OS03Rj	outcome	TSP2	Inverse variance weighted	7	0.00622835858827792	0.0847745602653707	0.941432382219164	-0.159929779531849	0.172386496708405	1.00624779514529	0.852203629002978	1.188136955506	0.996565961275164
Za2gKR	OS03Rj	outcome	MAGI2	Inverse variance weighted	2	-0.0221474069279032	0.0317157078689231	0.484983130580484	-0.0843101943509926	0.0400153804951862	0.978096046290882	0.919146097942869	1.0408267825006	0.961163524801362
ZADLWF	OS03Rj	outcome	PCD10	Inverse variance weighted	2	-0.0752224389656604	0.10478204355587	0.472822420593375	-0.280595244335166	0.130150366403846	0.927537142977307	0.755333999331518	1.13899963772835	0.953092392220199
zC2Lvv	OS03Rj	outcome	GCP-2	Inverse variance weighted	2	-0.0161676670155234	0.0504532779296949	0.748628518069797	-0.115056091757725	0.0827207577266786	0.983962328196869	0.891316147015263	1.08623844250184	0.973160085096608
ZCyo2P	OS03Rj	outcome	LRAP	Inverse variance weighted	2	0.0142357559403046	0.0130234558142566	0.274356085448465	-0.0112902174556384	0.0397617293362477	1.01433756685869	0.988773277866141	1.04056280906096	0.926028854704707
zelesp	OS03Rj	outcome	alpha-1-antichymotrypsin complex	Inverse variance weighted	2	4.75474242633957e-05	0.133631738078961	0.999716105204717	-0.261870659210499	0.261965754059026	1.00004754855466	0.769610559307779	1.29948203968214	0.999716105204717
ZFIFSo	OS03Rj	outcome	D3D2	Inverse variance weighted	2	-0.101148191091075	0.0757131111617225	0.181568810402444	-0.249545888968051	0.0472495067859015	0.903799087988428	0.779154525411759	1.04838355526079	0.863635422108038
zggb8G	OS03Rj	outcome	AKR1C3	Inverse variance weighted	2	-0.176680736277434	0.156909548390938	0.260163941809949	-0.484223451123673	0.130861978568806	0.838047299917399	0.616175501420026	1.13981045218494	0.91817943477187
zgVocq	OS03Rj	outcome	contactin-1	Inverse variance weighted	4	-0.0292679760115062	0.0505781240454165	0.562812756606516	-0.128401099140523	0.0698651471175102	0.971156183033093	0.879500541476656	1.07236356018598	0.970359984388628
Zjkrxm	OS03Rj	outcome	ROR2	Inverse variance weighted	2	0.0915558783288084	0.0778459576885882	0.239548515029884	-0.0610221987408244	0.244133955398441	1.09587801081352	0.940802354916558	1.2765153151547	0.900329038954891
zlbCBG	OS03Rj	outcome	Protease nexin I	Inverse variance weighted	3	0.0219198643697408	0.0218306620424082	0.315337113385451	-0.0208682332333793	0.064707961972861	1.02216186960268	0.979348001587443	1.06684741887061	0.939976639602882
ZLVgeM	OS03Rj	outcome	ERG19	Inverse variance weighted	2	-0.319205863012581	0.258483869153809	0.216861772018805	-0.825834246554046	0.187422520528883	0.72672592791727	0.43786954888884	1.20613679495966	0.885126036881101
ZMnW4k	OS03Rj	outcome	SCUB3	Inverse variance weighted	2	-0.0529221233323743	0.0893022295872753	0.55343672031032	-0.227954493323434	0.122110246658685	0.948453872033244	0.796160489628995	1.12987866026113	0.966375656089569
znvVNH	OS03Rj	outcome	APOH	Inverse variance weighted	2	0.0327102296758857	0.10039379999209	0.74456113558009	-0.16406161830861	0.229482077660382	1.03325109035436	0.848689725443598	1.25794832164422	0.973160085096608
ZoLLCH	OS03Rj	outcome	Trypsin 2	Inverse variance weighted	2	0.00916942746287743	0.0617354053069106	0.881926202909808	-0.111831966938667	0.130170821864422	1.00921159544976	0.894194499116338	1.13902293672883	0.983491648136714
zOr2qp	OS03Rj	outcome	APMAP	Inverse variance weighted	2	0.243278085415658	0.12501898128482	0.0516632456070587	-0.0017591179025879	0.488315288733905	1.27542325141284	0.998242428438445	1.62956855359191	0.59690917266248
zRK63o	OS03Rj	outcome	SCAR5	Inverse variance weighted	2	-0.0808956643032684	0.0598865773624298	0.176754823278212	-0.198273355933631	0.036482027327094	0.922289914185572	0.820145630818351	1.03715566339075	0.863635422108038
zw20xv	OS03Rj	outcome	fibulin 1	Inverse variance weighted	2	-0.0562603723881845	0.163701838451647	0.731090057035985	-0.377115975753412	0.264595230977043	0.945292975655517	0.685836528875308	1.30290349405714	0.972628224683835
ZXFfkL	OS03Rj	outcome	CA2D3	Inverse variance weighted	6	0.0968582738543188	0.0531639787592241	0.0684735260724122	-0.00734312451376042	0.201059672222398	1.1017042222628	0.992683770354	1.22269773073741	0.653173944511384
