# Supplementary material for: Uncovering leading compounds for alzheimer’s disease treatment: mendelian randomization and virtual screening insights into plasma protein modulation
Source: Biol Res. 2025 Apr 5;58:19. doi: 10.1186/s40659-025-00598-2 (PMC11971886; doi:10.1186/s40659-025-00598-2)
Supplement: Supplementary file 7 — Additional file 7. [file 40659_2025_598_MOESM7_ESM.xlsx]

## Sheet: Sheet1
	PPH3	PPH4
SERPINF2	0.137109	0.861009
GRN	0.00154459	0.998454
BIN1	0.998485	0.00151495
CD33	0.0787731	0.795237
GSTP1	0.0325999	0.959765
MYZAP	0.0970404	0.00748885
PILRA	0.117316	0.019344
