# Supplementary material for: Uncovering leading compounds for alzheimer’s disease treatment: mendelian randomization and virtual screening insights into plasma protein modulation
Source: Biol Res. 2025 Apr 5;58:19. doi: 10.1186/s40659-025-00598-2 (PMC11971886; doi:10.1186/s40659-025-00598-2)
Supplement: Supplementary file 8 — Additional file 8. [file 40659_2025_598_MOESM8_ESM.xlsx]

## Sheet: Sheet1
Drug name	Drug target
Donepezil	ACHE
	HTR2A
	BCHE
	NOS1
	TNFAIP6
	IL1B
Memantine Hydrochloride	HTR3A
	CHRNA7
	DRD2
	GRIN1
	GLRA1
	GRIN1
	GRIN2A
	GRIN2B
	GRIN2C
	GRIN2D
	GRIN3A
	GRIN3B
	GABBR2
Huperzine A	ACHE
Galantamine	ACHE
	CHRNA7
	BCHE
Rivastigmine	ACHE
	BCHE
