# Supplementary material for: Uncovering leading compounds for alzheimer’s disease treatment: mendelian randomization and virtual screening insights into plasma protein modulation
Source: Biol Res. 2025 Apr 5;58:19. doi: 10.1186/s40659-025-00598-2 (PMC11971886; doi:10.1186/s40659-025-00598-2)
Supplement: Supplementary file 9 — Additional file 9. [file 40659_2025_598_MOESM9_ESM.xlsx]

## Sheet: Sheet1
Potential drug targets	drug target	drug names
BIN1	GLRA1	Memantine Hydrochloride
CD33	IL1B	Donepezil
SERPINF2	IL1B	Donepezil
