# Supplementary material for: Uncovering leading compounds for alzheimer’s disease treatment: mendelian randomization and virtual screening insights into plasma protein modulation
Source: Biol Res. 2025 Apr 5;58:19. doi: 10.1186/s40659-025-00598-2 (PMC11971886; doi:10.1186/s40659-025-00598-2)
Supplement: Supplementary file 10 — Additional file 10. [file 40659_2025_598_MOESM10_ESM.xlsx]

## Sheet: VS1
ID	Docking score	Molecular weight	SMILES
F993-0478	-9.889	449.62	O=c1n(C)c(=O)n(C)c(c12)sc(c2)C(=O)NCCC[N@H+](CC3)CC[C@@H]3[NH+]4CCCCC4
5542-0195	-8.783	476.622	c1ccccc1COc(cc2)ccc2[C@H]([C@@H]3C#N)CC(=O)[NH+]=C3SCC(=O)NC4CCCCC4
8020-4673	-8.531	366.4	COc(cc1)c(OC)cc1[C@@H](CC(=O)N2)[C@@H](C2=3)N(C(=O)[NH+]3)c4ccccc4
V003-4288	-8.445	508.665	c1ccccc1COC[C@H](O)C[N@@H+](CCCOC)Cc([nH]c2=O)nc(c23)scc3-c(cc4)ccc4C
V006-7774	-8.391	466.606	CC(=O)c(c1)ccc(c12)OCC(=O)N2Cc(ccc3)cc3C(=O)N[C@@H](C)CCC[NH+](CC)CC
SD12-0025	-8.36	374.4	o1nc(C)nc1C[C@@H](C2=O)N(CCN2)C(=O)Cc3c(OC)ccc(c3)OC
V029-4879	-8.29	616.875	CC[NH+](CC)CCC[C@H](C)NC(=O)C[C@@H](c1cn(c(c12)cccc2)Cc3ccc(C)cc3)c4ccc(cc4)OCc5ccccc5
K788-8579	-8.226	643.231	c1ccc(Cl)cc1CN(C2=O)c(c3S(=O)(=O)c(c24)cccc4)cc(cc3)C(=O)NCCC[N@@H+](CC5)CC[C@@H]5Cc6ccccc6
E535-6246	-8.103	395.932	C1CCC[NH+]1CCNC(=O)c2ccc(o2)C[S@@](=O)Cc3c(Cl)cccc3
C884-2528	-8.031	444.561	c1cccc2n(c(c3c12)c(=O)[nH]nc3)CCCC(=O)NCCC[N@@H+](CC4)Cc(c45)cccc5
D300-0305	-8.015	462.574	Cn1c(=O)n(C)c(c12)ccc(c2)[C@H](O)COc(cc3)ccc3C[NH2+]CCc4ccc(cc4)OC
F594-0650	-7.904	361.468	C1C[NH2+]CCN1C(=O)CCN(CCC)C(=O)c2cc(ccc2)NC(=O)C
C530-1965	-7.899	608.786	c1ccccc1CN(C2=O)c(c3S(=O)(=O)c(c24)cccc4)cc(cc3)C(=O)NCCC[N@@H+](CC5)CC[C@@H]5Cc6ccccc6
F594-0362	-7.865	425.354	C1C[NH2+]CCN1C(=O)CCN(C[C@@H]2CCCO2)C(=O)c3ccc(Br)cc3
SD12-0060	-7.842	370.334	FC(F)(F)Oc(cc1)ccc1CN(CCN2)[C@H](C2=O)Cc3nc(C)no3
E867-1118	-7.829	454.619	C1CCCC[NH+]1CCCNC(=O)Cc2ccc(cc2)NC(=O)N3CCSc(c34)nccc4
SB94-0891	-7.804	402.521	c1[nH+]ccn1CCC(=O)N(CC2)CCC2CN3C[C@@H](CC3=O)C(=O)NCC4CC4
SD12-0014	-7.704	346.392	Cc1cc(C)n(n1)CCC(=O)N(CCN2)[C@H](C2=O)Cc3nc(C)no3
8019-5985	-7.703	341.365	CC[C@@](C([O-])=O)(C)NS(=O)(=O)c(c1)ccc(c12)O[C@@H](C)C(=O)N2
F594-0899	-7.671	468.446	C1C[NH2+]CCN1C(=O)CCN(C(=O)c2ccc(Br)cc2)CCN3CC[NH+](C)CC3
F671-0347	-7.669	433.579	C1CCC[NH+]1CCCNC(=O)c2ccc(cc2)Cn(c(=O)c(n3)C)c(c34)cc(C)c(C)c4
V013-2693	-7.666	492.603	C[NH+](C)CCNC(=O)CCN(C1=O)CC(=C12)N(CC)C(=O)N[C@H]2c3cc(ccc3)Oc4ccccc4
8017-5522	-7.643	393.373	c1cc(F)ccc1C[C@H](C([O-])=O)NS(=O)(=O)c(c2)ccc(c23)OCC(=O)N3
K784-1071	-7.641	278.376	CCCCCNC(=O)c(c1)ccc(c12)SCC(=O)N2
G581-0222	-7.634	485.614	c1ccccc1C[N@@H+](C)CCCNC(=O)CN2C(=O)CCn(c23)nc(c3)-c4cn(C)c(c45)cccc5
D718-0407	-7.623	447.442	c1cccc(c1C(F)(F)F)NC(=O)[C@H](CC(=O)N2)n(c23)nc(n3)SCc4ccccc4
V019-7385	-7.62	413.544	C1CCc(c12)ccc(c2)NC(=O)c3coc(n3)CN4CC[NH+](CC4)C[C@@H](O)CCC
E207-1358	-7.533	439.561	c1cccc(S(=O)(=O)C2)c1c(c23)n(C)nc3C(=O)NCCC[N@H+](C)Cc4ccccc4
8004-2225	-7.522	349.434	C1COCC[NH+]1CCC[NH2+][C@H](C2=O)CC(=O)N2c3ccc(cc3)OC
D300-0273	-7.505	456.59	Cn1c(=O)n(C)c(c12)ccc(c2)[C@@H](O)COc(cc3)ccc3C[NH2+]CCC[NH+]4CCOCC4
F383-0929	-7.485	464.609	CC[N@@H+]1CCC[C@H]1CNS(=O)(=O)c(c(cc2)OC)cc2CN(C3=O)C(=O)[C@H]([C@@H]34)CCCC4
F594-0830	-7.481	467.459	C1C[NH2+]CCN1C(=O)CCN(C(=O)c2ccc(Br)cc2)CC[N@H+]3CCCC[C@@H]3C
F594-0381	-7.471	425.354	C1C[NH2+]CCN1C(=O)CCN(C[C@@H]2CCCO2)C(=O)c3cc(Br)ccc3
F069-1556	-7.466	475.539	Cc(c1)c(C)cc(c12)n(c(=O)c(n2)C(F)(F)F)[C@@H](C)C(=O)NCCC[N@H+](C)Cc3ccccc3
Y600-4159	-7.46	413.588	C[NH+](C)CCCNC(=O)CN([C@@H]1CC)c(cccc2)c2NC(C1=3)=CC(C)(C)CC3O
F383-0929	-7.453	464.609	CC[N@@H+]1CCC[C@H]1CNS(=O)(=O)c(c(cc2)OC)cc2CN(C3=O)C(=O)[C@@H]([C@@H]34)CCCC4
F594-0830	-7.443	467.459	C1C[NH2+]CCN1C(=O)CCN(C(=O)c2ccc(Br)cc2)CC[N@@H+]3CCCC[C@H]3C
F489-0169	-7.429	390.51	Cc1onc(c12)c(=O)n(nc2C)CCCC(=O)NCCC[N@@H+]3CCCC[C@H]3C
8019-5985	-7.427	341.365	CC[C@@](C([O-])=O)(C)NS(=O)(=O)c(c1)ccc(c12)O[C@H](C)C(=O)N2
D491-4163	-7.417	340.382	Cc1cc(C)cc(c1)OCC(=O)Nc(c2)ccc(c23)O[C@@H](C)C(=O)N3
C276-1283	-7.413	474.336	COc(c1)c(Br)cc(OC)c1[C@@H]2CC(=O)NC(=C23)C[C@@H](CC3=O)c4ccc(F)cc4
Y041-8058	-7.408	393.442	C1COCC[NH+]1CCNC(=O)CC[C@@H](C2=O)NC(=O)N2Cc3cc(F)ccc3
SD12-1432	-7.377	351.315	c1c(F)ccc(F)c1NC(=O)N(CCN2)[C@H](C2=O)Cc3nc(C)no3
V013-2693	-7.369	492.603	C[NH+](C)CCNC(=O)CCN(C1=O)CC(=C12)N(CC)C(=O)N[C@@H]2c3cc(ccc3)Oc4ccccc4
8019-5985	-7.365	341.365	CC[C@](C([O-])=O)(C)NS(=O)(=O)c(c1)ccc(c12)O[C@@H](C)C(=O)N2
8018-9269	-7.351	373.39	N1C(=O)COc(c12)cc(C)c(c2)S(=O)(=O)N3CC(=O)Nc(c34)cccc4
F821-0538	-7.346	483.591	c1cccc(c12)CCC[C@H]2NC(=O)[C@H]3CCCN(C3)S(=O)(=O)c(c4)ccc(c45)O[C@H](C)C(=O)N5
S633-1049	-7.338	390.488	C1CC1C[N@H+]2CCC[C@H]2c(on3)nc3C4CN(C4)S(=O)(=O)c5cccnc5
F594-0011	-7.311	412.516	O=C1CCCN1CCCN(C(=O)c(cc2)ccc2C#N)CCC(=O)N3CC[NH2+]CC3
G587-0241	-7.296	385.534	C1CCCCC[NH+]1CCCNC(=O)c(cc2)cc(c23)NC(=O)[C@@H]4N3CCCC4
SA01-0960	-7.282	402.48	c1[nH+]ccn1CC(=O)N(C2)CC[C@H]2c(nc(N(C)C)nc3)c3C(=O)NCCOC
SD06-0816	-7.282	433.576	c1ccccc1OC[C@H](C2)C[C@@H](NC(=O)COC)[C@@H]2C(=O)NCCN3CC[NH+](C)CC3
SD12-0007	-7.259	371.356	o1nc(C)nc1C[C@@H](C2=O)N(CCN2)C(=O)Cn3c(=O)oc(c34)cccc4
F755-0175	-7.257	462.577	C1CCCCC1[N@@H+](C)CCCNC(=O)c2ccc(o2)Cn(c3=O)c(nccc4)c4n(c35)ccc5
8009-0459	-7.238	427.868	c1ccccc1CCN(C(=O)CCC([O-])=O)[C@H](C2=O)CC(=O)N2c3ccc(Cl)cc3
G801-0047	-7.23	317.369	c1ccccc1[C@H](C)NS(=O)(=O)c(c2)ccc(c23)[nH]c(=O)[nH]3
S694-1569	-7.227	340.449	COc(cc1)ccc1C2(CC2)C(=O)N(C3)CC[C@@H]3n4c(C)[nH+]cc4C
K284-7569	-7.2	373.521	CCCCNC(=O)[C@H]1CC[C@@H](CC1)Cn(c2=O)c(=S)[nH]c(c23)cccc3
L127-0819	-7.19	478.653	C[C@@H]1CCCC[N@H+]1CCN(S(=O)(=O)c(cc2)ccc2F)CCS(=O)(=O)N3CC[NH2+]CC3
S606-1951	-7.183	423.543	c1[nH+]ccn1CCC(=O)N(C2)CC[C@H]2n(c(c34)nccc3)c(=O)n4CC5CCCCC5
V029-5331	-7.18	502.639	Cc1cc(ccc1)[C@@H]2N(C(=O)CC)CCc(c23)ccc(c3)OCc(o4)ccc4C(=O)N(C[C@H]5C)CC[NH2+]5
Y041-7862	-7.175	372.451	C[NH+](C)CCNC(=O)C[C@@H](C1=O)NC(=O)N1CCc2c[nH]c(c23)cccc3
F069-1136	-7.155	447.484	c1cccc(c12)n(c(=O)c(n2)C(F)(F)F)[C@@H](C)C(=O)NCCC[N@@H+](C)Cc3ccccc3
D126-0045	-7.153	479.581	CC(C)CCOc(cc1)c(OCC)cc1[C@H]2N(CCO)C(=O)c(c23)[nH]nc3-c(c(O)cc4)cc4C
V026-2799	-7.151	559.598	CC[C@H](C)C(=O)Nc(cc1)cc(S(=O)(=O)N2CCOCC2)c1Oc(c(C)c3C([O-])=O)n(n3)-c4ccc(F)cc4
V022-4386	-7.141	508.531	c1ccc(F)cc1OCC(=O)c(c2)ccc(c23)OCC(=O)N3Cc(o4)ccc4C(=O)N5CC[NH+](C)CC5
G396-0832	-7.135	488.699	Cc(c1)ccc(C)c1Cn(c2C)c(C)c(c2C([O-])=O)C[NH2+]C[C@H]3CC[N@H+](CC3)Cc4ccc(C)cc4
G262-0767	-7.128	355.507	Cc1cc(C)n(n1)[C@@H](C)CC(=O)Nc(cc2)ccc2C[NH+]3CCCCC3
G289-0287	-7.124	421.589	c1csc2CCc(c3c12)c(nn3C)C(=O)Nc(cc4)ccc4C[N@H+](CC5)CC[C@@H]5C
Y040-8481	-7.118	491.525	c1ccccc1C[C@@H](C(=O)NCCC([O-])=O)NC(=O)COc(cc(C)c2)c3c2oc(=O)c(c34)CCC4
3346-2768	-7.111	484.539	COc(cc1)ccc1OC[C@@H](O)Cn2c(nc(c23)n(C)c(=O)n(C)c3=O)NCCCn4cc[nH+]c4
SD12-0089	-7.104	348.337	o1nc(C)nc1C[C@@H](C2=O)N(CCN2)C(=O)COc3ccc(F)cc3
SB13-0413	-7.1	448.606	c1cc(F)ccc1[C@H](N2CCOC)[C@@H](CCC2=O)C(=O)NCCC[N@@H+](C)C3CCCCC3
F184-2655	-7.093	439.558	C[NH+](C)CCNC(=O)C1CCN(CC1)S(=O)(=O)c(c(C)c2)cc(c23)O[C@@H](C)C(=O)N3
C798-0274	-7.089	402.562	Cc(c1)ccc(c12)OCC(=O)N2CCCC(=O)NCCC[N@H+]3CCCC[C@@H]3CC
4729-1408	-7.089	460.555	c1cccc(F)c1CC[NH2+][C@@H](C2=O)CC(=O)N2c(cc3)ccc3-c(n4)sc(c45)cc(C)cc5
S951-0319	-7.085	435.433	N#Cc1c(C(F)(F)F)cc(cc1)N2CCN(C[C@@H]2C(=O)NC)C(=O)CCn3cc[nH+]c3
8019-5985	-7.084	341.365	CC[C@](C([O-])=O)(C)NS(=O)(=O)c(c1)ccc(c12)O[C@H](C)C(=O)N2
Y020-2892	-7.084	342.331	[O-]C(=O)c(c1)c(=O)[nH]c(c12)C[C@@H](CC2=O)c3c(OC)cc(cc3)OC
G581-0295	-7.082	435.554	C1C[NH+](C)CCN1C(=O)CCCN2C(=O)CCn(c23)nc(c3)-c4cn(C)c(c45)cccc5
Y200-6062	-7.072	429.519	[O-]C(=O)COCC(=O)Nc(sc(c12)C[C@H](CC)CC2)c1C(=O)Nc(cc3C)ccc3
V016-9133	-7.064	464.611	c1ccccc1C[C@@H](O)C[N@@H+](C(C)C)Cc([nH]c2=O)nc(c23)scc3-c4ccc(cc4)OC
Y041-8136	-7.063	409.896	C1COCC[NH+]1CCNC(=O)CC[C@@H](C2=O)NC(=O)N2Cc3cc(Cl)ccc3
E852-1363	-7.059	482.611	CC[NH+](CC1)CCN1CCNC(=O)c(c2)nn(c23)C[C@@](C)(N(C)C3=O)C(=O)NCc4ccccc4
V007-7725	-7.053	555.635	CC(C)CC(=O)Nc(cc1)cc(S(=O)(=O)N2CCOCC2)c1Oc(c(C)c3C([O-])=O)n(n3)-c(cc4)ccc4C
SA91-0026	-7.052	376.48	OCCCNC(=O)c(c1)ccc(N(C)C2=O)c1[C@]23CC[N@H+](CC3)CCCO
SB49-1136	-7.048	321.403	c1[nH+]ccn1CCC(=O)N(CCC2)[C@H](C(=O)N)C23CCOCC3
SC91-0632	-7.047	389.497	c1cc(F)ccc1[C@](C2)(CN([C@H]23)C(=O)CC3)C(=O)NCCN4CC[NH+](C)CC4
K788-8605	-7.046	630.191	c1ccc(Cl)cc1CN(C2=O)c(c3S(=O)(=O)c(c24)cccc4)cc(cc3)C(=O)NCCN5CC[NH+](CC5)Cc6ccccc6
SA01-1022	-7.041	416.507	c1[nH+]ccn1CCC(=O)N(C2)CC[C@@H]2c(nc(N(C)C)nc3)c3C(=O)NCCOC
F069-1556	-7.031	475.539	Cc(c1)c(C)cc(c12)n(c(=O)c(n2)C(F)(F)F)[C@H](C)C(=O)NCCC[N@H+](C)Cc3ccccc3
3326-0035	-7.023	423.58	C1COCC[NH+]1CCCNC(=O)CSc([nH]c2=O)nc3sc(c4c23)CCCC4
F594-0374	-7.011	371.463	N#Cc1ccc(cc1)C(=O)N(C[C@H]2CCCO2)CCC(=O)N3CC[NH2+]CC3
SC97-0075	-6.992	306.388	c1occc1C(=O)N(C2)CC[C@]23C[N@H+](C(C)C)CCC(=O)N3
C741-0759	-6.984	588.135	o1cccc1C[N@@H+](C2CCCC2)CCCNC(=O)CCc(nn3)n(c34)c5c(cccc5)c(=O)n4Cc6c(Cl)cccc6
C200-2854	-6.983	529.089	c1csc(c12)c(=O)n(C)c3n2c(nn3)CCCC(=O)NCCC[NH+](CC4)CCN4c5cc(Cl)ccc5
F755-0175	-6.979	462.577	C1CCCCC1[N@H+](C)CCCNC(=O)c2ccc(o2)Cn(c3=O)c(nccc4)c4n(c35)ccc5
5542-0237	-6.969	376.433	c1cccc(F)c1[C@@H]([C@@H]2C#N)CC(=O)[NH+]=C2SCC(=O)N3CCOCC3
J100-0132	-6.953	393.47	c1cccc(c12)NC(=O)[C@H](NC2=O)CC(=O)N3CC[NH+](CC3)Cc4ccccc4
Y020-9409	-6.952	416.53	C1COCC[NH+]1CCNc(n2)[nH]c(=O)cc2-c3c(C)nc(nc3)N4CC[NH+](C)CC4
S625-1917	-6.951	386.478	c1ccc(OC)cc1CCC(=O)N(C2)CCn(c23)c(nn3)[C@@H]4C[C@@H](O)C[N@@H+]4C
T422-0902	-6.941	457.668	C1C[N@H+](C)CC[C@@H]1[NH+](CC2)CCN2C(=O)CCC3CCN(CC3)c(ncn4)cc4NC5CC5
K292-1944	-6.934	495.402	c1cc(Br)ccc1NC(=O)[C@H](CC)Sc(n2)n(CCC([O-])=O)c(=O)c(c23)scc3
8019-8185	-6.929	421.455	NC(=O)COc(ccc1)cc1[C@H](CC(=O)N2)c(c23)sc(C([O-])=O)c3-c4ccccc4
SC97-0075	-6.922	306.388	c1occc1C(=O)N(C2)CC[C@@]23C[N@H+](C(C)C)CCC(=O)N3
Y042-7555	-6.913	435.51	c1cccc(c12)NC(=O)[C@@H](NC2=O)CCC(=O)Nc(c3)ccc(c34)n(cn4)CC[NH+](C)C
C259-1375	-6.911	570.579	CCC(=O)N(CC1)c(c12)cc(c(Br)c2)S(=O)(=O)N(C3)CCC[C@@H]3C(=O)NCC[N@@H+]4CCCC[C@H]4C
K786-9804	-6.909	408.569	c1cc(C)ccc1CCN2C[C@@H](CC2=O)C(=O)NCCC[N@@H+](C)Cc3ccccc3
4004-0246	-6.906	387.441	O=c1n(C)c(=O)n(C)c(c12)nc(S[C@@H](C([O-])=O)C)n2Cc3c(C)cccc3
Y040-8516	-6.893	513.596	C1CCC[C@@H]([C@]12O)CN(CC2)C(=O)CNC(=O)CNC(=O)COc(cc3)cc(c34)oc(=O)cc4CCC
S951-0007	-6.881	392.34	N#Cc1c(C(F)(F)F)cc(cc1)N2CCN(C[C@H]2C(=O)N)C(=O)c3ccoc3
V003-9777	-6.88	514.65	Cc1ccc(cc1)[C@@H]2N(C(=O)C3CC3)CCc(c24)ccc(c4)OCc(o5)ccc5C(=O)N6CC[NH+](C)CC6
SB66-0004	-6.876	324.402	COc1ccc(cc1)S(=O)(=O)N(C2)C[C@@H]([C@@H]23)NC(=O)CCC3
E207-1570	-6.87	471.603	c1cccc(S(=O)(=O)C2)c1c(c23)n(C)nc3C(=O)NCCC[N@H+]([C@H](C)CC)Cc4ccco4
L127-0008	-6.869	465.636	O=C1CCCN1CCCN(S(=O)(=O)c2cccs2)CCS(=O)(=O)N3CC[NH2+]CC3
E521-1359	-6.868	451.594	C1CCCCC1[N@@H+](C)CCNC(=O)CCCN(c(c23)nccc2)C(=O)[C@H](O3)c4ccccc4
T408-2161	-6.868	433.641	C1CCCCCN1C(=O)c(c2)sc(c23)CC[C@H](C3)C(=O)NCCN4CC[NH+](C)CC4
E667-1211	-6.864	428.511	C1CCCc(c12)cccc2NC(=O)C[C@@H](C)S(=O)(=O)c(c3)ccc(c34)OCC(=O)N4
SA85-0293	-6.861	356.428	c1ccccc1-c(n[nH]c2)c2C(=O)N(CC3=O)C[C@@H](O)CN3CC(C)C
C186-0489	-6.855	552.784	C[C@@H]1C[C@H](C)C[N@@H+](C1)CCCNC(=O)Cn(c2=O)cnc(c23)sc(C)c3S(=O)(=O)N(C4)C[C@@H](C)C[C@H]4C
Y503-0959	-6.851	632.813	c1cccc(c12)nc(-c3ccccc3)cc2C(=O)NC[C@]4(C)CC(C)(C)C[C@H](C4)NC(=O)c5cc(-c6ccccc6)nc(c57)cccc7
3336-0974	-6.85	409.466	COc(cc1)c(OC)cc1[C@@H](C2)N(C(=O)CCCC([O-])=O)N=C2c(cc3)ccc3C
G397-1670	-6.842	421.589	C1CCCC[NH+]1CCNC(=O)C2CCN(CC2)c(s3)nnc3N4CCCCC4=O
V030-1812	-6.841	529.572	C1CCC1C(=O)Nc(cc2)cc(S(=O)(=O)NC(C)C)c2Oc(c(C)c3C([O-])=O)n(n3)-c4ccc(F)cc4
V007-7727	-6.84	555.635	CC[C@@H](C)C(=O)Nc(cc1)cc(S(=O)(=O)N2CCOCC2)c1Oc(c(C)c3C([O-])=O)n(n3)-c(cc4)ccc4C
S510-0311	-6.839	379.486	C1C[NH+](C)CCN1C(=O)CCc2nc(no2)[C@H]3CCCN3C(=O)NC(C)C
F680-0320	-6.838	403.571	c1cccc(c12)n(CC)c(=O)c(n2)SCC(=O)NCCC[N@H+]3CCCC[C@@H]3C
Y040-4730	-6.825	409.466	C1C[NH+](C)CCN1C(=O)COc(cc2)ccc2-c(c3)c(=O)oc(c34)ccc(c4)OC
F594-0415	-6.824	399.316	C1C[NH2+]CCN1C(=O)CCN(CCOC)C(=O)c2ccc(Br)cc2
SB73-0413	-6.822	427.572	CC(C)C(=O)N(C1)CC[C@@]12C(=O)N[C@@H](C2)C(=O)NCCC[N@@H+](CC3)Cc(c34)cccc4
E207-1358	-6.822	439.561	c1cccc(S(=O)(=O)C2)c1c(c23)n(C)nc3C(=O)NCCC[N@@H+](C)Cc4ccccc4
C487-0577	-6.821	550.62	c1ccccc1CCNC(=O)Cn(c(=O)n(c2=O)Cc3ccco3)c(c24)cc(cc4)C(=O)NCCc5ccccc5
Y042-3006	-6.818	291.286	[O-]C(=O)C[C@@H](C1=O)NC(=O)N1CCc2c(OC)cccc2
V029-9399	-6.812	543.58	C1CC1C(=O)Nc(cc2)cc(S(=O)(=O)NCCOC)c2Oc(c(C)c3C([O-])=O)n(n3)-c4ccc(cc4)OC
V007-7727	-6.811	555.635	CC[C@H](C)C(=O)Nc(cc1)cc(S(=O)(=O)N2CCOCC2)c1Oc(c(C)c3C([O-])=O)n(n3)-c(cc4)ccc4C
3336-0954	-6.797	448.732	c1cc(Cl)ccc1[C@@H](C2)N(C(=O)CCCC([O-])=O)N=C2c3ccc(Br)cc3
4339-0561	-6.795	411.462	CCOc(cc1)ccc1NC(=O)C2=C(C)NC(=O)N[C@H]2c(c3)ccc(O)c3OCC
Y044-2878	-6.795	292.336	C1C[NH2+]CCN1C(=O)[C@H](CC2=O)CN2c3c(F)cccc3
Y200-6061	-6.793	431.491	[O-]C(=O)COCC(=O)Nc(sc(c12)C[C@H](C)CC2)c1C(=O)Nc3c(OC)cccc3
4004-0246	-6.793	387.441	O=c1n(C)c(=O)n(C)c(c12)nc(S[C@H](C([O-])=O)C)n2Cc3c(C)cccc3
7706-0448	-6.792	459.573	Cc1cc(ccc1)OC[C@@H](O)Cn2c(NCC[NH+](CC)CC)nc(c23)n(C)c(=O)n(C)c3=O
V019-3058	-6.788	440.445	FC(F)(F)c1ccc(cc1)[C@@H](CC(=O)N)c2cn(c(c23)cccc3)Cc4ccc(F)cc4
SD12-0054	-6.786	344.417	CC(C)Oc(cc1)ccc1CN(CCN2)[C@H](C2=O)Cc3nc(C)no3
8012-9257	-6.785	483.617	C1C[N@@H+](C)C[C@@H]2[C@H]1N(c(c23)ccc(C)c3)C(=O)CSc(n4CC)nc(c45)n(C)c(=O)n(C)c5=O
V030-4613	-6.78	588.558	C1COCCN1CCNC(=O)CCN(CCc2ccccc2)c3nc(-c4cc(Br)ccc4)nc(c35)cccc5
SB18-1128	-6.779	430.512	[nH+]1ccn(c1C)CC(=O)N2C[C@@H](NS(=O)(=O)C)C[C@H]2c3nc(n[nH]3)-c4ccccc4
F594-0204	-6.776	361.468	C1C[NH2+]CCN1C(=O)CCN(C(C)C)C(=O)c2ccc(cc2)NC(=O)C
8006-4625	-6.77	336.778	[O-]C(=O)[C@H]1CC[N@H+](CC1)[C@H](C2=O)CC(=O)N2c3ccc(Cl)cc3
V004-2312	-6.769	587.148	c1ccccc1CN(CC[NH+](C)C)C(=O)[C@@H](Cc2ccccc2)N(C3=O)CC(=C34)N(C)C(=O)N[C@@H]4c5ccc(Cl)cc5
K511-0007	-6.765	378.386	[O-]C(=O)c(c1O)cnc(c12)ccc(c2)S(=O)(=O)N(CC3)CCC3C(=O)N
8009-0459	-6.76	427.868	c1ccccc1CCN(C(=O)CCC([O-])=O)[C@@H](C2=O)CC(=O)N2c3ccc(Cl)cc3
SD12-0056	-6.757	385.385	o1nc(C)nc1C[C@@H](C2=O)N(CCN2)C(=O)c(noc3C)c3Cn4cccn4
G516-0294	-6.756	461.656	C1CCCC[NH+]1[C@H]2CC[N@H+](CC2)CCCNc3nc(-c4ccc(cc4)OC)nc(c35)cccc5
V029-5021	-6.755	555.588	s1cccc1C(=O)Nc(cc2)cc(S(=O)(=O)NC3CC3)c2Oc(c(C)c4C([O-])=O)n(n4)-c5ccc(F)cc5
SD12-0042	-6.754	319.323	Cc1onc(C)c1C(=O)N(CCN2)[C@H](C2=O)Cc3nc(C)no3
S629-1885	-6.747	414.528	C1CC1NC(=O)CCc(c2)ccc(c23)OCCN(C3)S(=O)(=O)Cc4ccccc4
K643-0404	-6.744	438.382	FC(F)(F)c1cc(ccc1)-n(c2=O)c(nc(c23)[nH]nc3)SCc4c(F)cccc4F
V023-1047	-6.733	543.11	c1cc(Cl)ccc1OC[C@@H](O)C[N@@H+](CCC(C)C)Cc([nH]c2=O)nc(c23)scc3-c4c(OC)cccc4
8019-6648	-6.727	329.421	COc(cc1)c(O)cc1[C@@H]2CC(=O)Nc3sc(c4c23)CCCC4
C200-5439	-6.726	467.615	c1cccc(c12)C[N@@H+](CC2)CCNC(=O)[C@H]3CC[C@H](CC3)Cn(c(=O)[nH]4)c(=O)c(c45)scc5
S570-0417	-6.725	405.545	C1CC1CN(C(=O)CC2)C(=CCCC3)[C@@]23CNC(=O)CCc4c[nH]c(c45)cccc5
C060-0075	-6.718	434.585	CC[N@H+]1CCC[C@@H]1CNC(=O)CCCNC(=O)Cn(c2=O)cnc(c23)sc(C)c3C
K786-8460	-6.714	317.778	C1CC1NC(=O)CCn(n2)c(=O)ccc2-c3ccc(Cl)cc3
E456-1354	-6.712	543.757	C1CCCC1N(C2=O)[C@H](c3cccs3)[C@H](c(c24)cccc4)C(=O)NCCC[NH+](CC5)CCN5c6ccccc6
8008-3269	-6.709	320.323	[O-]C(=O)[C@H]1CC[N@H+](CC1)[C@H](C2=O)CC(=O)N2c3c(F)cccc3
C276-1479	-6.708	351.836	c1cccc(Cl)c1[C@H](CC2=O)CC(=C23)NC(=O)C[C@H]3c4ccccc4
SB73-0408	-6.706	415.56	CC(C)C(=O)N(C1)CC[C@@]12C(=O)N[C@@H](C2)C(=O)NCCC[N@@H+](C)Cc3ccccc3
3336-0981	-6.7	395.439	COc(cc1)ccc1[C@@H](C2)N(C(=O)CCCC([O-])=O)N=C2c3ccc(cc3)OC
S903-1161	-6.7	346.478	c1sccc1CC(=O)N(C2)CCn(c23)c(nn3)[C@H]4CC[N@@H+](C)CC4
C389-0667	-6.692	358.508	O=C1CCCN1c(cc2)ccc2C(=O)NCCC[N@@H+](C)C3CCCCC3
C509-0753	-6.69	435.012	C1COCC[NH+]1CCCNC(=O)CSc2c(CCCC3)c3nc(c24)ccc(Cl)c4
Y044-2878	-6.69	292.336	C1C[NH2+]CCN1C(=O)[C@@H](CC2=O)CN2c3c(F)cccc3
C066-2635	-6.685	580.757	c1cccc(c12)[nH]cc2[C@H](N(C3=O)CCOC)[C@H](c(c34)cccc4)C(=O)NCCCN5CC[NH+](CC5)Cc6ccccc6
F455-0758	-6.684	467.348	COc(cc1)ccc1C2=C(O)C(O)=[N+](c3ccc(cc3)OC)[C@H]2c4c(Br)cccc4
7591-0767	-6.683	485.512	c1cccc(c12)sc(n2)N[C@@]3(C(F)(F)F)C(=O)N(C(C3=4)=CC(C)(C)CC4[O-])Cc5cccnc5
M563-0649	-6.679	383.451	CCCC(=O)Nc(c1)ccc(c12)C[C@@H](C(=O)N(C)C)N(C2)C(=O)c3ccco3
E201-0259	-6.678	398.533	CC[NH+](CC)CCC[C@@H](C)NC(=O)c(c1)n(C)c(c12)nc3n(c2=O)cccc3C
M577-0925	-6.669	362.883	C1COCC[NH+]1CCCNC(=O)Cc2cccn2-c3cc(Cl)ccc3
K284-3926	-6.667	556.753	C1COCC[NH+]1CCCNC(=O)CCCn(c2=O)c(nc(c23)cccc3)SCC(=O)NCCC4=CCCCC4
Y044-2882	-6.66	308.791	C1C[NH2+]CCN1C(=O)[C@@H](CC2=O)CN2c3ccc(Cl)cc3
Y044-0006	-6.655	413.454	COc(cc1)ccc1[C@@H]2N(C(=O)NCCC([O-])=O)CCc(c23)cc(OC)c(c3)OC
E640-0114	-6.651	429.544	C1COCC[NH+]1CCCNC(=O)c2ccc(cc2)CN(C3=O)CC(=O)N([C@@H]34)CCCC4
F670-0208	-6.651	437.542	c1cccc(c12)n(c(=O)c(n2)C)CCC(=O)NC[C@H]3CC[N@H+](CC3)Cc4c(F)cccc4
8011-9912	-6.646	558.462	Cc1ccc(cc1)[C@@H]2N(C(=O)CCC([O-])=O)c(cccc3)c3NC(C2=4)=C[C@@H](CC4O)c5cc(Br)ccc5
F482-1280	-6.635	444.663	C1C[NH2+]CCN1C(=O)CCN(S(=O)(=O)c2cccs2)CC[N@H+](C3)C[C@@H](C)C[C@H]3C
V027-3917	-6.633	541.608	CC[C@H](C)C(=O)Nc(cc1)cc(S(=O)(=O)N2CCOCC2)c1Oc(c(C)c3C([O-])=O)n(n3)-c4ccccc4
Y200-5208	-6.632	375.427	[O-]C(=O)CCCC(=O)Nc(sc(c12)CCC2)c1C(=O)NCc3ccco3
V003-4288	-6.629	508.665	c1ccccc1COC[C@H](O)C[N@H+](CCCOC)Cc([nH]c2=O)nc(c23)scc3-c(cc4)ccc4C
8008-2086	-6.626	416.525	O=C1CC(C)(C)CC(=C12)OC3=C(C(=O)CC(C)(C)C3)C2c4c(n[nH]c4)-c5ccccc5
V030-1632	-6.624	539.635	C1CCC1C(=O)Nc(cc2)cc(S(=O)(=O)N[C@@H](C)CC)c2Oc(c(C)c3C([O-])=O)n(n3)-c(cc4)ccc4C
S779-2044	-6.619	360.502	Cc1c[nH+]c(C)n1C[C@H]2CCN(C2)S(=O)(=O)c(c3)ccc(c34)CCC4
Y502-0136	-6.615	323.33	c1cccc(c12)[nH]cc2C[C@H](C3=O)NC(=O)N3c4ccc(F)cc4
Y041-2135	-6.614	582.438	CC[C@H](C)[C@H](C([O-])=O)NC(=O)CNC(=O)Cc(c(=O)o1)c(C)c(c2)c1cc(c23)occ3-c4ccc(Br)cc4
V010-5672	-6.606	530.69	[O-]C(=O)[C@H](C)c1ccc(cc1)CSc(n2)n(C[C@H]3CCCO3)c(c24)ccc(c4)S(=O)(=O)N(CC)CC
Y205-6749	-6.602	365.475	[O-]C(=O)C[C@@H](C)CC(=O)Nc(c1C(=O)N)sc(c12)C[C@@H](CC2)CCC
V027-3789	-6.602	567.689	c1cc(C)cc(c1C)-n(n2)c(c(C)c2C([O-])=O)Oc3c(S(=O)(=O)N[C@@H](C)CC)cc(cc3)NC(=O)C4CCCC4
C798-0260	-6.594	375.495	C1C[NH+](C)CCN1CCNC(=O)CCCN2C(=O)COc(c23)ccc(C)c3
Y200-5993	-6.586	379.458	[O-]C(=O)COCC(=O)Nc(c1C(=O)NC2CC2)sc(c13)C[C@H](CC)CC3
V013-6818	-6.585	456.495	c1cc(C(F)(F)F)ccc1C(=O)Nc2ccc(nc2)N3CCC[N@@H+](CC3)Cc4ccccn4
Y043-5520	-6.584	449.531	C[NH+](C)CCOc(cc1)ccc1NC(=O)Cc(c(=O)o2)c(C)c(c3)c2c(C)c(c34)occ4C
SC60-0724	-6.58	430.488	c1[nH+]ccn1Cc(o2)ccc2C(=O)N(C3)CC(C)(C)CN([C@H]34)C(=O)N(C4=O)CCOC
S751-1775	-6.579	378.498	Cc1c[nH+]c(C2CCC2)n1CCNS(=O)(=O)c3cccc(c34)nsn4
V030-1632	-6.566	539.635	C1CCC1C(=O)Nc(cc2)cc(S(=O)(=O)N[C@H](C)CC)c2Oc(c(C)c3C([O-])=O)n(n3)-c(cc4)ccc4C
C660-0286	-6.565	488.615	o1cccc1C[N@H+]([C@@H](C)CC)CCCNC(=O)Cn(c(=O)c(c23)cccc3)nc2Cc4cccnc4
Y600-2199	-6.561	515.548	o1cccc1[C@@H]2N(C(=O)CCC([O-])=O)c(cccc3)c3NC(C2=4)=C[C@H](CC4O)c(c5)ccc(OC)c5OC
G542-2130	-6.555	374.442	C[NH+](C)CCNC(=O)c(c1)nn(c12)CCCN(C2=O)Cc3cc(F)ccc3
SD12-1451	-6.548	305.339	o1nc(C)nc1C[C@@H](C2=O)N(CCN2)Cc3c(C)noc3C
V029-3699	-6.548	564.721	CC[NH+](CC)CCC[C@H](C)NC(=O)C[C@H](c(cc1C(F)(F)F)ccc1)c2cn(c(c23)cccc3)Cc4ccccc4
C547-0769	-6.548	372.492	CC[N@H+]1CCC[C@@H]1CNC(=O)CCCOc2cc(=O)n(C)c(c23)cccc3
V002-1682	-6.539	660.777	COc(cc1)c(OC)cc1CCNC(=O)[C@@H](Cc2ccccc2)N(C3=O)CC(=C34)N(CC)C(=O)N[C@H]4c5cc(ccc5)Oc6ccccc6
3336-0974	-6.536	409.466	COc(cc1)c(OC)cc1[C@H](C2)N(C(=O)CCCC([O-])=O)N=C2c(cc3)ccc3C
3030-5151	-6.533	406.531	c1ccccc1COc(ccc2)cc2[C@@H](NC3=O)Nc4sc(c5c34)C[N@@H+](C)CC5
V026-4401	-6.531	416.57	C1C[NH+](C)CCN1C(=O)c2ccc(o2)CSc(n3)nc(cc3CC)N4CCCC4
SA53-0993	-6.527	396.474	Cc1nc([nH]n1)[C@H]2CN(C(=O)c3ccsc3)CCCN2C(=O)c4ccncc4
T368-0049	-6.526	313.426	C1CCC1C(=O)N(C2)CC[C@@H]2n(c([nH+]3)CCC)c(c34)nccc4
SB18-0188	-6.523	388.473	Cc1nc(n[nH]1)[C@@H]2C[C@H](NC(=O)CC(C)C)CN2C(=O)Cc3c(C)noc3C
D715-1188	-6.523	402.428	CC[C@@H](C([O-])=O)NC(=O)COc1cc(OC(C)(C)CC2)c2c(c13)oc(=O)cc3C
T842-2400	-6.523	434.445	FC(F)(F)c1ccc(cc1)NC(=O)N(C2)CC[C@@H]2c(n3)n(CCOC)c(c34)c[nH+]cc4
F482-1183	-6.52	430.636	C1C[NH2+]CCN1C(=O)CCN(S(=O)(=O)c2cccs2)CC[N@H+]3CCCC[C@@H]3C
Y041-4525	-6.518	373.333	[O-]C(=O)[C@H](C)NC(=O)c1c(C)nc(s1)-c2ccc(cc2)OC(F)(F)F
2188-1769	-6.517	336.416	c1ccccc1CSC(=C2C#N)NC(=O)C[C@H]2c3ccc(O)cc3
S694-1823	-6.514	363.487	c1cccc(c12)[nH]cc2CC(=O)N(C3)CC[C@@H]3n4c(C5CCC5)[nH+]cc4C
S629-1884	-6.513	400.5	C1CC1NC(=O)CCc(c2)ccc(c23)OCCN(C3)S(=O)(=O)c4ccccc4
G415-3237	-6.512	370.435	O1CCOc(c12)ccc(c2)NC(=O)c3c(C)nc(nc3)N4CC[NH+](C)CC4
SD62-0140	-6.511	375.495	c1[nH+]ccn1CCC(=O)N(C2)C[C@H](C23CCC3)CCC(=O)N4CCOCC4
Y205-7846	-6.51	377.486	[O-]C(=O)C[C@@H](C)CC(=O)Nc(c1C(=O)NC2CC2)sc(c13)C[C@@H](C)CC3
S633-0156	-6.51	384.418	c1cccc(c12)oc(=O)n2CC(=O)N(C3)CC3c4nc(on4)[C@H]5CCC[N@H+]5C
V028-1611	-6.506	539.592	C1CCC1C(=O)Nc(cc2)cc(S(=O)(=O)N3CCOCC3)c2Oc(c(C)c4C([O-])=O)n(n4)-c5ccccc5
SB94-0880	-6.505	419.592	C1CCCCC[NH+]1CC(=O)N(CC2)CCC2CN3C[C@@H](CC3=O)C(=O)NCC4CC4
Y200-5927	-6.501	433.937	CC[C@H](CC1)Cc(c12)sc(NC(=O)CCC([O-])=O)c2C(=O)Nc3ccc(Cl)cc3
Y200-5995	-6.5	399.492	[O-]C(=O)C[C@@H](C)CC(=O)Nc(sc(c12)CCC2)c1C(=O)NCc3ccccc3
S634-1351	-6.497	368.398	c1c[nH]c(c1C(=O)N)[C@H]2CCCN(C2)C(=O)c3ccc(o3)Cn4cncn4
S633-7524	-6.489	447.537	C1CC1C[N@@H+]2CCC[C@@H]2c(on3)nc3C4CN(C4)S(=O)(=O)c(c5)ccc(c56)OCCO6
V015-8165	-6.485	408.633	C1CCCC[NH+]1CCNC(=O)[C@H](C2CCCC2)[NH+](CC3)CCN3C(=O)[C@@H](C)CC
SA93-0591	-6.483	318.42	c1ccccc1CCC(=O)N(C2)CCC[C@]2(C(=O)N)CCOC
S951-5157	-6.482	406.368	N#Cc1c(C(F)(F)F)cc(cc1)N(C[C@@H]2C(=O)NC)CCN2C(=O)c3ccoc3
S629-1890	-6.482	404.492	C1CC1NC(=O)CCc(c2)ccc(c23)OCCN(C3)S(=O)(=O)c4cn(C)cn4
S632-3254	-6.481	331.408	C1[NH2+]CC[C@H]1C2CCN(CC2)S(=O)(=O)c(c3F)cc(F)cc3
S836-0548	-6.48	342.401	Cc1cnn(c1)CC(=O)N(C2)C[C@H]([C@@H]2C(=O)N)COc3ccccc3
F455-0716	-6.479	471.767	COc(cc1)ccc1C2=C(O)C(O)=[N+](c3ccc(Br)cc3)[C@H]2c4ccc(Cl)cc4
L866-2116	-6.473	420.472	CNC(=O)CCc(n1)c(=O)n(c(c12)cccc2)CC(=O)N3CCOc(c34)ccc(C)c4
Y041-4597	-6.473	345.378	[O-]C(=O)C1CCN(CC1)C(=O)[C@@H](CC2=O)CN2c3ccc(cc3)OC
K781-1737	-6.46	680.656	Cc1cc(ccc1)N2CCN(C[C@H]2C)C(=O)c3cc(NC(=O)c4c(Br)cccc4)c(cc3)N(C5)C[C@@H]6C[C@H]5Cn(c67)c(=O)ccc7
Y205-7895	-6.459	443.546	[O-]C(=O)C[C@H](C)CC(=O)Nc(sc(c12)C[C@H](C)CC2)c1C(=O)Nc3c(OC)cccc3
E699-1495	-6.458	434.626	C1CCC1C(=O)N([C@@H](C)C2)c(c23)ccc(c3)S(=O)(=O)NCCC[N@@H+](C4)CCC[C@@H]4C
SB49-0815	-6.452	308.402	c1sccc1C(=O)N(CCC2)[C@H](C(=O)N)C23CCOCC3
8017-5838	-6.449	325.392	c1csc(c1C)[C@H]2CC(=O)Nc(c23)n4c(nc3=O)c(C)ccc4
Y041-2379	-6.445	410.407	c1cc(O)ccc1C[C@H](C([O-])=O)NC(=O)Cc(c2C)c(=O)oc(c23)cc(cc3)OC
SC89-0157	-6.445	402.54	c1cccc(c12)[nH]cc2CC(=O)N(C3)CC34[C@@H](CCS4(=O)=O)C[NH+]5CCCC5
V027-2505	-6.444	559.598	CC(C)CC(=O)Nc(cc1)cc(S(=O)(=O)N2CCOCC2)c1Oc(c(C)c3C([O-])=O)n(n3)-c4cc(F)ccc4
S695-2043	-6.443	312.395	[nH+]1ccn(c1C)C2CN(C2)C(=O)C3(CC3)c4ccc(cc4)OC
G122-1711	-6.443	384.568	c1cccc(c12)N(CC2)c(s3)ccc3C(=O)NCCC[N@H+]4CCCC[C@@H]4C
S632-3236	-6.438	331.408	C1[NH2+]CC[C@H]1C2CCN(CC2)S(=O)(=O)c(c3)cc(F)cc3F
K292-1659	-6.435	500.62	CCOc(cc1)ccc1NC(=O)CSc(n2)n(c(=O)c(c23)scc3)C[C@H](CC4)CC[C@@H]4C([O-])=O
C463-0111	-6.434	402.583	c1cccc(c12)n(C)c(=O)cc2SCC(=O)NCCC[N@H+]3CCCC[C@@H]3CC
Y040-8476	-6.434	491.525	c1ccccc1C[C@@H](C(=O)NCCCC([O-])=O)NC(=O)COc(c2)ccc3c2oc(=O)c(c34)CCC4
D126-0219	-6.433	407.473	CCOc(c(O)cc1)cc1[C@@H]2N(CCC)C(=O)c(c23)[nH]nc3-c(c(O)cc4)cc4C
S694-2178	-6.432	340.449	c1ccccc1C2(CC2)C(=O)N(C3)CC[C@@H]3n4c(COC)[nH+]cc4C
C260-2438	-6.431	561.872	C1CCCC1NC(=O)CCCn(c2=O)c(=O)n(c(c23)ccc(Cl)c3)CC(=O)Nc4ccc(Br)cc4
C276-0759	-6.427	349.817	OC1CC(C)(C)C=C(C=12)NC(=O)C[C@@H]2c(cc3Cl)cc(c3O)OC
3844-1168	-6.427	353.376	c1cccc(F)c1[C@@H](C2)N(C(=O)CCCC([O-])=O)N=C2c3ccccc3
E213-0861	-6.425	390.531	C1C[NH+](C)CCN1CCNC(=O)c(c2C)sc(c23)nc4n(c3=O)CCCC4
8017-3041	-6.425	397.405	[O-]C(=O)CCNC(=O)c(cc1)cc2c1N[C@H]([C@@H]([C@H]23)CC=C3)c4c(F)cc(F)cc4
SA93-0390	-6.422	287.365	C1CC1C[C@@]2(C(=O)N)CCCN(C2)C(=O)c3ccncc3
SD54-0246	-6.422	435.594	C1C[N@@H+](C)CCCN1C(=O)[C@@H](CC2)CCc(c23)nc(-c4ccccc4)nc3OCC5CC5
Y020-3458	-6.421	330.413	O1CCC[C@H]1Cn(c2=O)ccc(c23)nc(nc3)N4CC[NH+](C)CC4
SD12-0089	-6.42	348.337	o1nc(C)nc1C[C@H](C2=O)N(CCN2)C(=O)COc3ccc(F)cc3
Y205-5283	-6.418	415.467	c1cc(F)ccc1-c(c2C(=O)N)c(C)sc2NC(=O)[C@H]([C@@H]34)[C@@H](C([O-])=O)[C@H](C3)CC4
S836-0632	-6.414	349.393	N#Cc1ccc(cc1)C(=O)N(C2)C[C@H]([C@@H]2C(=O)N)COc3ccccc3
G122-1421	-6.411	475.681	c1cccc(c12)N(CCC2)c(s3)ccc3C(=O)NCCCN4CC[NH+](CC4)Cc5ccccc5
Y205-7895	-6.409	443.546	[O-]C(=O)C[C@@H](C)CC(=O)Nc(sc(c12)C[C@H](C)CC2)c1C(=O)Nc3c(OC)cccc3
5350-0970	-6.398	505.565	s1cccc1-c2c(C#N)c(nc(c23)CC[N@H+](C)C3)SCC(=O)Nc4c(OC(F)(F)F)cccc4
K781-1199	-6.397	712.655	c1ccc(=O)n(c12)C[C@@H]3C[C@H]2CN(C3)c(cc4)c(NC(=O)c5c(Br)ccc(c5)OC)cc4C(=O)N6CCN(CC6)c7c(OC)cccc7
Y041-8066	-6.395	440.893	c1cccn(c12)c(nn2)CCNC(=O)CC[C@@H](C3=O)NC(=O)N3Cc4c(Cl)cccc4
D715-2604	-6.392	287.295	[O-]C(=O)[C@H](C)Oc(c1C)ccc2c1oc(=O)c(c23)CCC3
F482-1183	-6.39	430.636	C1C[NH2+]CCN1C(=O)CCN(S(=O)(=O)c2cccs2)CC[N@H+]3CCCC[C@H]3C
K284-4698	-6.386	519.627	c1ncccc1CNC(=O)[C@@H](CC)Sc(nc(c23)cccc3)n(c2=O)CCCC(=O)NCc4ccco4
F482-1183	-6.383	430.636	C1C[NH2+]CCN1C(=O)CCN(S(=O)(=O)c2cccs2)CC[N@@H+]3CCCC[C@H]3C
S634-2758	-6.377	327.389	c1c[nH]c(c1C(=O)N)[C@H]2CCCN(C2)C(=O)c3cc([nH]n3)C4CC4
3336-0981	-6.373	395.439	COc(cc1)ccc1[C@H](C2)N(C(=O)CCCC([O-])=O)N=C2c3ccc(cc3)OC
L126-0355	-6.373	461.407	c1cc(Br)ccc1C(=O)N(C[C@@H]2CCCO2)CCS(=O)(=O)N3CC[NH2+]CC3
8017-5522	-6.37	393.373	c1cc(F)ccc1C[C@@H](C([O-])=O)NS(=O)(=O)c(c2)ccc(c23)OCC(=O)N3
Y031-6966	-6.368	315.398	CCCC(=O)Nc(cc1)ccc1C(=O)NCCCn2cc[nH+]c2
S986-0435	-6.36	413.544	COCC(=O)N(C1)C[C@@H]([C@@]12C[NH+](C)C)CN(C2)C(=O)CCc3c[nH]c(c34)cccc4
C547-0582	-6.357	400.546	C[C@@H]1C[C@H](C)C[N@@H+](C1)CCCNC(=O)COc2cc(=O)n(CC)c(c23)cccc3
SD54-0224	-6.355	449.578	o1cccc1CN(CC[NH+](C)C)C(=O)[C@@H](CC2)CCc(c23)nc(nc3OC)-c4ccccc4
8018-2038	-6.352	350.377	COc(cc1)ccc1-c2n[nH]c(c23)OC(=O)C[C@H]3c4ccc(cc4)OC
Y207-5522	-6.342	402.907	c1cccc(Cl)c1[C@@H](CC2O)C=C(C=23)Nc4c(cccc4)N[C@H]3c5cc[nH+]cc5
S617-0334	-6.342	344.481	OC[C@@H]1[C@H]([NH+](C)C)CN(CC1)C(=O)CCCc2c[nH]c(c23)cccc3
2800-0031	-6.341	514.968	c1cccc(F)c1[C@H](C2)N(C(=O)CCC([O-])=O)N=C2c(c3-c4ccccc4)c(C)nc(c35)ccc(Cl)c5
A0062258	-6.341	674.782	Cc1nnc(s1)NC(=O)CSc(n2-c3c(OC)ccc(c3)OC)nnc2CNC(=O)c4ccc(cc4)S(=O)(=O)N5CCOCC5
S932-7515	-6.341	388.497	c1ccccc1COCc2cn(nn2)[C@@H]3CC[N@@H+](C3)Cc(c4)ccc(c45)[nH]cc5
S632-3232	-6.34	363.425	c1cccc(c1C(F)(F)F)S(=O)(=O)N(CC2)CCC2[C@H]3CC[NH2+]C3
Y040-8328	-6.338	461.499	Cc1c(C)c(=O)oc(c12)c(C)c(cc2)O[C@@H](C)C(=O)N[C@H](C([O-])=O)Cc3c[nH]c(c34)cccc4
SB75-1119	-6.337	401.493	CC(C)C(=O)N(C1)C[C@@H]([C@@]12c(on3)nc3C)C[C@H](C2)NC(=O)CCn4cc[nH+]c4
Y200-5860	-6.333	281.312	[O-]C(=O)CCC(=O)Nc(c1C(=O)N)sc(c12)CCC2
F455-0434	-6.332	444.534	CSc(cc1)ccc1CN([C@@H]2c(cc3)ccc3C([O-])=O)C(=O)C(O)=C2c(cc4)ccc4C
8018-0189	-6.331	388.349	FC(F)(F)c1ccc(cc1)[C@H]2CC(=O)Oc(c23)[nH]nc3-c4ccc(cc4)OC
Y205-8452	-6.33	389.497	C1CCCCc(c12)sc(c2C(=O)N)NC(=O)[C@H](C3)[C@@H](C([O-])=O)CC(C)=C3C
SA63-1307	-6.328	389.522	c1[nH+]ccn1CCC(=O)N(CC2)CCC23C[C@@H](CCO3)CCNC(=O)C4CC4
V016-5017	-6.324	429.48	o1cccc1CN(C2=O)CC(=C23)N(C)C(=O)N[C@@H]3c4cc(ccc4)OCc5ccccc5
Y043-5306	-6.323	402.434	c1cccc(c12)n(c(=O)cc2C)CC(=O)N[C@H](C([O-])=O)Cc3c[nH]c(c34)cccc4
S694-0960	-6.322	348.431	c1ccnc(C)c1C(=O)N(C2)CC[C@@H]2n3c([nH+]cc3C)-c4cccnc4
SA23-1619	-6.322	339.412	c1nccc(C)c1C(=O)N(C)C[C@H](CC2(F)F)N(C2)[C@H]3C[N@H+](C)C3
V006-1301	-6.318	505.565	o1cccc1C(=O)N(CC2)C[C@@H](N2c(c34)ccc(C(F)(F)F)c3)[C@H](C4)C(=O)NCC[NH+]5CCCCC5
Y040-8493	-6.317	485.562	[O-]C(=O)CCCNC(=O)[C@H](CC(C)C)NC(=O)COc(cc1)c(C)c2oc(=O)c(c3c12)CCCC3
P506-2117	-6.315	423.474	C[C@@H]1CCC[N@@H+](C1)Cc(on2)nc2Cn(c3=O)ccn(c34)nc(c4)-c5ccc(F)cc5
3844-1168	-6.315	353.376	c1cccc(F)c1[C@H](C2)N(C(=O)CCCC([O-])=O)N=C2c3ccccc3
8012-9526	-6.312	383.336	c1cc(F)ccc1[C@@H]2N(C(=O)C([O-])=C2C(=O)C)c3ccc(cc3)OCC([O-])=O
S695-2281	-6.308	286.313	c1cccc(c12)OC[C@@H](O2)C(=O)N(C3)CC3n4cc[nH+]c4
D454-0085	-6.307	433.922	c1cccc(Cl)c1OCC(=O)Nc2cc(ccc2)N(C3)CCn4c3[nH+]c(c45)cccc5
S726-0007	-6.307	277.39	C1C[NH2+]CCC12C[C@@H](CCO2)CCOc3cccnc3
M506-0463	-6.305	396.834	o1cccc1CNC(=O)CN(c(c23)cccc3)C(=O)[C@]2(O)c4cc(Cl)ccc4
Y043-5537	-6.304	430.531	c1cccc(c12)CN(C2=O)[C@@H](c3ccccc3)C(=O)Nc4ccc(cc4)OCC[NH+](C)C
D715-0371	-6.302	374.417	CC(C)[C@@H](C([O-])=O)NC(=O)[C@H](C)Oc(cc1)c(C)c(c12)oc(=O)cc2CC
E017-1782	-6.302	409.578	C[C@@H]1C[C@H](C)C[N@@H+](C1)CCCNC(=O)CN(C)c2nnc(s2)N3CCCC3=O
Y040-8144	-6.299	313.29	[O-]C(=O)[C@H](C)Oc(c1)ccc2c1oc(=O)c(c23)cc(cc3)OC
S632-1376	-6.299	296.478	Cc(s1)ccc1C[N@H+](CC2)CC[C@@H]2[C@@H]([C@@H]3CO)C[NH2+]C3
8018-9134	-6.293	419.573	C1C[N@@H+](C)C[C@@H]2[C@H]1N(c(c23)ccc(C)c3)C(=O)CSc4nc(C)nc(c45)cccc5
3448-5801	-6.285	438.529	COc1c(O)ccc(c1)[C@H]([C@H]2C#N)CC(=O)[NH+]=C2SCC(=O)Nc(c3C)cc(C)cc3
4339-0449	-6.285	446.309	c1cc(Br)ccc1NC(=O)C2=C(C)NC(=O)N[C@@H]2c3c(OC)ccc(c3)OC
V016-6907	-6.279	472.549	c1cc(C)cc(C)c1C(=O)Cn2cnc(c23)n(-c(c4C)cccc4)c(=O)n(c3=O)C[C@H]5CCCO5
8010-7853	-6.279	341.322	[O-]C(=O)c1ccc(cc1)CN[C@@H](C2=O)CC(=O)N2c3ccc(F)cc3
S903-1186	-6.278	330.413	c1coc(C)c1C(=O)N(C2)CCn(c23)c(nn3)[C@H]4CC[N@@H+](C)CC4
K781-1796	-6.278	669.753	Cc1cc(ccc1)N2CCN(C[C@@H]2C)C(=O)c3cc(NC(=O)c4cc(C(F)(F)F)ccc4)c(cc3)N(C5)C[C@H]6C[C@@H]5Cn(c67)c(=O)ccc7
Y041-2076	-6.275	416.455	CC[C@H](C([O-])=O)NC(=O)COc1cc(OC(C)(C)CC2)c2c(c13)oc(=O)cc3CC
SA01-1019	-6.275	401.472	n1cccn1CC(=O)N(C2)CC[C@@H]2c(nc(N(C)C)nc3)c3C(=O)NCCOC
8014-7598	-6.27	371.463	O=C1CCCN1c(cc2)ccc2CN3C(=O)C[C@H](C3=O)N4CC[NH+](C)CC4
S951-0017	-6.269	423.442	N#Cc1c(C(F)(F)F)cc(cc1)N2CCN(C[C@@H]2C(=O)N)C(=O)NC3CCCCC3
Y200-0430	-6.265	416.479	[O-]C(=O)COCC(=O)Nc(sc(c12)C[C@H](C)CC2)c1C(=O)NCc3cccnc3
S975-0582	-6.265	425.492	Cn(c1)ncc1C(=O)N(C2)[C@@H](Cc3ccccc3)C(=O)N([C@@H]24)CCN(C4=O)CCOC
F537-0259	-6.262	435.524	Cc(s1)ccc1C(=O)N2CCN(CC2)S(=O)(=O)c(c3)ccc(c34)O[C@H](C)C(=O)N4
E984-0445	-6.259	391.541	Cc(c1)nn(c12)CCC(=O)N2[C@H](CC)C(=O)NCCCN3CC[NH+](CC)CC3
E613-0586	-6.259	362.428	CC[N@H+]1CCC[C@@H]1CNC(=O)COCc2cc(on2)-c3ccc(F)cc3
5236-0235	-6.258	597.694	CC[C@H](C)Oc(cccc1)c1[C@@H]2N(C(=O)CCC([O-])=O)c(cccc3)c3NC(C2=4)=C[C@H](CC4O)c(c5)ccc(OC)c5OC
V022-0748	-6.256	495.602	c1ccccc1CN(C[C@H](O)COC)Cc([nH]c2=O)nc(c23)scc3-c4cc(OC)c(cc4)OC
FF01-3151	-6.255	287.341	[O-]C(=O)CCCC(=O)N(C1)c(cccc2)c2N([C@@H]13)CCC3
S607-0210	-6.253	340.429	C1CC1C(=O)N(C2)CCC[C@@H]2n(c(c34)nccc3)c(=O)n4CC5CC5
SB35-0040	-6.25	391.381	Cc1nc(n[nH]1)[C@H](CC2(F)F)N(C2)C(=O)c3ccc(o3)Cc4c(C)noc4C
Y600-2199	-6.25	514.54	o1cccc1[C@@H]2N(C(=O)CCC([O-])=O)c(cccc3)c3NC(C2=4)=C[C@@H](CC4[O-])c5cc(OC)c(cc5)OC
T828-1766	-6.248	408.571	CCN(CC)c(nc1)nc(c12)CC[C@H](C2)C(=O)NCC[N@@H+](CC3)Cc(c34)cccc4
4339-0599	-6.248	416.283	COc(cc1)ccc1NC(=O)C2=C(C)NC(=O)N[C@@H]2c3ccc(Br)cc3
SA93-0363	-6.248	288.352	C1CC1C[C@@]2(C(=O)N)CCCN(C2)C(=O)c3cnccn3
G765-0609	-6.247	439.583	COc(c1)ccc(c12)OC[C@@H](C2)NC(=O)NCCCN3CC[NH+](CC3)Cc4ccccc4
C561-3029	-6.247	478.62	O=c1n(C)c(=O)n(C)c(c12)nc(C)c(c2C)CCC(=O)NC[C@H]3CC[N@H+](C3)Cc4ccc(C)cc4
J046-1075	-6.246	430.511	c1ccccc1-c(c2)nn(c(=O)c2NC(=O)C(C)C)[C@H](C)C(=O)N(CC3)c(c34)cccc4
SC10-0007	-6.242	441.594	C1COCC[NH+]1CCCN(S(=O)(=O)C)[C@H]2CC[N@H+](C2)Cc(c3)ccc(c34)OCCO4
G581-0240	-6.242	450.568	C1C[NH+](C)CCN1CCNC(=O)CN2C(=O)CCn(c23)nc(c3)-c4cn(C)c(c45)cccc5
Y041-5252	-6.241	419.909	C1CCC[C@@H]([C@]12O)CN(CC2)C(=O)COc(c(Cl)c3)cc(c34)oc(=O)c(C)c4C
8008-8440	-6.239	333.188	[O-]C(=O)[C@@H]1CS[C@@H](N1)c2cc(OC)c(O)c(Br)c2
C597-0763	-6.232	494.638	C[C@H]1C[C@H](C)C[N@H+](C1)CCCNC(=O)CN(C)S(=O)(=O)c(c2)ccc(c23)n(C)c(=O)n(C)c3=O
SD24-0165	-6.227	372.897	CC[N@@H+](C1)C[C@H](NC(=O)[C@H]12)CN(C2)S(=O)(=O)Cc3ccc(Cl)cc3
SA99-0134	-6.226	325.433	Cc(s1)nc(C)c1C(=O)N(CC2)CCC2(C(=O)N)CCOC
E942-0058	-6.221	371.507	CC[N@H+]1CCC[C@H]1CNC(=O)Nc2cn(CC(C)C)c(=O)c(c23)cccc3
S555-1228	-6.22	410.474	COCC(=O)Nc(c1)ccc(c12)OCCN(C2)C(=O)C3(CC3)c4ccc(cc4)OC
D126-0067	-6.219	391.474	CCc1ccc(cc1)[C@H]2N(CCCO)C(=O)c(c23)[nH]nc3-c(c(O)cc4)cc4C
D666-0065	-6.217	400.502	CC[C@H](CO)[NH2+]Cc1cc(OC)c(cc1)OCc(c2)ccc(c23)n(C)c(=O)n3C
Y040-8144	-6.217	313.29	[O-]C(=O)[C@@H](C)Oc(c1)ccc2c1oc(=O)c(c23)cc(cc3)OC
Y040-5258	-6.216	358.225	[O-]C(=O)[C@H](C)NC(=O)Cc1csc(n1)-c2c(Cl)cccc2Cl
C301-7888	-6.213	494.6	c1cccc(F)c1C[NH+](CC2)CCN2c(cc3)ccc3Nc(cc(n4)C)n(c45)nc(n5)-c6ccccc6
F455-0724	-6.202	463.404	CC(C)c1ccc(cc1)[C@H]2[N+](c3ccc(Br)cc3)=C(O)C(O)=C2c(cc4)ccc4C
L507-0835	-6.197	456.61	C1COCCN1C(=O)c2c(C)nc(s2)-c(n3C)cc(c3C)S(=O)(=O)NCC[NH+](C)C
Y044-2882	-6.196	308.791	C1C[NH2+]CCN1C(=O)[C@H](CC2=O)CN2c3ccc(Cl)cc3
SC56-0143	-6.195	349.363	c1cc(F)c(F)cc1C(=O)N(C2)CC23[C@@H](C[N@@H+](C)C3)c(o4)nnc4C
V013-8376	-6.194	522.529	CCOC(=O)C1CCN(CC1)C(=O)CCN(C2=O)CC(=C23)N(C)C(=O)N[C@H]3c(c4C(F)(F)F)cccc4
8017-2982	-6.193	429.423	[O-]C(=O)CCNC(=O)c(cc1)cc2c1N[C@H]([C@@H]([C@@H]23)CC=C3)c(cc4)ccc4C(F)(F)F
Y020-2991	-6.191	413.279	c1cc(Br)ccc1C(=O)CN(C2=O)c(cccc3)c3C(=O)N([C@@H]24)CCC4
E984-1285	-6.188	376.526	C[C@@H]1CCCC[N@H+]1CCCNC(=O)CCCN2C(=O)CCn(c23)nc(C)c3
S836-2837	-6.187	280.302	COC[C@@H]([C@@H]1C(=O)N)CN(C1)C(=O)c2ccc(F)cc2
C798-1371	-6.185	382.894	[O-]C(=O)[C@H]1CC[N@@H+](CC1)Cc(c2)n(c(c23)cccc3)Cc4ccc(Cl)cc4
K781-1931	-6.184	654.739	c1ccc(=O)n(c12)C[C@H]3C[C@@H]2CN(C3)c(cc4)c(NC(=O)c5cc(C(F)(F)F)ccc5)cc4C(=O)N(CC6)CCC6Cc7ccccc7
Y205-7846	-6.184	377.486	[O-]C(=O)C[C@@H](C)CC(=O)Nc(c1C(=O)NC2CC2)sc(c13)C[C@H](C)CC3
4383-0081	-6.179	395.462	Cc(c1)ccc(c1C)NC(=O)C2=C(C)NC(=O)N[C@@H]2c3c(OC)ccc(c3)OC
Y041-4524	-6.179	429.516	c1ccccc1CSC[C@@H](C([O-])=O)NC(=O)c2c(C)nc(s2)-c3ccc(F)cc3
SA69-1368	-6.175	313.362	c1ncncc1C(=O)N(C2)CCC[C@@]2(C)c(no3)nc3C4CC4
C276-1218	-6.174	408.3	CCOc(c1O)cc(cc1Br)[C@H]2CC(=O)NC(C2=3)=CC(C)(C)CC3O
FF01-3151	-6.168	287.341	[O-]C(=O)CCCC(=O)N(C1)c(cccc2)c2N([C@H]13)CCC3
L575-0392	-6.166	473.644	C1CCCC[NH+]1CCCNC(=O)CCC(=O)N(C2)CCc(c23)n(C)nc3C(=O)N4CCCCC4
8015-2868	-6.165	344.821	c1ccccc1[C@@H](CC)C(=O)N[C@H](CC([O-])=O)c2ccc(Cl)cc2
K284-4169	-6.164	589.518	O1CCC[C@@H]1CNC(=O)CSc(nc(c23)ccc(Br)c3)n(c2=O)Cc(cc4)ccc4C(=O)NCCOC
F455-0434	-6.164	444.534	CSc(cc1)ccc1CN([C@H]2c(cc3)ccc3C([O-])=O)C(=O)C(O)=C2c(cc4)ccc4C
SC15-0190	-6.16	422.596	c1ccccc1CCC[N@H+](CC2)CC[C@@H]2CN3C[C@@H](CC3=O)COc(cc4C)ncc4
C796-0362	-6.16	521.045	c1cccc(Cl)c1NC(=O)N(Cc2ccc(C)cc2)Cc3cccn3-c4nnc(s4)N5CCCC5=O
SD02-1442	-6.155	501.634	c1[nH+]ccn1CCC(=O)N(CC2)CCC23C[C@H](c(o4)nnc4C(C)C)[N@@H+](C3)CC(=O)N5CCOCC5
M506-0628	-6.154	402.454	c1cccc(OCC)c1NC(=O)CN(c(c23)cccc3)C(=O)[C@]2(O)c4ccccc4
V029-7096	-6.154	402.585	C1CCCC1C(=O)Nc(c2)ccc(N(C)C)c2CN(CCC)C(=O)NC(C)(C)C
6016-3190	-6.153	355.827	CCNC(=O)CCn(c(=O)c(c12)cccc2)nc1-c3ccc(Cl)cc3
8017-6267	-6.151	434.498	[nH+]1ccn(C)c1[C@H](O)c2ccc(cc2)NS(=O)(=O)c(c3)ccc4oc(c5c34)cccc5
K781-1199	-6.149	712.655	c1ccc(=O)n(c12)C[C@H]3C[C@@H]2CN(C3)c(cc4)c(NC(=O)c5c(Br)ccc(c5)OC)cc4C(=O)N6CCN(CC6)c7c(OC)cccc7
4296-0056	-6.149	409.488	COc(cc1)ccc1[C@H]([C@H]2C#N)CC(=O)[NH+]=C2SCC(=O)c3ccc(cc3)OC
SA85-1118	-6.149	322.411	CCn(c1)nc(C)c1C(=O)N(CC2=O)C[C@H](O)CN2CC(C)C
S689-2025	-6.147	446.554	c1ccccc1C2(CCCC2)C(=O)N(C3)CC3N4C[C@@H](CC4=O)C(=O)NCc5ccncc5
SA85-1036	-6.147	409.449	n1cncn1Cc(o2)ccc2C(=O)N(CC3=O)C[C@@H](O)CN3CCc4ccccc4
Y041-2327	-6.146	433.445	c1cccc(c12)[nH]cc2C[C@@H](C([O-])=O)NC(=O)Cc(c3C)c(=O)oc(c34)cc(C)cc4O
SB68-0652	-6.145	380.433	c1[nH+]ccn1CCC(=O)N[C@@H](C2)Cn(c23)ncc3C(=O)NCc4cccnc4
E942-0336	-6.144	397.543	s1cccc1[C@H](CCC)NC(=O)Nc2cn(CC(C)C)c(=O)c(c23)cccc3
S629-1888	-6.141	406.526	C1CC1NC(=O)CCc(c2)ccc(c23)OCCN(C3)S(=O)(=O)c4cccs4
C260-3442	-6.138	605.498	c1cc(Br)ccc1NC(=O)Cn(c(=O)n(c2=O)C[C@@H]3CCCO3)c(c24)cc(cc4)C(=O)NCCc5ccccc5
8011-9912	-6.138	557.454	Cc1ccc(cc1)[C@H]2N(C(=O)CCC([O-])=O)c(cccc3)c3NC(C2=4)=C[C@@H](CC4[O-])c5cc(Br)ccc5
8016-0904	-6.137	430.448	C1COCCN1c2c(nsn2)OCC(=O)Nc(c3C(=O)N)nn(n3)-c4ccccc4
4094-0279	-6.135	407.858	O=c1n(C)c(=O)n(C)c(c12)nc(S[C@H](C([O-])=O)C)n2Cc3cc(Cl)ccc3
S694-1571	-6.134	310.423	c1ccccc1C2(CC2)C(=O)N(C3)CC[C@@H]3n4c(C)[nH+]cc4C
Y041-5406	-6.133	440.867	c1cc(Cl)ccc1C(=O)N[C@@H](C(=O)N[C@H](C([O-])=O)C)Cc2cc(=O)[nH]c(c23)cccc3
SA65-1265	-6.132	388.537	CC(C)n(c1)ncc1C[N@@H+](CC2)CC[C@@H]2CCc3nc(on3)C4CCOCC4
S634-1345	-6.131	382.426	c1c[nH]c(c1C(=O)N)[C@H]2CCCN(C2)C(=O)c(noc3C)c3Cn4cccn4
SA93-0486	-6.131	304.395	CCn1nccc1C(=O)N(C2)CCC[C@]2(C(=O)N)CC3CC3
V019-3058	-6.13	440.445	FC(F)(F)c1ccc(cc1)[C@H](CC(=O)N)c2cn(c(c23)cccc3)Cc4ccc(F)cc4
Y041-4605	-6.13	413.398	[O-]C(=O)[C@H]1CCCN(C1)C(=O)c2c(C)nc(s2)-c3ccc(cc3)OC(F)(F)F
E521-1359	-6.13	451.594	C1CCCCC1[N@H+](C)CCNC(=O)CCCN(c(c23)nccc2)C(=O)[C@H](O3)c4ccccc4
D126-0098	-6.125	405.501	CC(C)c1ccc(cc1)[C@H]2N(CCCO)C(=O)c(c23)[nH]nc3-c(c(O)cc4)cc4C
C463-0207	-6.125	469.606	c1cccc(c12)n(C)c(=O)cc2SCC(=O)NCCC[NH+](CC3)CCN3c4c(F)cccc4
8563-0897	-6.125	412.514	s1cccc1C(=O)N(CCN2)[C@H](C2=O)CC(=O)N3CCN(CC3)c4ccccc4
P391-0983	-6.124	327.41	C1C[NH2+]CCC1Oc(nccc2)c2C(=O)NCCc3ccncc3
8008-1533	-6.121	296.285	N#Cc1ccc(cc1)N(C2=O)C(=O)[C@H]([C@H](O3)C=C4)[C@@H]2[C@@]34CO
Y600-4162	-6.118	496.078	C[NH+](C)CCCNC(=O)CN([C@H]1c2ccc(Cl)cc2)c(cccc3)c3NC(C1=4)=CC(C)(C)CC4O
Y042-2980	-6.118	265.223	[O-]C(=O)C[C@H](C1=O)NC(=O)N1Cc2cc(F)ccc2
SA93-0479	-6.117	319.407	Cc1onc(C)c1CC(=O)N(C2)CCC[C@]2(C(=O)N)CC3CC3
T842-0099	-6.117	358.426	c1cccc(c12)nc(cc2)C(=O)N(C3)CC[C@H]3c(n4)n(C)c(c45)c[nH+]cc5
SA93-0378	-6.116	290.365	c1coc(C)c1C(=O)N(C2)CCC[C@]2(C(=O)N)CC3CC3
M788-4647F	-6.115	384.395	CCc1nc(on1)CN(C(=C23)COC2=O)C(=O)N[C@@H]3c4ccc(cc4)OCC
K781-1788	-6.113	608.146	c1ccc(=O)n(c12)C[C@@H]3C[C@H]2CN(C3)c(cc4)c(NC(=O)c5c(Cl)cccc5)cc4C(=O)N6CCN(CC6)c7ccccc7
Y040-8480	-6.112	443.481	[O-]C(=O)CCNC(=O)[C@H](C(C)C)NC(=O)COc(cc(C)c1)c2c1oc(=O)c(c23)CCC3
F594-0847	-6.11	467.459	C1C[NH2+]CCN1C(=O)CCN(C(=O)c2cc(Br)ccc2)CC[N@H+]3CCCC[C@H]3C
SB18-0269	-6.109	401.472	Cn1nc(C)cc1C(=O)N2C[C@H](C[C@H]2c([nH]n3)nc3C)NC(=O)C4CCOCC4
G668-0583	-6.108	319.427	C1CCC[NH+]1CCCNC(=O)[C@H](C2)COc(c23)ccc(c3)OC
L610-0342	-6.106	477.588	C1COCC[NH+]1CCCNC(=O)c2c(cccc2)CN(C3=O)c(cccc4)c4C(=O)N([C@@H]35)CCC5
SA47-0124	-6.104	321.377	O1C[C@@](C)(O)CC12CN(C2)C(=O)Cc3cc(OC)cc(c3)OC
E912-0195	-6.102	397.542	C[C@H]1CCC[N@H+](C1)CCCNS(=O)(=O)c(s2)ccc2-c3ccc(=O)[nH]n3
S776-1170	-6.1	398.533	O1CCC[C@@H]1CNC(=O)N(CC2)CCC2CCn3c([nH+]cc3C)-c4cccnc4
D715-0039	-6.1	349.367	[O-]C(=O)c1ccc(cc1)COc(cc(C)c2)c3c2oc(=O)c(c34)CCC4
Y041-5406	-6.097	440.867	c1cc(Cl)ccc1C(=O)N[C@H](C(=O)N[C@H](C([O-])=O)C)Cc2cc(=O)[nH]c(c23)cccc3
D715-0634	-6.093	372.401	[O-]C(=O)CCNC(=O)[C@H](C)Oc1cc(C)cc2oc(=O)c(c3c12)CCCC3
8013-0092	-6.092	366.333	c1ncccc1[C@H]2N(C(=O)C([O-])=C2C(=O)C)c3ccc(cc3)OCC([O-])=O
SA40-0191	-6.088	356.495	c1[nH+]ccn1CCNC(=O)[C@H]([N@@H+](C)C2)C[C@@]23C[N@@H+](C3)Cc4ccccc4
8016-2799	-6.087	358.374	CC(C)[C@H](C([O-])=O)NC(=O)c1c(C)oc(c1)-c(c2)ccc(c23)OCCO3
Y020-8160	-6.084	504.537	c1ccccc1NC(=O)C[C@@H](C2=O)N(CCN2)C(=O)C[NH+](CC3)CCN3c(cc4C(F)(F)F)ccc4
K786-6357	-6.083	360.48	C[C@H]1CCC[N@H+](C1)CCCNC(=O)CCN2C(=O)COc(c23)cccc3
S640-2841	-6.077	369.383	c1cccc(c12)[nH]c(c2)C(=O)N(C3)C[C@H]([C@@H]3C(=O)N)c(on4)nc4COC
Y040-8531	-6.076	532.642	C1CCC[C@H]([C@@]12O)CN(CC2)C(=O)[C@H](C)NC(=O)COc(cc3)cc(c34)oc(=O)c(c4C)Cc5ccccc5
L127-0535	-6.073	458.645	c1ccccc1[C@H](C)CN(S(=O)(=O)c2cccs2)CCS(=O)(=O)N3CC[NH2+]CC3
8640-0186	-6.073	399.472	CC(C)(C1)OCc(c1c23)sc2n(CC(=O)N)c(=O)n(c3=O)Cc4ccccc4
Y043-2504	-6.07	375.405	[O-]C(=O)CC[C@H](C1=O)NC(=O)N1CC2(CCOCC2)c3ccc(cc3)OC
T842-1427	-6.069	375.498	c1ccccc1C2(CC2)C(=O)N(C3)CC[C@@H]3c(n4)n(C(C)C)c(c45)c[nH+]cc5
SA49-0247	-6.067	380.45	c1cnccc1CNC(=O)C[C@@H](CO2)CC23CN(C3)C(=O)c4c(C)cccn4
E942-0376	-6.067	465.596	c1cccc(c12)c(=O)n(CC(C)C)cc2NC(=O)NC[C@H]3CC[N@H+](CC3)Cc4ccc(F)cc4
G119-1391	-6.066	408.544	C1CCC[NH+]1CCCNC(=O)c(c2)ccc(c23)n(c(C)c3C)Cc4ccc(F)cc4
E017-0027	-6.065	379.508	C1C[NH+](C)CCN1C(=O)C2CCN(CC2)c(s3)nnc3N4CCCC4=O
V026-5908	-6.064	579.613	o1cccc1C(=O)Nc(cc2)cc(S(=O)(=O)N3CCOCC3)c2Oc4n(nc(C([O-])=O)c4C)-c(c5C)cc(C)cc5
S836-2816	-6.063	277.326	COC[C@@H]([C@@H]1C(=O)N)CN(C1)C(=O)c2cc(C)cnc2
8018-9424	-6.061	372.446	N1C(=O)[C@H](C)Oc(c12)ccc(c2)S(=O)(=O)Nc(c3)ccc(c34)CCCC4
Y041-1323	-6.061	457.508	[O-]C(=O)CCCNC(=O)[C@H](CCC)NC(=O)COc(cc1)cc2oc(=O)c(c3c12)CCCC3
K284-4606	-6.06	607.221	C1CCCC=C1CCNC(=O)CSc(nc(c23)cccc3)n(c2=O)C[C@@H](CC4)CC[C@@H]4C(=O)NCc5c(Cl)cccc5
C884-1577	-6.058	409.492	c1cccc2n(c(c3c12)c(=O)n(C)nc3)[C@H](CC)C(=O)NCCCN4CCCC4=O
Y205-6749	-6.057	365.475	[O-]C(=O)C[C@H](C)CC(=O)Nc(c1C(=O)N)sc(c12)C[C@H](CC2)CCC
S689-0203	-6.057	390.418	C1COCCN1C(=O)[C@H](CC2=O)CN2C3CN(C3)C(=O)Nc4c(F)cccc4
K780-1363	-6.053	267.258	[O-]C(=O)c1ccc(o1)C[S@](=O)c(cc2)ccc2F
D399-3197	-6.051	340.426	c1ccc(OC)cc1CNC(=O)N2CCC[C@@H]2c3ccc(cc3)OC
SA47-0421	-6.051	342.442	CC[C@](CO1)(O)CC12CN(C2)C(=O)CCCc3c[nH]c(c34)cccc4
D724-0205	-6.05	400.484	c1cccc(c12)n3c(c(C#N)c(C)cc3=O)n2C[C@H](O)CNc(c4)cc(C)cc4C
K780-0433	-6.05	263.294	[O-]C(=O)c1ccc(o1)C[S@](=O)c(cc2)ccc2C
SA91-0109	-6.05	329.379	CC(C)C(=O)N(CC1)CCC12c3c(N(C)C2=O)ccc(C([O-])=O)c3
S751-0594	-6.049	354.476	c1ccccc1C2(CC2)C(=O)NCCn3c([nH+]cc3C)C4CCOCC4
C125-0035	-6.048	555.033	COc(c(Cl)c1)cc(OC)c1NC(=O)[C@H](CCC2=O)[C@H](c(c3)ccc(OC)c3OC)N2c4ccc(cc4)OC
S640-2978	-6.048	398.425	c1cccc(c12)[nH]c(n2)CCC(=O)N(C3)C[C@H]([C@@H]3C(=O)N)c(on4)nc4COC
F915-0409	-6.043	343.453	N#Cc1ccc(cc1)C(=O)N(CCCCC)CC(=O)N2CC[NH2+]CC2
8015-9029	-6.042	351.365	c1cc(O)ccc1N(C2=O)CC(=C23)N(C)C(=O)N[C@H]3c4ccc(O)cc4
4339-0292	-6.04	400.283	Cc1ccc(cc1)NC(=O)C2=C(C)NC(=O)N[C@@H]2c3ccc(Br)cc3
V029-1447	-6.038	382.322	[O-]C(=O)CCN(C1=O)CC(=C12)N(C)C(=O)N[C@H]2c(cc3)ccc3C(F)(F)F
F044-0043	-6.035	288.309	CC(C)NC(=O)C(=O)NCc1n[nH]c(=O)c(c12)cccc2
D516-0348	-6.033	486.579	c1cccc(c12)c(=O)n(nc2C)CC(=O)Nc(c3)ccc(c34)n(C)c(n4)CCNC(=O)C5CCCC5
C660-0754	-6.033	421.913	C1C[NH+](C)CCN1c(ccc2)cc2Nc3ncnc(c34)onc4-c5ccc(Cl)cc5
Y041-5133	-6.033	431.499	c1cccc(c12)ncn(c2=O)[C@H](C)C(=O)NCCC(=O)NCCc3c[nH]c(c34)cccc4
D345-0886	-6.032	430.934	c1c(F)ccc(c12)oc(c2C)C(=O)NC[C@H](c3ccc(Cl)cc3)N4CC[NH+](C)CC4
Y205-7846	-6.031	377.486	[O-]C(=O)C[C@H](C)CC(=O)Nc(c1C(=O)NC2CC2)sc(c13)C[C@H](C)CC3
4339-0724	-6.03	401.853	c1cccc(Cl)c1NC(=O)C2=C(C)NC(=O)N[C@@H]2c3c(OC)ccc(c3)OC
G366-0540	-6.028	359.496	c1cccc(c12)N(C(=O)CC)[C@H](C2)C(=O)NCCN3CC[NH+](CC)CC3
D279-0072	-6.027	387.486	c1cccc(c12)N(CC2)C(=O)[C@@H](CC)n(n3)c(=O)ccc3-c(c4)ccc(C)c4C
S932-7571	-6.024	349.46	c1ccccc1COCc2cn(nn2)[C@@H]3CC[N@@H+](C3)Cc4ccccc4
S625-6140	-6.02	413.46	c1cccc(c12)oc(=O)n2CCC(=O)N(C3)CCn(c34)c(nn4)[C@@H]5C[C@@H](O)C[N@@H+]5C
D145-2224	-6.02	464.93	c1cc(Cl)ccc1[C@@H]2N(c(cc3C([O-])=O)ccc3)C(=O)Cc(c24)cc(OCC)c(c4)OCC
SA53-1026	-6.015	380.41	Cc1nc([nH]n1)[C@@H]2CN(C(=O)c3ccco3)CCCN2C(=O)c4ccncc4
G125-0888	-6.013	493.697	c1cccc(c12)n(cc2)-c(s3)ccc3C(=O)N(CC4)CCC4C(=O)NCCC[NH+]5CCCCCC5
V021-6273	-6.01	478.637	O1CCC[C@H]1CNC(=O)[C@H](CC)Oc(c2)ccc(c23)CCN(C(=O)C(C)C)[C@@H]3c(cc4)ccc4C
SA93-0418	-6.008	304.395	CCn(c1)ncc1C(=O)N(C2)CCC[C@]2(C(=O)N)CC3CC3
8016-2799	-6.007	358.374	CC(C)[C@@H](C([O-])=O)NC(=O)c1c(C)oc(c1)-c(c2)ccc(c23)OCCO3
S579-0464	-6.004	402.495	C1CCC[C@@H](C12)N(CCOC)C(=O)C=2CC(=O)NCc3c(OC)ccc(c3)OC
8008-8847	-6.004	347.215	[O-]C(=O)[C@H]1CS[C@@H](N1)c2cc(OC)c(c(Br)c2)OC
SA93-0107	-6.004	312.375	NC(=O)[C@]1(C)CCCN(C1)C(=O)c2c(n[nH]c2)-c3ccccc3
D715-1188	-6.003	402.428	CC[C@H](C([O-])=O)NC(=O)COc1cc(OC(C)(C)CC2)c2c(c13)oc(=O)cc3C
3336-0958	-6.002	457.356	CN(C)c(cc1)ccc1[C@H](C2)N(C(=O)CCCC([O-])=O)N=C2c3ccc(Br)cc3
Y042-2962	-6.002	339.374	c1cccc(c12)N[C@@H](N(C2=O)CCCC([O-])=O)c3ccc(cc3)OC
S639-0467	-6	368.527	c1ccccc1CNC(=O)N[C@@H]([C@@H]2C[NH+](C)C)C[N@@H+](C2)Cc3ccccc3
Y043-7361	-5.999	371.415	O=S1(=O)C[C@H](CC1)NC(=O)NCC(=O)Nc2cc(OC)cc(c2)OC
D074-0346	-5.998	435.528	CC(C)CCOc(ccc1)cc1[C@@H]2N(CCCO)C(=O)c(c23)[nH]nc3-c4c(O)cccc4
V008-6669	-5.998	440.563	c1ccc(F)cc1[C@@H]2N(C(=O)C(C)(C)C)CCc(c23)ccc(c3)O[C@H](CC)C(=O)NCC
M307-0448	-5.998	419.567	CC[NH+](CC1)CCN1CCNC(=O)CCC2CCN(CC2)C(=O)c3c(F)cccc3
SA31-0288	-5.996	333.417	CC(C)c(nn1)n(c12)[C@](C)(COC2)C(=O)NCCn(c3C)cc[nH+]3
S579-0464	-5.995	402.495	C1CCC[C@H](C12)N(CCOC)C(=O)C=2CC(=O)NCc3c(OC)ccc(c3)OC
K780-0587	-5.994	292.336	[O-]C(=O)CSCc1c(C)oc(n1)-c2ccc(cc2)OC
C260-1000	-5.992	528.492	o1cccc1CNC(=O)CCCn(c2=O)c(=O)n(c(c23)cccc3)CC(=O)Nc(cc4C(F)(F)F)ccc4
8012-6062	-5.984	328.248	[O-]C(=O)c(c1)nn(c12)[C@@H](C(F)(F)F)C[C@H](N2)c3ccc(F)cc3
SB21-1341	-5.984	368.321	NC(=O)c1cn(nn1)C[C@@H]2C[C@H](F)CN2C(=O)Nc3c(F)ccc(F)c3
4552-5515	-5.983	474.538	c1cc(F)ccc1[C@@H]([C@H]2C#N)CC(=O)[NH+]=C2SCC(=O)Nc3ccc(cc3)Oc4ccccc4
ZC46-0057	-5.983	457.514	C1CCCCN1C(=O)c(n2)cn(c23)CCN(C(=O)c4cc(C([O-])=O)ccc4)[C@H]3c5ccccc5
Y043-5144	-5.983	436.879	c1c(Cl)ccc(c12)n(c(C)cc2=O)CC(=O)N[C@H](C([O-])=O)Cc3c[nH]c(c34)cccc4
8008-8440	-5.98	333.188	[O-]C(=O)[C@H]1CS[C@@H](N1)c2cc(OC)c(O)c(Br)c2
SA93-0382	-5.979	330.431	C1CC1C[C@@]2(C(=O)N)CCCN(C2)C(=O)c3c(C)c(OC)ccc3
S990-0715	-5.977	401.493	Cc1nc(on1)[C@@H]2CCN(C(=O)Cn(c3C)cc[nH+]3)CCN2C(=O)C4CCCC4
D562-0513	-5.976	451.482	NC(=O)COc(cc1)ccc1[C@@H](CC(=O)N2)c(c23)sc(C([O-])=O)c3-c4ccc(cc4)OC
4383-0081	-5.976	395.462	Cc(c1)ccc(c1C)NC(=O)C2=C(C)NC(=O)N[C@H]2c3c(OC)ccc(c3)OC
F825-1668	-5.976	408.503	C1C[NH+](C)CCN1C(=O)[C@H]2CCCN(C2)S(=O)(=O)c(o3)ccc3-c4ccn[nH]4
F919-0135	-5.974	479.025	C1C[NH2+]CCN1c(cc2)c(NS(=O)(=O)C)cc2C(=O)N3CCN(CC3)c4ccc(Cl)cc4
V016-9133	-5.973	464.611	c1ccccc1C[C@H](O)C[N@H+](C(C)C)Cc([nH]c2=O)nc(c23)scc3-c4ccc(cc4)OC
S633-0166	-5.973	345.428	Cc1cc(C)n(n1)CC(=O)N(C2)CC2c3nc(on3)[C@@H]4CCC[N@@H+]4C
S836-4957	-5.971	348.328	COC[C@@H]([C@@H]1C(=O)N)CN(C1)C(=O)Cn(n2)c(C)cc2C(F)(F)F
SA99-0147	-5.971	292.341	COCCC1(C(=O)N)CCN(CC1)C(=O)c2ccncn2
5240-0009	-5.971	336.371	[O-]C(=O)c1ccc(cc1)N2C(=O)[C@@H](C)[C@H](C2=O)Cc3ccc(C)cc3
K892-0181	-5.97	557.577	FC(F)(F)c1cc(ccc1)NC(=O)Cn(c2=O)cnc(c23)sc(c3C)C(=O)Nc(n4)sc(c45)cccc5C
SA85-1064	-5.969	326.346	c1cc(F)cc(F)c1C(=O)N(CC2=O)C[C@@H](O)CN2CC(C)C
G384-1220	-5.962	445.542	o1cccc1CNC(=O)[C@@H](C2)N(C(=O)CC)c(c23)ccc(c3)S(=O)(=O)N4CCCCC4
F594-0842	-5.962	416.612	C1C[NH2+]CCN1C(=O)CCN(C(=O)c2cc(C)cc(C)c2)CC[N@@H+]3CCCC[C@H]3C
SA49-1022	-5.96	380.85	C1CC1CNC(=O)C[C@@H](CO2)CC23CN(C3)C(=O)c4cc(Cl)c(F)cc4
S632-0359	-5.957	355.464	C1C[N@@H+](C)CC[C@@H]1[C@@H]([C@@H]2C(=O)N)CN(C2)C(=O)c(cc3)cc(c34)[nH]cc4
C305-1528	-5.957	440.545	C1C[NH+](C)CCN1c(cc2)ccc2CNC(=O)CN(C3=O)CCN3Cc4ccc(F)cc4
Y040-1467	-5.954	413.454	c1ccccc1[C@@H](C([O-])=O)Oc2cc(C)cc(c23)oc(=O)c(c3C)Cc4ccccc4
8014-8789	-5.951	473.352	OC1CCC=C(C=12)N(CCC([O-])=O)C3=C(C(=O)CCC3)[C@@H]2c4c(OC)ccc(Br)c4
6415-0976	-5.951	326.326	[O-]C(=O)c1ccc(cc1)[C@@H]([C@@H]([C@H]23)CC=C2)Nc4c3cc(F)cc4F
V022-1548	-5.949	462.569	COCC(=O)N(CCOC)CC(=O)N(CCc(c12)scc1)[C@H]2COc3cc(OC)ccc3
E961-1207	-5.947	399.453	C1CCCC1NC(=O)Cn2c(=O)n(Cc3ccco3)c(=O)c(c24)n(CC)nc4C
E737-1164	-5.946	493.527	COc(c1)ccc2n(C)c(c3c12)c(=O)n(Cc4ccccc4)c(=O)n3Cc(n5)cc(=O)n(c56)cccc6
T853-0455	-5.946	402.495	COCCN(C(=O)CC1)C(=CCCC2)[C@]12C(=O)NCc3cc(OC)cc(c3)OC
7407-0519	-5.938	330.365	s1cccc1C(=O)C[C@]2(O)C(=O)N(CC(=O)N)c(c23)cccc3
F455-0381	-5.937	444.468	COc(cc1)ccc1CN([C@@H]2c(cc3)ccc3C([O-])=O)C(=O)C(O)=C2c4ccc(cc4)OC
V030-4580	-5.937	569.434	FC(F)(F)c1cc(ccc1)CNC(=O)CCN(C2CC2)c3nc(-c4cc(Br)ccc4)nc(c35)cccc5
SA93-0495	-5.936	290.368	n1cccn1CC(=O)N(C2)CCC[C@]2(C(=O)N)CC3CC3
8011-0471	-5.935	468.887	FC(F)(F)Oc(cc1)ccc1N2C(=O)C[C@H](C2=O)N3CC[NH+](CC3)Cc4ccc(Cl)cc4
8412-1015	-5.932	324.383	CCOc(cc1)ccc1N2C(=O)C[C@@H](C2=O)Nc(cc3C)ccc3
S565-0917	-5.93	428.501	c1ccccc1-c(n[nH]c2)c2C(=O)N(C3)CCc(c34)n(C)nc4-c5nncn5CC6CC6
8013-1621	-5.93	262.334	c1[nH+]ccn1CCCN(C2=O)C(=O)[C@@H]([C@H]23)CCCC3
Y044-4655	-5.928	394.336	FC(F)(F)c1nc([nH]n1)[N-]C(=O)CCN(C(=O)C2)C(=O)[C@]2(C)c3ccccc3
8015-0151	-5.928	362.793	c1cc(Cl)ccc1[C@@H](CC([O-])=O)NC(=O)COc2ccc(cc2)OC
SA93-0043	-5.928	299.376	NC(=O)[C@]1(C)CCCN(C1)C(=O)Cc2c[nH]c(c23)cccc3
C200-9494	-5.927	296.308	[O-]C(=O)[C@@H]1CCCN(C1)c(ncn2)c(c2c34)oc3cccc4
8008-8440	-5.926	333.188	[O-]C(=O)[C@H]1CS[C@H](N1)c2cc(OC)c(O)c(Br)c2
SA93-0370	-5.925	334.394	c1cc(F)ccc1OCC(=O)N(C2)CCC[C@]2(C(=O)N)CC3CC3
0820-0694	-5.922	299.437	C1CC[C@](C([O-])=O)(C)[C@H]2CCc(c3[C@]12C)cc(C(C)C)cc3
SD08-0555	-5.921	417.495	c1[nH+]ccn1CCC(=O)N(C2)CCC[C@@]23Cn4c(CO3)c(nn4)CNC(=O)N(C)C
S640-5922	-5.921	379.376	COCc(c(C)on1)c1C(=O)N(C2)C[C@H]([C@@H]2C(=O)N)c(on3)nc3COC
SA01-0960	-5.92	401.472	c1nccn1CC(=O)N(C2)CC[C@H]2c(nc(N(C)C)nc3)c3C(=O)NCCOC
G657-0463	-5.92	455.972	c1cc(Cl)cc(c1C)N(CC2)CCN2C(=O)c3cnn(c34)c(=O)c5c(n4CC)CC[NH2+]C5
F184-3493	-5.919	465.596	C1C[NH+](C)CCN1C(=O)[C@H]2CCCN(C2)S(=O)(=O)c(c(C)c3)cc(c34)O[C@H](CC)C(=O)N4
H025-0218	-5.918	419.43	c1c(F)ccc2n(CCC([O-])=O)c(c3c12)CCN(C3)S(=O)(=O)c(cc4)ccc4F
K284-4805	-5.916	603.79	O1CCC[C@@H]1CNC(=O)CSc(nc(c23)cccc3)n(c2=O)C[C@@H](CC4)CC[C@@H]4C(=O)N5CCN(CC5)c6ccccc6
S823-4350	-5.913	335.352	OC[C@H]1[C@H]([NH+](C)C)CN(C1)C(=O)Cn(n2)c(C)cc2C(F)(F)F
8190-0238	-5.912	424.417	c1cccc(c12)[nH]c(C([O-])=O)c2C(c3cc(O)ccc3)c4c(C([O-])=O)[nH]c(c45)cccc5
S639-0999	-5.911	394.515	c1cccc(c1F)S(=O)(=O)N[C@@H]([C@@H]2C[NH+](C)C)C[N@@H+](C2)Cc3cccnc3
8007-7491	-5.909	435.373	CCCCc1ccc(cc1)N(C2=O)[C@H](c3ccc(Br)cc3)Nc(c24)cccc4
4383-0015	-5.907	422.237	Fc1c(F)ccc(c1)NC(=O)C2=C(C)NC(=O)N[C@@H]2c3c(Br)cccc3
Y042-2984	-5.907	277.259	[O-]C(=O)C[C@@H](C1=O)NC(=O)N1Cc2c(OC)cccc2
CM2642-3810	-5.906	423.543	Cc1cc(C)n(n1)C[C@H](C)NC(=O)c2nn(c(c23)CC[NH2+]C3)CCOc4ccccc4
SA96-0738	-5.905	435.53	c1[nH+]ccn1Cc(o2)ccc2C(=O)N(C3)CC34[C@@H](C(=O)NC)C[N@H+](C4)Cc5ccccc5
F393-0063	-5.905	468.924	N1CCn(c12)c3c(c(=O)[n+]2C)cc(cc3)NC(=O)CN4C(=O)[C@@H](CC)Oc(c45)ccc(Cl)c5
C276-1345	-5.904	305.327	O=C1CC(C)(C)CC(=C12)NC(=O)C[C@@H]2c3c(F)ccc(F)c3
V021-2249	-5.902	417.432	c1cc(C(F)(F)F)ccc1C(=O)N(CCOC)C[C@H]2CN(CCO2)C(=O)NCC
V027-3789	-5.901	567.689	c1cc(C)cc(c1C)-n(n2)c(c(C)c2C([O-])=O)Oc3c(S(=O)(=O)N[C@H](C)CC)cc(cc3)NC(=O)C4CCCC4
G741-0339	-5.901	446.554	C1CCCC=C1CCNC(=O)CN(c(c23)cccc2)C(=O)CN3C(=O)NCc4ccccc4
SA40-0189	-5.901	369.514	[nH+]1ccn(c1C)CCNC(=O)[C@H]([N@@H+](C)C2)CC23CN(C3)Cc4ccccc4
V025-4497	-5.901	628.1	c1cc(Cl)ccc1C(=O)Nc(c2)ccc(c2C(=O)N3CCCCC3)N(CC4)CCCN4C(=O)Nc(cc5C(F)(F)F)ccc5
D510-0974	-5.9	485.588	Cc1cc(C)cc(c1)OC[C@H](O)Cn(c(c23)cccc2)c(n3)[C@H](CC4=O)CN4c5cc(OC)ccc5
ZC43-0201	-5.9	462.513	Cn1cncc1C(=O)N(CCc(c23)[nH+]c[nH]3)[C@@H]2C4CCN(CC4)C(=O)c5cc(C([O-])=O)ccc5
E852-1073	-5.899	462.62	C1C[NH+](C)CCN1CCCNC(=O)c(c2)nn(c23)C[C@@](C)(N(C)C3=O)C(=O)NCCC(C)C
D715-0574	-5.899	372.401	[O-]C(=O)CCCNC(=O)[C@H](C)Oc(cc(C)c1)c2c1oc(=O)c(c23)CCC3
K781-1796	-5.897	669.753	Cc1cc(ccc1)N2CCN(C[C@@H]2C)C(=O)c3cc(NC(=O)c4cc(C(F)(F)F)ccc4)c(cc3)N(C5)C[C@@H]6C[C@H]5Cn(c67)c(=O)ccc7
4339-0034	-5.897	367.408	c1cccc(OC)c1NC(=O)C2=C(C)NC(=O)N[C@@H]2c3c(OC)cccc3
D733-0743	-5.896	400.363	c1cc(F)cc(F)c1NC(=O)[C@H](CC(=O)N2)n(c23)nc(c3C)-c4ccc(F)cc4
8018-2038	-5.896	350.377	COc(cc1)ccc1-c2n[nH]c(c23)OC(=O)C[C@@H]3c4ccc(cc4)OC
S951-5074	-5.895	383.376	N#Cc1c(C(F)(F)F)cc(cc1)N(C[C@H]2C(=O)N)CCN2C(=O)NC(C)C
F067-1183	-5.892	540.621	c1cccc(c12)[nH]cc2C(=O)CSc(n(c3=O)-c4cc(F)ccc4)nc(c35)cc(cc5)C(=O)NC6CCCC6
F602-1092	-5.89	415.537	COC(=O)c1c(C)c([nH]c1C)C(=O)N(C2)CCC[C@H]2C(=O)NCCC3=CCCCC3
C741-0826	-5.889	567.717	o1cccc1C[N@H+](C2CCCC2)CCCNC(=O)CCc(nn3)n(c34)c5c(cccc5)c(=O)n4CCc6ccccc6
G855-2066	-5.889	334.44	C1CCC1C(=O)N(CCC2)c(c23)ccc(c3)S(=O)(=O)NC4CC4
S951-0027	-5.889	380.373	N#Cc1c(C(F)(F)F)cc(cc1)N2CCN(C[C@@H]2C(=O)N)C(=O)C3CCC3
S836-2613	-5.887	287.321	N#Cc1ccc(cc1)C(=O)N(C2)C[C@@H](COC)[C@@H]2C(=O)N
SB18-0964	-5.887	415.477	Cn1cncc1C(=O)N2C[C@@H](NS(=O)(=O)C)C[C@H]2c3nc(n[nH]3)-c4ccccc4
8015-2868	-5.886	344.821	c1ccccc1[C@H](CC)C(=O)N[C@H](CC([O-])=O)c2ccc(Cl)cc2
SA71-1088	-5.885	390.448	n1cnccc1C(=O)N(C2)CCC[C@]2(CC3CC3)c4nc(on4)-c5ccncc5
Y200-5959	-5.884	419.567	C1CCCCc(c12)sc(NC(=O)C[C@@H](C)CC([O-])=O)c2C(=O)NC3CCCCC3
D306-1208	-5.884	315.398	C1COCC[NH+]1CCCNc(n2)[nH]c(=O)cc2-c3ccccc3
Y041-8965	-5.883	333.353	c1cccc(c12)[C@@H](NC2=O)CC(=O)Nc(ccc3)cc3-c4ncn[nH]4
V006-6319	-5.883	493.634	C1C[NH2+]CCC1Cc(cc2)ccc2C(=O)NC(=O)c3cncn3-c(cc4)ccc4-c(c5)cc(C)cc5C
D718-0744	-5.882	446.531	CC(=O)c1ccc(cc1)NC(=O)C[C@H](C2=O)N(CCN2)C(=O)CN3CC[NH+](CC3)CCO
K305-0091	-5.882	477.587	c1cccc(C)c1Cn(c(c23)sc(c2C)C(=O)N(C)C)c(=O)n(c3=O)-c4ccc(cc4)OCC
V029-7584	-5.881	485.89	N#Cc1ccc(cc1)C(=O)Cn2cnc(c23)n(-c4ccc(Cl)cc4)c(=O)n(c3=O)Cc5ccco5
6408-0656	-5.879	432.911	CC(C)(C)NC(=O)COc(c(Cl)c1)c(OC)cc1CNc(c2)ccc(c23)[nH]c(=O)[nH]3
Y200-5903	-5.877	399.492	C1CCCc(c12)sc(NC(=O)CCC([O-])=O)c2C(=O)Nc(cc3)ccc3CC
G339-1080	-5.876	395.504	C1CCCC[NH+]1CCCNC(=O)c(cc2)cc(c23)n(nc3)Cc4ccc(F)cc4
C700-0477	-5.876	543.711	c1ccccc1C[N@H+](CC)CCCNC(=O)CN2C(=O)COc(c23)ccc(c3)S(=O)(=O)N(CC4)CCC4C
S830-2088	-5.871	313.347	OC[C@H](C1(F)F)CN(CC1)C(=O)CCc2cc(OC)ccc2
6466-1092	-5.869	484.501	NC(=O)C1CCN(CC1)C(=O)CSc(n2)nc(cc2C(F)(F)F)-c3cc(OC)c(cc3)OC
8018-0859	-5.869	380.404	COc1c(OC)ccc(c1)[C@H]2CC(=O)Oc(c23)[nH]nc3-c4ccc(cc4)OC
8017-2982	-5.868	429.423	[O-]C(=O)CCNC(=O)c(cc1)cc2c1N[C@H]([C@@H]([C@H]23)CC=C3)c(cc4)ccc4C(F)(F)F
Y041-2270	-5.868	497.489	c1c(O)ccc(c12)[nH]cc2C[C@H](C([O-])=O)NC(=O)COc(cc3)cc(c34)oc(=O)cc4-c5ccccc5
SA91-0019	-5.868	318.376	[O-]C(=O)c(c1)ccc(N(C)C2=O)c1[C@]23CC[N@H+](CC3)CCCO
Y041-8877	-5.867	381.392	c1cccc(C(=O)N2)c1N(C(=O)CC3)[C@@]23C(=O)Nc4cc(OC)cc(c4)OC
V016-8598	-5.865	477.027	COCCCN(C(=O)C1CC1)CC(=O)N(CCc(c23)scc2)[C@H]3COc4ccc(Cl)cc4
SB95-0257	-5.864	409.639	c1ccccc1CCC[N@@H+](C2)CCC[C@@H]2N(S(=O)(=O)C)CC[NH+]3CCCCC3
F482-1280	-5.863	444.663	C1C[NH2+]CCN1C(=O)CCN(S(=O)(=O)c2cccs2)CC[N@@H+](C3)C[C@H](C)C[C@H]3C
F782-0827	-5.861	472.954	CCC(=O)Nc(n1)sc(c12)ccc(c2)NC(=O)CN3C(=O)[C@@H](CC)Oc(c34)ccc(Cl)c4
SA93-0638	-5.86	308.384	CCn1nccc1C(=O)N(C2)CCC[C@]2(C(=O)N)CCOC
D345-0856	-5.86	445.03	c1cc(C)cc(c1C(C)C)OCC(=O)NC[C@H](c2ccc(Cl)cc2)N3CC[NH+](C)CC3
D665-1406	-5.86	324.829	C1C[NH2+]CCC1C[NH2+]Cc2ccc(o2)-c3cc(Cl)c(F)cc3
S951-0017	-5.859	423.442	N#Cc1c(C(F)(F)F)cc(cc1)N2CCN(C[C@H]2C(=O)N)C(=O)NC3CCCCC3
Y020-4144	-5.858	402.846	c1ncccc1Cn(c2=O)ccc(n3)c2c(n(c34)nc(n4)C)-c5cc(Cl)ccc5
8017-4540	-5.858	316.355	[O-]C(=O)CCc1ccc(-c2ccc(F)cc2)n1C[C@@H]3CCCO3
SB95-0295	-5.858	448.676	C1CCCC[NH+]1CCN(S(=O)(=O)C)[C@H]2CCC[N@H+](C2)Cc3cn(CC)c(c34)cccc4
Y200-5968	-5.858	381.474	[O-]C(=O)COCC(=O)Nc(c1C(=O)N)sc(c12)C[C@H](CC2)C(C)(C)CC
C260-2297	-5.857	571.641	c1ccccc1CCNC(=O)Cc2ccc(cc2)-n(c3=O)c(=O)n(c(c34)cccc4)Cc(n5)cc(=O)n(c56)c(C)ccc6
8012-9846	-5.857	283.33	o1cccc1CN2C(=O)C[C@H](C2=O)Cc3ccc(C)cc3
V011-6668	-5.857	446.442	o1cccc1Cn(c2=O)c(=O)n(-c3ccc(F)cc3)c(c24)ncn4Cc5ccc(cc5)OC
S586-0863	-5.856	359.388	C1COCCN1C(=O)CCc2nnn(c23)CCN(C3)C(=O)c4ccoc4
V013-6818	-5.854	456.495	c1cc(C(F)(F)F)ccc1C(=O)Nc2ccc(nc2)N3CCC[N@H+](CC3)Cc4ccccn4
V013-8376	-5.854	522.529	CCOC(=O)C1CCN(CC1)C(=O)CCN(C2=O)CC(=C23)N(C)C(=O)N[C@@H]3c(c4C(F)(F)F)cccc4
D216-0529	-5.85	423.516	c1cccc(c12)c(=O)n(CC)nc2CC(=O)N[C@H](C(C)C)COc3ccc(cc3)OC
SB96-0127	-5.85	395.507	CCn(c1)ncc1C(=O)N(C2)CC[C@@H]2N(S(=O)(=O)C)CCn(c3C)cc[nH+]3
SA01-0278	-5.849	407.498	c1nccn1CCNC(=O)c2c(nc(N(C)C)nc2)[C@H]3CCN(C3)S(=O)(=O)C
E511-0364	-5.849	426.495	c1ccccc1C2=CCN(CC2)C(=O)CCS(=O)(=O)c(c3)ccc(c34)OCC(=O)N4
SB69-0434	-5.847	372.494	CC[NH+](CC)CCN(CC)C(=O)c(c1)nn(c12)C[C@H](C2)Oc3cccnc3
Y040-8531	-5.847	532.642	C1CCC[C@@H]([C@]12O)CN(CC2)C(=O)[C@H](C)NC(=O)COc(cc3)cc(c34)oc(=O)c(c4C)Cc5ccccc5
SD12-0007	-5.847	371.356	o1nc(C)nc1C[C@H](C2=O)N(CCN2)C(=O)Cn3c(=O)oc(c34)cccc4
SC70-0203	-5.845	374.849	c1c(Cl)ccc(F)c1C(=O)N(C2)C[C@@H](C23CCC3)c([nH]n4)nc4C5CC5
Y044-5041	-5.844	395.462	c1ccccc1C[C@@H](CO)NC(=O)C[C@@H](C2=O)NC(=O)N2CCc3ccccc3
SB49-0884	-5.844	321.354	c1cncc(F)c1C(=O)N(CCC2)[C@@H](C(=O)N)C23CCOCC3
Y040-8085	-5.843	479.514	CC(C)[C@@H](C([O-])=O)NC(=O)[C@H](C)NC(=O)[C@@H](C)Oc(cc1)cc(c12)oc(=O)cc2-c3ccccc3
SA93-0562	-5.842	344.417	c1cccc(c12)n(C)nc2C(=O)N(C3)CCC[C@]3(C(=O)N)CCOC
Y600-2199	-5.841	514.54	o1cccc1[C@H]2N(C(=O)CCC([O-])=O)c(cccc3)c3NC(C2=4)=C[C@@H](CC4[O-])c5cc(OC)c(cc5)OC
8019-9736	-5.837	377.391	Fc1cccc(F)c1[C@@H]2C(C(=O)OCC)=C(N)OC(=C23)CC(C)(C)CC3=O
D715-2912	-5.835	261.26	CC(=O)Nc1ccc(cc1)N2C[C@H](C([O-])=O)CC2=O
3448-7477	-5.834	502.572	COCc1cc(ccc1)N(C2=O)C(=O)[C@@H]([C@H]23)C[C@H](C=C3C)[C@@H](C4=O)CC(=O)N4c(ccc5)cc5COC
S632-3219	-5.833	331.408	C1[NH2+]CC[C@H]1C2CCN(CC2)S(=O)(=O)c(c3)ccc(F)c3F
5449-0006	-5.833	323.395	CC(C)c(c1)ccc(C)c1C(=O)C[C@]2(O)C(=O)Nc(c23)cccc3
V024-1247	-5.828	486.91	c1cc(Cl)ccc1C(=O)Cn2cnc(c23)n(-c4c(F)cc(F)cc4)c(=O)n(c3=O)CCC(C)C
Y042-2984	-5.828	277.259	[O-]C(=O)C[C@H](C1=O)NC(=O)N1Cc2c(OC)cccc2
Y042-8436	-5.827	358.374	[O-]C(=O)[C@@H]1CCCN1C(=O)COc2cc(C)cc(c23)oc(=O)cc3CC
C999-1197	-5.826	464.547	Cc1ccc(cc1)N(C2=O)[C@@H](c(c23)nccc3)Nc4ccc(cc4)S(=O)(=O)N5CCOCC5
2188-1769	-5.825	336.416	c1ccccc1CSC(=C2C#N)NC(=O)C[C@@H]2c3ccc(O)cc3
S555-1517	-5.824	344.414	C1CC1C(=O)Nc(c2)ccc(c23)OCCN(C3)C(=O)C4CCOCC4
S664-4937	-5.824	303.405	C1C[C@H](O)C12CCN(CC2)C(=O)Cc3ccc(cc3)OCC
8013-3024	-5.823	377.222	COc(cc1)ccc1[C@H](CC([O-])=O)NC(=O)c2c(Br)cccc2
SA01-0318	-5.819	408.507	C1CC1C(=O)N(C2)CC[C@H]2c(nc(N(C)C)nc3)c3C(=O)NCCc4ccccn4
S858-1869	-5.818	343.405	Cc(n1)occ1C(=O)N(C2)CC[C@H]([C@]23CO)CN(C3)S(=O)(=O)C
Y040-8282	-5.817	475.526	c1cccc(c12)[nH]cc2C[C@@H](C([O-])=O)NC(=O)[C@@H](C)Oc3cc(C)cc(c34)oc(=O)cc4CCC
8010-3002	-5.816	314.774	c1cccc(Cl)c1C(=O)N2[C@H](C)CC(=O)Nc(c23)cccc3
G856-7348	-5.816	298.345	o1cccc1C(=O)N[C@H](CC2=O)CN2c(c3)ccc(C)c3C
C884-0722	-5.816	395.465	c1cccc(c1c23)n(c2c(=O)n(C)nc3)[C@@H](C)C(=O)NCCCN4CCCC4=O
SB53-0915	-5.815	407.497	c1ccccc1OCC(=O)N(C2)C[C@@H]([C@H]2C[NH+](C)C)c3nnc(o3)-c4ccccc4
S951-5436	-5.815	442.442	COCCNC(=O)[C@@H]1CN(c(cc2)cc(C(F)(F)F)c2C#N)CCN1C(=O)CCOC
D715-0371	-5.814	374.417	CC(C)[C@@H](C([O-])=O)NC(=O)[C@@H](C)Oc(cc1)c(C)c(c12)oc(=O)cc2CC
E793-3695	-5.813	521.038	c1c(Cl)ccc(OC)c1NC(=O)CSc(n2)n(c(=O)c(c23)scc3)C[C@H](CC4)CC[C@@H]4C([O-])=O
S951-5005	-5.812	392.34	N#Cc1c(C(F)(F)F)cc(cc1)N(C[C@H]2C(=O)N)CCN2C(=O)c3ccoc3
Y020-6915	-5.811	326.423	C[C@H](C1)CCc(c1c23)n(c2cccc3)C(=O)CSc4nc[nH]n4
C275-0008	-5.809	429.91	c1ccc(Cl)cc1NC(=O)[C@@H](c(c23)cccc3)[C@@H](N(C)C2=O)c4c[nH]c(c45)cccc5
Y040-2658	-5.806	386.429	CC(C)[C@@H](C([O-])=O)NC(=O)[C@H](C)Oc(cc(C)c1)c2c1oc(=O)c(c23)CCC3
Y042-3633	-5.805	341.393	[nH+]1c[nH]cc1CCNC(=O)c(c2)ccc(c23)C(=O)N(C3=O)[C@H](C)CC
E867-1188	-5.804	412.538	C1C[NH+](C)CCN1C(=O)Cc2ccc(cc2)NC(=O)N3CCSc(c34)nccc4
1852-0075	-5.803	392.257	c1ccc(Br)cc1[C@@H]2C(C(=O)OCC)=C(N)OC(=C23)CCCC3=O
D063-1003	-5.803	444.492	C=CCN(C1=O)c(cccc2)c2[C@]13c4c(C(=O)N3CCCO)oc5c(c4=O)cc(C)c(C)c5
D092-0094	-5.803	607.688	O1CCC[C@@H]1CNC(=O)[C@H](c2cc(OC)ccc2)N(Cc3cc(OC)ccc3)C(=O)CN(C4=O)S(=O)(=O)c(c45)cccc5
J500-0687	-5.802	405.522	COCc(c(C)on1)c1C(=O)N(C2)C[C@@H](C23CCCC3)C(=O)N4CC[NH+](C)CC4
SA85-0657	-5.802	359.45	Cc(s1)nc(C)c1C(=O)N(CC2=O)C[C@@H](O)CN2Cc3ccccc3
Y031-4319	-5.801	361.42	NC(=O)C1CCN(CC1)C(=O)[C@H](CC2=O)CN2CCc3ccc(F)cc3
5144-0081	-5.799	304.394	CC[C@@H](C)[C@H](C([O-])=O)Nc1ncnc(c1c23)sc2CCC3
V029-4584	-5.797	555.635	CCC(CC)C(=O)Nc(cc1)cc(S(=O)(=O)NC2CC2)c1Oc(c(C)c3C([O-])=O)n(n3)-c4ccc(cc4)OC
SA91-0242	-5.795	409.508	OCCCNC(=O)c(c1)ccc(N(C)C2=O)c1C23CCN(CC3)S(=O)(=O)CC
8015-8663	-5.795	380.853	c1ccc(Cl)cc1NC(=O)c2cc(ccc2)N[C@H]([C@@H](C3)O)CS3(=O)=O
Y040-6856	-5.794	254.287	[O-]C(=O)[C@@H]1CS[C@H](N1)c2cc(O)c(cc2)OC
SD12-0320	-5.794	370.414	C1CCCC1NC(=O)N(CCN2)[C@@H](C2=O)Cc3nc(no3)-c4ccncc4
SB70-0031	-5.793	342.468	C[NH+](C)[C@@H](C1)Cn(c12)nc(c2)C(=O)NCCCN(C)c3ccccc3
V006-1585	-5.791	426.52	O1CCC[C@@H]1CNC(=O)C(C)(C)N(C2=O)CC(=C23)N(C)C(=O)N[C@H]3c(cc4C)ccc4
Y031-5125	-5.79	343.429	CC(=O)Nc1ccc(cc1)N2C[C@H](CC2=O)C(=O)N3CCCCCC3
8013-0114	-5.789	405.414	c1cccc(NC2=O)c1[C@@]23[C@H]4[C@@H]([C@@H]([NH2+]3)CC([O-])=O)C(=O)N(C4=O)Cc5ccccc5
S951-0041	-5.788	384.361	N#Cc1c(C(F)(F)F)cc(cc1)N2CCN(C[C@@H]2C(=O)N)C(=O)CCOC
S953-5030	-5.787	434.465	N#Cc1c(C(F)(F)F)cc(cc1)N(C2)[C@H](C(=O)N)CC23CCN(CC3)C(=O)C4CCC4
S641-4452	-5.786	329.364	C1CC1c([nH]n2)cc2C(=O)N(C3)C[C@H]([C@@H]3C(=O)N)c(n[nH]4)nc4C
E647-3854	-5.785	358.508	c1cccc(c12)N(C(=O)CCC2)[C@@H](CC)C(=O)NCCC[NH+]3CCCC3
D715-2820	-5.783	318.312	[O-]C(=O)CNC(=O)CNC(=O)Cn(cc1)c(c12)ccc(c2)OC
8009-7837	-5.783	341.477	c1csc(c1C)[C@H]([C@H]2C#N)CC(=O)[NH+]=C2SCc3ccccc3
Y042-2980	-5.782	265.223	[O-]C(=O)C[C@@H](C1=O)NC(=O)N1Cc2cc(F)ccc2
C276-0804	-5.782	375.472	c1ccccc1COc(cccc2)c2[C@H]3CC(=O)NC(=C34)CC(C)(C)CC4=O
FF20-1365	-5.781	292.402	CC(C)COc(c1)ccc(O2)c1[C@@H](O)CC23CC[NH2+]CC3
S720-0731	-5.781	425.489	C1CCCN1C(=O)[C@@H]2C[C@H](Oc3ccccc3)CN2C(=O)c4c(OC)nc(cc4)OC
Y041-8876	-5.78	363.376	CC(=O)c1cc(ccc1)NC(=O)[C@@]23N(C(=O)CC2)c4c(C(=O)N3)cccc4
C614-0312	-5.78	357.456	CC[NH+](CC)CCNC(=O)[C@@H](CCC1)c(c1c23)[nH]c2c(C([O-])=O)ccc3
SA49-0208	-5.779	345.445	c1cnccc1CNC(=O)C[C@@H](CO2)CC23CN(C3)C(=O)CC(C)C
E216-5270	-5.779	306.365	COC(=O)CCNC(=O)N1C[C@@H](CC)Oc(c12)ccc(C)c2
S836-2318	-5.778	306.321	COC[C@@H]([C@@H]1C(=O)N)CN(C1)C(=O)c(c2)ccc(c23)OCO3
D398-0137	-5.777	411.858	C1CCCc(c12)n(nc2C(F)(F)F)CC(=O)N3CCC[C@@H]3c4ccc(Cl)cc4
Y500-5445	-5.777	495.331	C1CC[N@@H+]([C@H]12)CCN(C2)C(=O)c3cnn(c34)c(C(F)(F)F)cc(n4)-c5ccc(Br)cc5
C156-0001	-5.776	600.563	C1COCCN1S(=O)(=O)c(cc2)ccc2C(=O)NCCSc3c(-c4ccc(Br)cc4)[nH]c(c35)cccc5
Y044-4678	-5.774	389.458	c1cccc(c12)n(cc2C(=O)C)CC(=O)N(C3)C[C@@H]4C[C@H]3Cn(c45)c(=O)ccc5
Y042-8435	-5.773	372.401	[O-]C(=O)[C@@H]1CCCN1C(=O)[C@@H](C)Oc(cc2)c(C)c(c23)oc(=O)cc3CC
8011-4426	-5.773	262.232	[O-]C(=O)[C@H]1CS[C@@H](N1)c2c(F)cc(F)cc2F
8008-8847	-5.773	347.215	[O-]C(=O)[C@@H]1CS[C@@H](N1)c2cc(OC)c(c(Br)c2)OC
8640-0175	-5.772	419.89	CC(C)(C1)OCc(c1c23)sc2n(CC(=O)N)c(=O)n(c3=O)-c4ccc(Cl)cc4
C276-1351	-5.772	380.246	COc(c1)c(Br)cc(OC)c1[C@@H]2CC(=O)NC(=C23)CCCC3=O
E990-0497	-5.77	388.497	C1C[NH+](C)CCN1CCNC(=O)[C@@H]2CCCN(C2)c3ncnc(c34)onc4C
V027-5528	-5.77	460.575	CC(C)(C)NC(=O)N(CCOC)CC(=O)N([C@@H](C1)c2cccs2)N=C1c3c(F)cccc3
D715-2567	-5.77	339.328	[O-]C(=O)[C@H](C)Oc(cc1)cc(c12)oc(=O)c(c2)-c3ccc(cc3)OC
Y502-9370	-5.77	401.449	Cn1ncc(c1C)NC(=O)c2c(cnn2CC)NC(=O)[C@@H]3[C@@H](C([O-])=O)CCCC3
Y204-0089	-5.769	336.456	O1CCC[C@@H]1C(=O)Nc(c2C(=O)N)sc(c23)C[C@@H](CC3)CCC
D715-0037	-5.769	353.355	[O-]C(=O)c1ccc(o1)COc2cc(C)cc3oc(=O)c(c4c23)CCCC4
C887-1187	-5.769	386.478	CCC[NH+](CC1)CCN1C(=O)CCCn(c2=O)nc(C)n3c2cc(c34)occ4
F482-1306	-5.768	444.663	C1C[NH2+]CCN1C(=O)CCN(S(=O)(=O)c2cccs2)CC[N@@H+]3[C@@H](C)CCC[C@@H]3C
V021-4571	-5.768	507.511	FC(F)(F)c1cc(ccc1)CN(C2=O)CCCN2c(ccc3)cc3NS(=O)(=O)c(cc4)ccc4F
SA49-1438	-5.765	425.532	c1cccc(c12)[nH]cc2CCCC(=O)N(C3)CC34C[C@H](CO4)CC(=O)N5CCOCC5
3141-0015	-5.765	450.421	FC(F)(F)c1cc(ccc1)[N-]C(=C2CC([O-])=O)C(=O)N(c3ccccc3)[C@@H]2c4ccccc4
S824-2559	-5.765	330.817	c1cc(Cl)ccc1CC(=O)N(C2)C[C@H]([C@@H]2CO)c3ccncc3
D090-0055	-5.765	257.338	C1CC[C@H](NC(=O)N)c(c1c23)n(C)c2ccc(C)c3
SA01-1111	-5.763	427.51	C1CC1c([nH]n2)cc2C(=O)N(C3)CC[C@@H]3c(nc(N(C)C)nc4)c4C(=O)NCCOC
Y207-3684	-5.763	288.416	Cc1cc(C)cc(c1)NC(=O)CN(C2)CC[N@H+]([C@H]23)CCC3
S951-0027	-5.763	380.373	N#Cc1c(C(F)(F)F)cc(cc1)N2CCN(C[C@H]2C(=O)N)C(=O)C3CCC3
